# Supplementary material for: Diversity and Complexity in Chromatin Recognition by TFII-I Transcription Factors in Pluripotent Embryonic Stem Cells and Embryonic Tissues
Source: PLoS One. 2012 Sep 10;7(9):e44443. doi: 10.1371/journal.pone.0044443 (PMC3438194; doi:10.1371/journal.pone.0044443)
Supplement: Table S1 — TFII-I binding sites in the ESC promoters. (XLS) [file pone.0044443.s005.xls]

## Sheet: Sheet1
Supplemental table S1. TFII-I binding sites at proximal promoter regions in mouse ES cells.
CHROMOSOME	PEAK_START	PEAK_END	PEAK_SCORE	PEAK_FDR	ncbi_gene_id	Name	description
chr1	4775326	4775575	3.00401	0	27395	Mrpl15	mitochondrial ribosomal protein L15
chr1	4776926	4777390	2.1602	0.00357	27395	Mrpl15	mitochondrial ribosomal protein L15
chr1	9284252	9284701	1.58063	0.01952	71096	Sntg1	syntrophin, gamma 1
chr1	9532393	9532847	0.843004	0.12825	76187	Adhfe1	alcohol dehydrogenase, iron containing, 1
chr1	9532793	9533266	1.25167	0.03396	76187	Adhfe1	alcohol dehydrogenase, iron containing, 1
chr1	9584880	9585338	1.42257	0.02996	76982	3110035E14Rik	RIKEN cDNA 3110035E14 gene
chr1	9782243	9782698	2.95394	0	170755	Sgk3	serum/glucocorticoid regulated kinase 3
chr1	11398625	11398974	2.31826	0.00226	320492	A830018L16Rik	RIKEN cDNA A830018L16 gene
chr1	12703158	12703607	1.15913	0.05685	240725	Sulf1	sulfatase 1
chr1	13360682	13361235	1.00134	0.08721	17978	Ncoa2	nuclear receptor coactivator 2
chr1	13576778	13577027	1.0514	0.08216	72265	Tram1	translocating chain-associating membrane protein 1
chr1	17083612	17083961	2.79245	0.00032	57339	Jph1	junctophilin 1
chr1	17586108	17586465	1.10147	0.06285	94227	Pi15	peptidase inhibitor 15
chr1	19087145	19087663	1.25167	0.03396	226896	Tcfap2d	transcription factor AP-2, delta
chr1	20764163	20764912	1.36988	0.03361	257630	Il17f	interleukin 17F
chr1	20805989	20806339	1.31719	0.03791	17215	Mcm3	minichromosome maintenance deficient 3 (S. cerevisiae)
chr1	20875272	20875621	1.00134	0.08926	74229	Paqr8	progestin and adipoQ receptor family member VIII
chr1	23714925	23715874	1.10147	0.05769	280645	B3gat2	beta-1,3-glucuronyltransferase 2 (glucuronosyltransferase S)
chr1	23877164	23877613	0.951269	0.10504	98366	Smap1	stromal membrane-associated protein 1
chr1	24130174	24130623	3.05407	0	12839	Col9a1	procollagen, type IX, alpha 1
chr1	30895107	30895460	1.9526	0.00026	19243	Ptp4a1	protein tyrosine phosphatase 4a1
chr1	32116751	32117200	0.801068	0.17636	170771	Khdrbs2	KH domain containing, RNA binding, signal transduction associated 2
chr1	33703509	33703865	1.42257	0.02996	213539	Bag2	Bcl2-associated athanogene 2
chr1	33954770	33955119	1.60214	0.00699	13518	Dst	dystonin
chr1	34103177	34103627	1.502	0.01213	13518	Dst	dystonin
chr1	34384445	34384895	1.70227	0.00394	27993	Imp4	IMP4, U3 small nucleolar ribonucleoprotein, homolog (yeast)
chr1	34384445	34384895	1.70227	0.00394	69668	2310061I09Rik	RIKEN cDNA 2310061I09 gene
chr1	34505471	34505920	1.68601	0.0142	21756	Tesp2	testicular serine protease 2
chr1	34745508	34746057	2.63439	0	226970	Arhgef4	Rho guanine nucleotide exchange factor (GEF) 4
chr1	36390085	36390540	1.00134	0.08926	214895	Lman2l	lectin, mannose-binding 2-like
chr1	36414530	36415084	1.58063	0.01952	94220	Cnnm4	cyclin M4
chr1	36415368	36415717	0.951269	0.10514	94220	Cnnm4	cyclin M4
chr1	36634683	36635232	2.31826	0.00226	12859	Cox5b	cytochrome c oxidase, subunit Vb
chr1	36971861	36972217	1.42257	0.02996	215413	A230074B11Rik	RIKEN cDNA A230074B11 gene
chr1	37162006	37162255	2.37095	0.00867	12790	Cnga3	cyclic nucleotide gated channel alpha 3
chr1	37301864	37302213	1.00134	0.08926	269180	Inpp4a	inositol polyphosphate-4-phosphatase, type I
chr1	37835198	37835547	0.951269	0.10514	107734	Mrpl30	mitochondrial ribosomal protein L30
chr1	37835198	37835547	0.951269	0.10514	69028	1500032H18Rik	RIKEN cDNA 1500032H18 gene
chr1	38573345	38573697	1.55207	0.00861	16764	Aff3	AF4/FMR2 family, member 3
chr1	38574345	38574694	2.15287	0.00043	16764	Aff3	AF4/FMR2 family, member 3
chr1	40383312	40383861	0.901202	0.12813	17082	Il1rl1	interleukin 1 receptor-like 1
chr1	40384212	40384561	1.52795	0.02278	17082	Il1rl1	interleukin 1 receptor-like 1
chr1	40459908	40460360	1.00107	0.08461	16174	Il18rap	interleukin 18 receptor accessory protein
chr1	42640491	42640940	0.790317	0.15497	18993	Pou3f3	POU domain, class 3, transcription factor 3
chr1	43674316	43674668	1.26451	0.04398	78896	1500015O10Rik	RIKEN cDNA 1500015O10 gene
chr1	43877252	43877609	0.851135	0.15127	22019	Tpp2	tripeptidyl peptidase II
chr1	44062552	44062901	1.00134	0.08926	246229	Bivm	basic, immunoglobulin-like variable motif containing
chr1	44062552	44062901	1.00134	0.08926	72050	Kdelc1	KDEL (Lys-Asp-Glu-Leu) containing 1
chr1	45869579	45869928	2.73976	0.00509	53945	Slc40a1	solute carrier family 40 (iron-regulated transporter), member 1
chr1	49188160	49188717	1.3518	0.02413	442837	C230029F24Rik	RIKEN cDNA C230029F24 gene
chr1	50870467	50870916	1.3518	0.02413	56363	Tmeff2	transmembrane protein with EGF-like and two follistatin-like domains 2
chr1	51232670	51233120	1.8024	0.00139	20324	Sdpr	serum deprivation response
chr1	51233670	51234119	3.10858	0	20324	Sdpr	serum deprivation response
chr1	51423780	51424141	2.31826	0.00226	109019	5830411E10Rik	RIKEN cDNA 5830411E10 gene
chr1	51951988	51952837	2.37095	0.00197	20849	Stat4	signal transducer and activator of transcription 4
chr1	52062501	52062861	1.2016	0.04253	20846	Stat1	signal transducer and activator of transcription 1
chr1	52573691	52574440	1.00134	0.0348	227094	5330401P04Rik	RIKEN cDNA 5330401P04 gene
chr1	52653505	52653854	2.21289	0.00271	98682	2210010L05Rik	RIKEN cDNA 2210010L05 gene
chr1	52672163	52672623	1.10147	0.06285	98682	2210010L05Rik	RIKEN cDNA 2210010L05 gene
chr1	52762582	52763031	1.89676	0.00812	16329	Inpp1	inositol polyphosphate-1-phosphatase
chr1	53239857	53240311	1.502	0.01213	227102	Ormdl1	ORM1-like 1 (S. cerevisiae)
chr1	53730997	53731446	1.30174	0.02933	98267	Stk17b	serine/threonine kinase 17b (apoptosis-inducing)
chr1	53731297	53731646	1.42257	0.02996	98267	Stk17b	serine/threonine kinase 17b (apoptosis-inducing)
chr1	55033779	55034228	1.89676	0.00812	15528	Hspe1	heat shock protein 1 (chaperonin 10)
chr1	55033779	55034228	1.89676	0.00812	15510	Hspd1	heat shock protein 1 (chaperonin)
chr1	55074848	55075397	1.40187	0.01948	19070	Prei3	preimplantation protein 3
chr1	55180927	55181482	1.2016	0.04253	212679	Mars2	methionine-tRNA synthetase 2 (mitochondrial)
chr1	55309314	55309863	1.6522	0.00534	75388	Boll	bol, boule-like (Drosophila)
chr1	57973149	57973404	0.843004	0.09325	11761	Aox1	aldehyde oxidase 1
chr1	58057783	58058132	2.68708	0.00405	71724	Aox3	aldehyde oxidase 3
chr1	58154815	58155375	1.25167	0.03396	71872	Aox4	aldehyde oxidase 4
chr1	58221371	58221720	2.84514	0.00035	213043	Aox3l1	aldehyde oxidase 3-like 1
chr1	58335781	58336230	1.10644	0.06472	66882	Bzw1	basic leucine zipper and W2 domains 1
chr1	58336081	58336430	1.75234	0.00286	66882	Bzw1	basic leucine zipper and W2 domains 1
chr1	58388973	58389227	1.36988	0.04122	65102	Nif3l1	Ngg1 interacting factor 3-like 1 (S. pombe)
chr1	58388973	58389227	1.36988	0.04122	70225	Ppil3	peptidylprolyl isomerase (cyclophilin)-like 3
chr1	58391673	58391922	1.79139	0.01715	70225	Ppil3	peptidylprolyl isomerase (cyclophilin)-like 3
chr1	58449765	58450216	2.5817	0.00058	18393	Orc2l	origin recognition complex, subunit 2-like (S. cerevisiae)
chr1	58641803	58642354	1.3518	0.02332	108812	Als2cr12	amyotrophic lateral sclerosis 2 (juvenile) chromosome region, candidate 12 (human)
chr1	58916416	58916874	0.951269	0.10514	227154	Als2cr2	amyotrophic lateral sclerosis 2 (juvenile) chromosome region, candidate 2 (human)
chr1	59063952	59064301	2.52901	0.00087	381259	Als2cr4	amyotrophic lateral sclerosis 2 (juvenile) chromosome region, candidate 4
chr1	59181865	59182414	0.901202	0.12813	74018	Als2	amyotrophic lateral sclerosis 2 (juvenile) homolog (human)
chr1	59629844	59630093	1.25167	0.04937	55989	Nol5	nucleolar protein 5
chr1	60043426	60043886	1.0514	0.07497	241066	Carf	calcium response factor
chr1	60043426	60043886	1.0514	0.07497	57750	Wdr12	WD repeat domain 12
chr1	60286617	60286971	1.25167	0.03396	77951	Cyp20a1	cytochrome P450, family 20, subfamily A, polypeptide 1
chr1	60853370	60853719	1.2016	0.04253	12477	Ctla4	cytotoxic T-lymphocyte-associated protein 4
chr1	62635985	62636337	1.47526	0.03466	18187	Nrp2	neuropilin 2
chr1	62638185	62638440	1.8024	0.01003	18187	Nrp2	neuropilin 2
chr1	63148885	63149234	2.00214	0.00509	241070	Gpr1	G protein-coupled receptor 1
chr1	63665737	63666089	1.15913	0.05685	76668	Mdh1b	malate dehydrogenase 1B, NAD (soluble)
chr1	63665737	63666089	1.15913	0.05685	75619	2810421I24Rik	RIKEN cDNA 2810421I24 gene
chr1	64997785	64998237	1.60214	0.00699	12967	Crygd	crystallin, gamma D
chr1	65016543	65016902	2.37095	0.00867	12965	Crygb	crystallin, gamma B
chr1	65113590	65113952	1.21182	0.04937	15926	Idh1	isocitrate dehydrogenase 1 (NADP+), soluble
chr1	65114990	65115339	0.843004	0.09325	15926	Idh1	isocitrate dehydrogenase 1 (NADP+), soluble
chr1	65119778	65120230	2.15287	0.00043	18711	Pip5k3	phosphatidylinositol-3-phosphate/phosphatidylinositol 5-kinase, type III
chr1	70658422	70659171	1.70227	0.00394	320460	A830006F12Rik	RIKEN cDNA A830006F12 gene
chr1	70658822	70659375	1.52795	0.01754	320460	A830006F12Rik	RIKEN cDNA A830006F12 gene
chr1	72516077	72516426	2.42364	0.00161	54380	Smarcal1	Swi/SNF related matrix associated, actin dependent regulator of chromatin, subfamily a-like 1
chr1	72633471	72633820	0.843004	0.12825	319695	4932422E22Rik	RIKEN cDNA 4932422E22 gene
chr1	72950579	72950934	2.5817	0.00058	21958	Tnp1	transition protein 1
chr1	74085300	74085649	2.00214	0.00509	12765	Il8rb	interleukin 8 receptor, beta
chr1	74209906	74210155	2.79245	0.06767	227289	Gpbar1	G protein-coupled bile acid receptor 1
chr1	74293814	74294068	1.3518	0.04075	241112	Gm216	gene model 216, (NCBI)
chr1	74437864	74438213	1.40187	0.01948	58184	Rqcd1	rcd1 (required for cell differentiation) homolog 1 (S. pombe)
chr1	74476638	74477090	2.05482	0.00462	18802	Plcd4	phospholipase C, delta 4
chr1	74476638	74477090	2.05482	0.00462	319651	Usp37	ubiquitin specific peptidase 37
chr1	74477838	74478187	1.15154	0.05205	18802	Plcd4	phospholipase C, delta 4
chr1	74477838	74478187	1.15154	0.05205	319651	Usp37	ubiquitin specific peptidase 37
chr1	74594360	74594709	2.84514	0.00035	67534	Ttll4	tubulin tyrosine ligase-like family, member 4
chr1	74703164	74703513	0.851135	0.15127	22420	Wnt6	wingless-related MMTV integration site 6
chr1	74826342	74826791	1.84407	0.00939	12958	Cryba2	crystallin, beta A2
chr1	75103301	75103650	3.21395	0	22145	Tuba4	tubulin, alpha 4
chr1	75317431	75317880	1.70227	0.00394	69080	Gmppa	GDP-mannose pyrophosphorylase A
chr1	75363539	75363995	2.52901	0.00087	319998	A230078I05Rik	RIKEN cDNA A230078I05 gene
chr1	75403093	75403542	1.30174	0.02933	71728	Stk11ip	serine/threonine kinase 11 interacting protein
chr1	78394540	78394889	1.10644	0.06472	68393	Mogat1	monoacylglycerol O-acyltransferase 1
chr1	78535497	78535956	2.10751	0.00388	74205	Acsl3	acyl-CoA synthetase long-chain family member 3
chr1	78535497	78535956	2.10751	0.00388	195434	Utp14b	UTP14, U3 small nucleolar ribonucleoprotein, homolog B (yeast)
chr1	79319914	79320373	1.3518	0.02413	20254	Scg2	secretogranin II
chr1	80955740	80956093	1.3518	0.02413	241134	9430031J16Rik	RIKEN cDNA 9430031J16 gene
chr1	80956440	80956798	1.10147	0.06285	241134	9430031J16Rik	RIKEN cDNA 9430031J16 gene
chr1	82464699	82465348	1.21182	0.04937	12828	Col4a3	procollagen, type IV, alpha 3
chr1	82464699	82465348	1.21182	0.04937	12829	Col4a4	procollagen, type IV, alpha 4
chr1	82467399	82467749	0.901202	0.12813	12829	Col4a4	procollagen, type IV, alpha 4
chr1	82718106	82718555	1.05376	0.07426	15463	Hrb	HIV-1 Rev binding protein
chr1	82917572	82918021	0.94838	0.09606	80721	Slc19a3	solute carrier family 19 (sodium/hydrogen exchanger), member 3
chr1	84164024	84164473	0.94838	0.09606	98496	5033414K04Rik	RIKEN cDNA 5033414K04 gene
chr1	84575846	84576204	1.6522	0.00534	227325	Dner	delta/notch-like EGF-related receptor
chr1	85149492	85150448	1.00107	0.07907	75307	C130026I21Rik	RIKEN cNDA C130026I21 gene
chr1	87625333	87625682	1.30174	0.02933	12283	Cab39	calcium binding protein 39
chr1	87894089	87894838	1.3518	0.02413	70247	Psmd1	proteasome (prosome, macropain) 26S subunit, non-ATPase, 1
chr1	87941688	87942050	1.75234	0.00286	15559	Htr2b	5-hydroxytryptamine (serotonin) receptor 2B
chr1	87943488	87943937	1.31719	0.03791	15559	Htr2b	5-hydroxytryptamine (serotonin) receptor 2B
chr1	88533813	88534162	0.951269	0.10514	208718	4930429A22Rik	RIKEN cDNA 4930429A22 gene
chr1	88955178	88955527	2.63439	0.00043	11648	Akp3	alkaline phosphatase 3, intestine, not Mn requiring
chr1	89036580	89037129	1.7387	0.00466	11449	Chrng	cholinergic receptor, nicotinic, gamma polypeptide
chr1	89094536	89094785	2.05274	0.00277	98363	Efhd1	EF hand domain containing 1
chr1	89343017	89343366	1.45194	0.01536	53972	Ngef	neuronal guanine nucleotide exchange factor
chr1	89924997	89925246	1.10147	0.07406	394432	Ugt1a7c	UDP glucuronosyltransferase 1 family, polypeptide A7C
chr1	89965879	89966328	0.901202	0.12813	94284	Ugt1a6a	UDP glucuronosyltransferase 1 family, polypeptide A6A
chr1	89965879	89966328	0.901202	0.12813	394435	Ugt1a6b	UDP glucuronosyltransferase 1 family, polypeptide A6B
chr1	90031981	90032241	1.70227	0.01712	22236	Ugt1a2	UDP glucuronosyltransferase 1 family, polypeptide A2
chr1	90037419	90037774	1.00134	0.08926	15504	Dnajb3	DnaJ (Hsp40) homolog, subfamily B, member 3
chr1	90342294	90343043	0.801068	0.11617	14659	Glrp1	glutamine repeat protein 1
chr1	92974208	92974557	2.21289	0.00271	329207	Gm817	gene model 817, (NCBI)
chr1	92974908	92975257	0.801068	0.13619	329207	Gm817	gene model 817, (NCBI)
chr1	93127543	93127896	1.70227	0.00394	50880	Scly	selenocysteine lyase
chr1	93229289	93229738	0.901202	0.12813	67444	Ilkap	integrin-linked kinase-associated serine/threonine phosphatase 2C
chr1	93230389	93231144	1.42257	0.02996	67444	Ilkap	integrin-linked kinase-associated serine/threonine phosphatase 2C
chr1	93978699	93979548	2.5817	0	208727	Hdac4	histone deacetylase 4
chr1	94304364	94304813	1.40187	0.01948	67273	Ndufa10	NADH dehydrogenase (ubiquinone) 1 alpha subcomplex 10
chr1	94323359	94323708	1.26451	0.04398	258228	Olfr1415	olfactory receptor 1415
chr1	94343732	94344084	2.15287	0.00043	259041	Olfr1414	olfactory receptor 1414
chr1	94438444	94438693	1.42257	0.03774	258484	Olfr1410	olfactory receptor 1410
chr1	94660091	94660740	1.42257	0.02996	14733	Gpc1	glypican 1
chr1	94736494	94737148	1.00134	0.09072	241158	Ankmy1	ankyrin repeat and MYND domain containing 1
chr1	94736494	94737148	1.00134	0.09072	108657	Rnpepl1	arginyl aminopeptidase (aminopeptidase B)-like 1
chr1	94736494	94737148	1.00134	0.09072	67446	0710001B24Rik	RIKEN cDNA 0710001B24 gene
chr1	94808626	94808975	1.52795	0.02278	64095	Gpr35	G protein-coupled receptor 35
chr1	94933646	94933995	0.901202	0.12813	16560	Kif1a	kinesin family member 1A
chr1	95137176	95137626	1.05376	0.07426	69821	Mterfd2	MTERF domain containing 2
chr1	95172050	95172406	1.68601	0.0142	269224	Pask	PAS domain containing serine/threonine kinase
chr1	95172050	95172406	1.68601	0.0142	66385	Ppp1r7	protein phosphatase 1, regulatory (inhibitor) subunit 7
chr1	95172150	95172512	1.40187	0.01948	269224	Pask	PAS domain containing serine/threonine kinase
chr1	95172150	95172512	1.40187	0.01948	66385	Ppp1r7	protein phosphatase 1, regulatory (inhibitor) subunit 7
chr1	95340930	95341179	1.0514	0.08216	227377	Farp2	FERM, RhoGEF and pleckstrin domain protein 2
chr1	95466756	95467317	1.52795	0.02278	59041	Stk25	serine/threonine kinase 25 (yeast)
chr1	95586042	95586641	0.843004	0.12825	66615	Atg4b	autophagy-related 4B (yeast)
chr1	95586042	95586641	0.843004	0.12825	67026	Thap4	THAP domain containing 4
chr1	95848898	95849249	2.79245	0.00032	241159	Neu4	sialidase 4
chr1	97142149	97142610	0.895692	0.10947	67698	2310044D20Rik	RIKEN cDNA 2310044D20 gene
chr1	97143349	97143998	1.0514	0.07497	67698	2310044D20Rik	RIKEN cDNA 2310044D20 gene
chr1	98828966	98829725	1.05376	0.06981	67854	Slco6b1	solute carrier organic anion transporter family, member 6b1
chr1	99600505	99600978	1.47526	0.02689	227399	Hisppd1	histidine acid phosphatase domain containing 1
chr1	99600505	99600978	1.47526	0.02689	252876	4930429M06Rik	RIKEN cDNA 4930429M06Rik
chr1	107607269	107607718	1.3518	0.02413	21934	Tnfrsf11a	tumor necrosis factor receptor superfamily, member 11a
chr1	108688126	108688475	1.52795	0.02278	20724	Serpinb5	serine (or cysteine) peptidase inhibitor, clade B, member 5
chr1	108806930	108807279	1.36988	0.03361	241196	Serpinb13	serine (or cysteine) peptidase inhibitor, clade B (ovalbumin), member 13
chr1	108989861	108990015	2.00214	0.133	383548	Serpinb3b	serine (or cysteine) peptidase inhibitor, clade B (ovalbumin), member 3B
chr1	109104461	109104919	1.21182	0.04937	381286	Serpinb3c	serine (or cysteine) peptidase inhibitor, clade B, member 3C
chr1	109341019	109341568	1.10147	0.06285	18788	Serpinb2	serine (or cysteine) peptidase inhibitor, clade B, member 2
chr1	109416617	109417170	1.68601	0.0142	20725	Serpinb8	serine (or cysteine) peptdiase inhibitor, clade B, member 8
chr1	109417817	109418066	1.30174	0.04589	20725	Serpinb8	serine (or cysteine) peptdiase inhibitor, clade B, member 8
chr1	121331674	121331923	1.25167	0.04937	64143	Ralb	v-ral simian leukemia viral oncogene homolog B (ras related)
chr1	121833223	121833672	0.843004	0.12825	319229	Sctr	secretin receptor
chr1	122168043	122168392	0.790317	0.15497	226359	C1ql2	complement component 1, q subcomponent-like 2
chr1	123156108	123156574	0.94838	0.09606	72999	Insig2	insulin induced gene 2
chr1	123156315	123156772	1.502	0.01213	72999	Insig2	insulin induced gene 2
chr1	123160426	123160984	0.951269	0.10514	72999	Insig2	insulin induced gene 2
chr1	123257212	123257863	0.851135	0.15127	70829	Ccdc93	coiled-coil domain containing 93
chr1	123396210	123396359	1.6522	0.17419	66942	Ddx18	DEAD (Asp-Glu-Ala-Asp) box polypeptide 18
chr1	128319973	128320222	0.94838	0.07583	210356	E030049G20Rik	RIKEN cDNA E030049G20 gene
chr1	128658227	128658578	1.25167	0.03396	319593	D130011D22Rik	RIKEN cDNA D130011D22 gene
chr1	129556058	129556507	2.00214	0.00509	266645	Acmsd	amino carboxymuconate semialdehyde decarboxylase
chr1	132488645	132489406	0.951269	0.10514	12269	C4bp	complement component 4 binding protein
chr1	132713542	132713891	1.30174	0.02933	93672	Il24	interleukin 24
chr1	132739442	132739791	2.73976	0.00028	58181	Il20	interleukin 20
chr1	132925589	132925945	0.851135	0.15127	17164	Mapkapk2	MAP kinase-activated protein kinase 2
chr1	133896879	133897428	2.52901	0.00087	213006	A930031D07Rik	RIKEN cDNA A930031D07 gene
chr1	134057213	134057762	0.801068	0.17559	213409	Lemd1	LEM domain containing 1
chr1	134059113	134059262	1.94945	0.14191	213409	Lemd1	LEM domain containing 1
chr1	134124271	134124626	0.851135	0.15127	213417	Klhdc8a	kelch domain containing 8A
chr1	134125071	134125423	1.10644	0.06472	213417	Klhdc8a	kelch domain containing 8A
chr1	134142083	134142432	2.47633	0.00112	74137	Nuak2	NUAK family, SNF1-like kinase, 2
chr1	134332975	134333637	1.00107	0.08461	74626	Tmem81	transmembrane protein 81
chr1	134371162	134371611	2.42364	0.00161	21367	Cntn2	contactin 2
chr1	134569611	134570060	0.895692	0.10947	269116	Nfasc	neurofascin
chr1	134853394	134853743	0.843004	0.12825	17248	Mdm4	transformed mouse 3T3 cell double minute 4
chr1	135738088	135738437	1.10147	0.06285	116847	Prelp	proline arginine-rich end leucine-rich repeat
chr1	135896766	135897515	2.00267	0	12227	Btg2	B-cell translocation gene 2, anti-proliferative
chr1	136053438	136053787	2.52901	0.00087	11539	Adora1	adenosine A1 receptor
chr1	136104823	136105072	1.00134	0.09072	17928	Myog	myogenin
chr1	136179066	136179415	1.9526	0.00026	57439	1300007B12Rik	RIKEN cDNA 1300007B12 gene
chr1	136309170	136309728	1.25167	0.03396	98710	Rabif	RAB interacting factor
chr1	136777087	136777543	1.36988	0.03361	67196	Ube2t	ubiquitin-conjugating enzyme E2T (putative)
chr1	136921687	136922036	0.843004	0.09325	329252	Lgr6	leucine-rich repeat-containing G protein-coupled receptor 6
chr1	136961476	136961825	1.47526	0.03466	68724	Arl8a	ADP-ribosylation factor-like 8A
chr1	136985335	136985684	1.26451	0.04398	171469	Gpr37l1	G protein-coupled receptor 37-like 1
chr1	137130848	137131201	1.58063	0.0275	21854	Timm17a	translocase of inner mitochondrial membrane 17a
chr1	137140723	137141073	2.5817	0.00058	93689	Lmod1	leiomodin 1 (smooth muscle)
chr1	137543807	137544056	1.30174	0.04589	13007	Csrp1	cysteine and glycine-rich protein 1
chr1	137633208	137633659	1.7387	0.01258	16763	Lad1	ladinin
chr1	137651615	137651964	0.901202	0.12813	21956	Tnnt2	troponin T2, cardiac
chr1	137651715	137652072	2.21289	0.00271	21956	Tnnt2	troponin T2, cardiac
chr1	138440555	138440912	1.75234	0.00286	226442	Zfp281	zinc finger protein 281
chr1	139743312	139743668	0.801068	0.17636	320138	A130050O07Rik	RIKEN cDNA A130050O07 gene
chr1	139744012	139744461	1.7387	0.01258	320138	A130050O07Rik	RIKEN cDNA A130050O07 gene
chr1	140437107	140438061	1.2016	0.00945	59125	Nek7	NIMA (never in mitosis gene a)-related expressed kinase 7
chr1	141237893	141238254	2.47633	0.00112	226470	Zbtb41	zinc finger and BTB domain containing 41 homolog
chr1	141317837	141318201	1.45194	0.01536	14060	F13b	coagulation factor XIII, beta subunit
chr1	142001033	142001396	0.94838	0.09606	12628	Cfh	complement component factor h
chr1	145402460	145402816	0.851135	0.15127	26878	B3galt2	UDP-Gal:betaGlcNAc beta 1,3-galactosyltransferase, polypeptide 2
chr1	145499566	145499915	1.502	0.02474	69367	Glrx2	glutaredoxin 2 (thioltransferase)
chr1	153332856	153333205	1.89676	0.00812	63913	Niban	niban protein
chr1	153516091	153516540	1.00107	0.07907	66967	Edem3	ER degradation enhancer, mannosidase alpha-like 3
chr1	154568107	154568356	1.52795	0.03189	17970	Ncf2	neutrophil cytosolic factor 2
chr1	154715818	154716174	2.70361	0	226518	Nmnat2	nicotinamide nucleotide adenylyltransferase 2
chr1	155414654	155415004	1.15154	0.05205	67792	Rgs8	regulator of G-protein signaling 8
chr1	155652209	155652658	1.21182	0.04937	240819	Teddm1	transmembrane epididymal protein 1
chr1	155660162	155660519	3.0032	0.00585	14645	Glul	glutamate-ammonia ligase (glutamine synthetase)
chr1	156909502	156909958	2.84514	0.00035	15064	Mr1	major histocompatibility complex, class I-related
chr1	157319839	157320488	0.94838	0.09606	72482	Acbd6	acyl-Coenzyme A binding domain containing 6
chr1	157499824	157500173	1.00107	0.08461	16872	Lhx4	LIM homeobox protein 4
chr1	157802535	157803288	0.951269	0.05016	64164	Ifrg15	interferon alpha responsive gene
chr1	157802535	157803288	0.951269	0.05016	208263	Tor1aip1	torsin A interacting protein 1
chr1	161989719	161990070	1.3518	0.02413	329278	Tnn	tenascin N
chr1	162031036	162031385	1.7387	0.01258	64659	Mrps14	mitochondrial ribosomal protein S14
chr1	162872536	162872885	1.55207	0.00861	14455	Gas5	growth arrest specific 5
chr1	162872536	162872885	1.55207	0.00861	240869	Zbtb37	zinc finger and BTB domain containing 37
chr1	163089144	163089699	1.52795	0.02278	11758	Prdx6	peroxiredoxin 6
chr1	163231434	163232283	0.94838	0.09606	22164	Tnfsf4	tumor necrosis factor (ligand) superfamily, member 4
chr1	163331531	163331791	1.40187	0.03732	240873	Tnfsf18	tumor necrosis factor (ligand) superfamily, member 18
chr1	163804264	163804720	0.790317	0.15497	67292	Pigc	phosphatidylinositol glycan, classC
chr1	164385120	164385572	1.84407	0.00939	71449	5630401D24Rik	RIKEN cDNA 5630401D24 gene
chr1	164405602	164406054	1.00134	0.08926	53330	Vamp4	vesicle-associated membrane protein 4
chr1	164475643	164475992	2.5817	0.00058	17926	Myoc	myocilin
chr1	165765638	165765991	1.55207	0.00861	240880	Scyl3	SCY1-like 3 (S. cerevisiae)
chr1	165830719	165831068	2.45327	0	69962	2810422O20Rik	RIKEN cDNA 2810422O20 gene
chr1	165832451	165832803	1.15154	0.0623	69962	2810422O20Rik	RIKEN cDNA 2810422O20 gene
chr1	166143445	166144094	1.10147	0.06285	66352	Blzf1	basic leucine zipper nuclear factor 1
chr1	166143445	166144094	1.10147	0.06285	171567	Nme7	non-metastatic cells 7, protein expressed in
chr1	166296430	166296781	0.801068	0.13619	11931	Atp1b1	ATPase, Na+/K+ transporting, beta 1 polypeptide
chr1	166997748	166998199	2.1602	0.00357	83993	Tbx19	T-box 19
chr1	166999048	166999403	1.0514	0.07497	83993	Tbx19	T-box 19
chr1	167599654	167600208	1.52795	0.02278	433375	Creg1	cellular repressor of E1A-stimulated genes 1
chr1	167964073	167964422	1.25167	0.03396	240892	Dusp27	dual specificity phosphatase 27 (putative)
chr1	167964073	167964422	1.25167	0.03396	59290	Gpa33	glycoprotein A33 (transmembrane)
chr1	168076619	168077068	0.895692	0.10947	98558	Mael	maelstrom homolog (Drosophila)
chr1	168147360	168147712	1.85247	0.0006	381325	5330438I03Rik	RIKEN cDNA 5330438I03 gene
chr1	168247681	168248036	0.790317	0.10718	71592	Pogk	pogo transposable element with KRAB domain
chr1	168519520	168519869	1.30174	0.02933	240894	4831428F09Rik	RIKEN cDNA 4831428F09 gene
chr1	169185187	169185641	1.15913	0.05685	56752	Aldh9a1	aldehyde dehydrogenase 9, subfamily A1
chr1	169302955	169303304	1.68601	0.0142	240899	Lrrc52	leucine rich repeat containing 52
chr1	171763613	171763862	1.84407	0.15446	78465	1700084C01Rik	RIKEN cDNA 1700084C01 gene
chr1	172764715	172765064	1.52795	0.02278	98752	Fcrla	Fc receptor-like A
chr1	172765515	172765868	1.26451	0.04398	98752	Fcrla	Fc receptor-like A
chr1	172855613	172855962	1.6522	0.00534	246256	Fcgr3a	Fc fragment of IgG, low affinity IIIa, receptor
chr1	172987546	172987895	1.30174	0.02933	17528	Mpz	myelin protein zero
chr1	172987546	172987895	1.30174	0.02933	66052	Sdhc	succinate dehydrogenase complex, subunit C, integral membrane protein
chr1	173126323	173126583	1.25167	0.04937	30941	Usp21	ubiquitin specific peptidase 21
chr1	173182876	173183129	2.89783	0.00686	27045	Nit1	nitrilase 1
chr1	173182876	173183129	2.89783	0.00686	18637	Pfdn2	prefoldin 2
chr1	173183576	173184025	1.25167	0.03396	27045	Nit1	nitrilase 1
chr1	173272235	173272484	1.79139	0.01715	16456	F11r	F11 receptor
chr1	173490148	173490402	1.0514	0.08216	75345	Slamf7	SLAM family member 7
chr1	173491148	173491603	1.36988	0.03361	75345	Slamf7	SLAM family member 7
chr1	173963446	173963895	1.47526	0.02689	19298	Pex19	peroxisome biogenesis factor 19
chr1	174058114	174058363	0.895692	0.08233	12372	Casq1	calsequestrin 1
chr1	174147881	174148230	1.36988	0.03361	140559	Igsf8	immunoglobulin superfamily, member 8
chr1	174213430	174213679	1.00107	0.06953	67556	Pigm	phosphatidylinositol glycan, class M
chr1	174428763	174429012	1.79139	0.15843	74748	Slamf8	SLAM family member 8
chr1	174533848	174534321	1.3518	0.02413	12944	Crp	C-reactive protein, pentraxin-related
chr1	174793471	174793920	1.0514	0.07497	18313	Olfr16	olfactory receptor 16
chr1	174969393	174969845	1.00107	0.08461	258759	Olfr1408	olfactory receptor 1408
chr1	175052427	175052776	1.45194	0.01536	258881	Olfr1404	olfactory receptor 1404
chr1	175106651	175107013	2.05482	0.00462	258645	Olfr1403	olfactory receptor 1403
chr1	175170319	175170868	0.851135	0.15127	13349	Darc	Duffy blood group, chemokine receptor
chr1	175171119	175171468	1.05376	0.07426	13349	Darc	Duffy blood group, chemokine receptor
chr1	175205374	175206129	1.79139	0.0036	94332	Igsf4b	immunoglobulin superfamily, member 4B
chr1	175296921	175297690	0.901202	0.06652	383619	Gm1313	gene model 1313, (NCBI)
chr1	175297321	175297690	1.21182	0.04937	383619	Gm1313	gene model 1313, (NCBI)
chr1	175603192	175603741	1.31719	0.03791	15951	Ifi204	interferon activated gene 204
chr1	175603892	175604241	2.1602	0.00357	15951	Ifi204	interferon activated gene 204
chr1	175749797	175750146	2.05482	0.00462	15951	Ifi204	interferon activated gene 204
chr1	175749797	175750146	2.05482	0.00462	381308	Mnda	myeloid cell nuclear differentiation antigen
chr1	175819389	175819749	1.00134	0.08926	26388	Ifi202b	interferon activated gene 202B
chr1	175877126	175877483	1.45194	0.01536	258712	Olfr433	olfactory receptor 433
chr1	175955622	175955979	2.47633	0.00112	404222	Olfr244	olfactory receptor 244
chr1	175988295	175988644	2.73976	0.00028	258715	Olfr421	olfactory receptor 421
chr1	175993949	175994709	1.85247	0.0006	258302	Olfr420	olfactory receptor 420
chr1	176088800	176089250	0.851135	0.15127	258710	Olfr419	olfactory receptor 419
chr1	176089000	176089457	1.26451	0.04398	258710	Olfr419	olfactory receptor 419
chr1	176225745	176226099	2.05482	0.01413	258709	Olfr415	olfactory receptor 415
chr1	176227145	176227708	1.05376	0.06981	258709	Olfr415	olfactory receptor 415
chr1	177464053	177464202	1.79139	0.15843	14194	Fh1	fumarate hydratase 1
chr1	177464053	177464202	1.79139	0.15843	98256	Kmo	kynurenine 3-monooxygenase (kynurenine 3-hydroxylase)
chr1	178649634	178650183	0.901202	0.12813	545389	Cep170	centrosomal protein 170
chr1	178649634	178650183	0.901202	0.12813	76816	Sdccag8	serologically defined colon cancer antigen 8
chr1	179280037	179280386	1.94945	0.00635	30928	Zfp238	zinc finger protein 238
chr1	180022384	180022941	1.15913	0.05685	78825	5830417C01Rik	RIKEN cDNA 5830417C01 gene
chr1	182404260	182404509	1.00134	0.09072	11545	Parp1	poly (ADP-ribose) polymerase family, member 1
chr1	182560717	182561073	1.00107	0.08461	170760	Acbd3	acyl-Coenzyme A binding domain containing 3
chr1	182728317	182728866	2.63439	0	320202	Lefty2	Left-right determination factor 2
chr1	182740183	182740832	1.2016	0.03924	69051	Pycr2	pyrroline-5-carboxylate reductase family, member 2
chr1	182777692	182778144	3.0032	0	208795	Tmem63a	transmembrane protein 63a
chr1	182986961	182987310	1.8024	0.00139	98417	Cnih4	cornichon homolog 4 (Drosophila)
chr1	183577610	183577967	1.47526	0.02689	240960	A230079K17Rik	RIKEN cDNA A230079K17 gene
chr1	183857536	183857889	1.31719	0.03791	13800	Enah	enabled homolog (Drosophila)
chr1	184587555	184587804	1.05376	0.06229	433386	4922505E12Rik	RIKEN cDNA 4922505E12 gene
chr1	186584302	186585254	1.15913	0.01645	226777	C130074G19Rik	RIKEN cDNA C130074G19 gene
chr1	187817598	187817847	1.00134	0.09072	226791	Lyplal1	lysophospholipase-like 1
chr1	189963221	189963670	1.2016	0.04253	22283	Ush2a	Usher syndrome 2A (autosomal recessive, mild) homolog (human)
chr1	189963321	189963670	1.00107	0.08461	22283	Ush2a	Usher syndrome 2A (autosomal recessive, mild) homolog (human)
chr1	191873168	191873424	0.801068	0.13619	19130	Prox1	prospero-related homeobox 1
chr1	192761645	192761996	1.00134	0.08926	381318	4833432M17Rik	RIKEN cDNA 4833432M17 gene
chr1	192923086	192923341	0.851135	0.12617	78721	D730003I15Rik	RIKEN cDNA D730003I15 gene
chr1	193020153	193020602	1.26451	0.04398	66208	Nenf	neuron derived neurotrophic factor
chr1	193097956	193098405	1.0514	0.07497	226849	Ppp2r5a	protein phosphatase 2, regulatory subunit B (B56), alpha isoform
chr1	193520276	193520932	1.00134	0.08926	18005	Nek2	NIMA (never in mitosis gene a)-related expressed kinase 2
chr1	193521676	193522025	1.00134	0.08926	18005	Nek2	NIMA (never in mitosis gene a)-related expressed kinase 2
chr1	193608695	193609144	1.0514	0.07497	74265	1700034H15Rik	RIKEN cDNA 1700034H15 gene
chr1	193609595	193609944	2.05274	0.00033	74265	1700034H15Rik	RIKEN cDNA 1700034H15 gene
chr1	193793271	193793922	0.901202	0.06652	22033	Traf5	Tnf receptor-associated factor 5
chr1	193794580	193794829	1.94945	0.01462	22033	Traf5	Tnf receptor-associated factor 5
chr1	194557945	194558306	1.60214	0.00699	214791	Sertad4	SERTA domain containing 4
chr1	194852077	194852526	2.05274	0.00033	54139	Irf6	interferon regulatory factor 6
chr1	194853177	194853526	2.30307	0.00063	54139	Irf6	interferon regulatory factor 6
chr1	194901710	194902259	1.94945	0.00635	215243	Traf3ip3	TRAF3 interacting protein 3
chr1	196318644	196319000	2.05274	0.00033	18845	Plxna2	plexin A2
chr1	196833594	196833947	1.25167	0.03396	12946	Crry	complement receptor related protein
chr1_random	104919	105468	1.01757	0.12813	68897	Disp1	dispatched homolog 1 (Drosophila)
chr10	3305038	3305593	0.752768	0.17636	320495	A130090K04Rik	RIKEN cDNA A130090K04 gene
chr10	4422399	4422956	1.02726	0.07426	56533	Rgs17	regulator of G-protein signaling 17
chr10	4422599	4422956	0.988008	0.07497	56533	Rgs17	regulator of G-protein signaling 17
chr10	4706823	4707272	1.36439	0.01536	22353	Vip	vasoactive intestinal polypeptide
chr10	4794854	4795217	1.59963	0.00394	64009	Syne1	synaptic nuclear envelope 1
chr10	5276962	5277311	1.02726	0.07426	64009	Syne1	synaptic nuclear envelope 1
chr10	5915176	5915828	2.02306	0.00043	66084	0610042C05Rik	RIKEN cDNA 0610042C05 gene
chr10	5915176	5915828	2.02306	0.00043	73419	1700052N19Rik	RIKEN cDNA 1700052N19 gene
chr10	6475077	6475727	0.893912	0.10504	213783	Plekhg1	pleckstrin homology domain containing, family G (with RhoGef domain) member 1
chr10	7355140	7355289	2.15725	0.10813	69912	Nup43	nucleoporin 43
chr10	7355140	7355289	2.15725	0.10813	18537	Pcmt1	protein-L-isoaspartate (D-aspartate) O-methyltransferase 1
chr10	7414411	7414860	0.873174	0.08233	23924	Katna1	katanin p60 (ATPase-containing) subunit A1
chr10	10119529	10119778	1.1762	0.04937	215772	9130014G24Rik	RIKEN cDNA 9130014G24 gene
chr10	10772746	10773095	1.83487	0.00026	14816	Grm1	glutamate receptor, metabotropic 1
chr10	13014558	13015010	1.02726	0.07426	215789	Phactr2	phosphatase and actin regulator 2
chr10	14448586	14449145	1.64668	0	18101	Nmbr	neuromedin B receptor
chr10	17411161	17411710	1.12915	0.04253	17684	Cited2	Cbp/p300-interacting transactivator, with Glu/Asp-rich carboxy-terminal domain, 2
chr10	17484195	17484953	2.25998	0.00146	378431	Txlnb	taxilin beta
chr10	18704283	18704532	0.799816	0.12617	21929	Tnfaip3	tumor necrosis factor, alpha-induced protein 3
chr10	19044352	19044701	2.61952	0.0005	94222	Olig3	oligodendrocyte transcription factor 3
chr10	19310850	19311099	0.94096	0.09072	237310	Il22ra2	interleukin 22 receptor, alpha 2
chr10	19401502	19401853	1.90044	0.00635	237313	Il20ra	interleukin 20 receptor, alpha
chr10	20000284	20000835	0.799816	0.15127	72567	Bclaf1	BCL2-associated transcription factor 1
chr10	20000284	20000835	0.799816	0.15127	74420	4933406P04Rik	RIKEN cDNA 4933406P04 gene
chr10	20414594	20415043	2.16421	0.00063	29863	Pde7b	phosphodiesterase 7B
chr10	20414894	20415243	1.90044	0.00635	29863	Pde7b	phosphodiesterase 7B
chr10	20641481	20641730	2.15725	0.00987	52906	Ahi1	Abelson helper integration site
chr10	20842500	20842949	1.97602	0.0004	17863	Myb	myeloblastosis oncogene
chr10	20844100	20844359	1.0821	0.0623	17863	Myb	myeloblastosis oncogene
chr10	21863336	21863685	2.25998	0.00226	379043	Raet1e	retinoic acid early transcript 1E
chr10	21863336	21863685	2.25998	0.00226	56554	Raet1d	retinoic acid early transcript delta
chr10	21863336	21863685	2.25998	0.00226	19370	Raet1c	retinoic acid early transcript gamma
chr10	21963045	21963294	1.90044	0.01462	19368	Raet1a	retinoic acid early transcript 1, alpha
chr10	22049685	22050634	1.38681	0.01196	19369	Raet1b	retinoic acid early transcript beta
chr10	22049685	22050634	1.38681	0.01196	56554	Raet1d	retinoic acid early transcript delta
chr10	22051685	22052134	2.61952	0.0005	19369	Raet1b	retinoic acid early transcript beta
chr10	22051685	22052134	2.61952	0.0005	56554	Raet1d	retinoic acid early transcript delta
chr10	22333546	22334196	1.31734	0.01948	353169	Slc2a12	solute carrier family 2 (facilitated glucose transporter), member 12
chr10	23040819	23041275	1.9518	0.00509	14051	Eya4	eyes absent 4 homolog (Drosophila)
chr10	23477916	23478366	0.770448	0.15497	20042	Rps12	ribosomal protein S12
chr10	23637873	23638226	1.43817	0.02689	493809	Taar3	trace amine-associated receptor 3
chr10	23637973	23638431	1.22325	0.02933	493809	Taar3	trace amine-associated receptor 3
chr10	23647909	23648566	0.846864	0.12644	209513	Taar4	trace amine-associated receptor 4
chr10	23675462	23675816	0.799816	0.15127	215855	Taar6	trace amine-associated receptor 6
chr10	23764115	23764464	1.64362	0.0142	215859	Taar8a	trace amine-associated receptor 8A
chr10	23792534	23792983	1.54089	0.01952	494546	Taar8c	trace amine-associated receptor 8C
chr10	23912143	23912692	1.03506	0.06285	59012	Moxd1	monooxygenase, DBH-like 1
chr10	24617396	24617745	1.1762	0.03396	11846	Arg1	arginase 1, liver
chr10	24619596	24619845	1.12915	0.05648	11846	Arg1	arginase 1, liver
chr10	28357313	28357762	0.893912	0.10514	210757	E430004N04Rik	RIKEN cDNA E430004N04 gene
chr10	28676419	28676973	1.64362	0.0142	67719	2310057J18Rik	RIKEN cDNA 2310057J18 gene
chr10	28831854	28832608	2.02306	0.00043	67412	6330407J23Rik	RIKEN cDNA 6330407J23 gene
chr10	30309082	30309740	1.50554	0.00699	66847	Hint3	histidine triad nucleotide binding protein 3
chr10	30493654	30494112	1.69498	0.01258	211329	Ncoa7	nuclear receptor coactivator 7
chr10	31136437	31136795	1.12915	0.04253	21987	Tpd52l1	tumor protein D52-like 1
chr10	33986108	33986459	1.12915	0.04253	72480	Tspyl4	TSPY-like 4
chr10	34108744	34109093	1.07863	0.05697	319638	Nt5dc1	5'-nucleotidase domain containing 1
chr10	36826973	36827226	1.2703	0.04075	320504	5930403N24Rik	RIKEN cDNA 5930403N24 gene
chr10	39058304	39058753	1.03506	0.06285	14360	Fyn	Fyn proto-oncogene
chr10	39992154	39992803	0.770448	0.15497	11702	Amd1	S-adenosylmethionine decarboxylase 1
chr10	39992154	39992803	0.770448	0.15497	11703	Amd2	S-adenosylmethionine decarboxylase 2
chr10	41499490	41499841	1.69498	0.01258	103268	2410017P07Rik	RIKEN cDNA 2410017P07 gene
chr10	41499490	41499841	1.69498	0.01258	140742	Sesn1	sestrin 1
chr10	42167429	42167878	2.05453	0.00388	215951	Lace1	lactation elevated 1
chr10	42167529	42168083	1.0821	0.05205	215951	Lace1	lactation elevated 1
chr10	42273603	42273952	2.15725	0.00271	21907	Nr2e1	nuclear receptor subfamily 2, group E, member 1
chr10	42547131	42547381	1.18135	0.05039	268297	Scml4	sex comb on midleg-like 4 (Drosophila)
chr10	42863421	42863770	2.46543	0.00087	109205	5330439J01Rik	RIKEN cDNA 5330439J01 gene
chr10	42863421	42863770	2.46543	0.00087	74530	9030612E09Rik	RIKEN cDNA 9030612E09 gene
chr10	42864021	42864571	0.821811	0.12825	109205	5330439J01Rik	RIKEN cDNA 5330439J01 gene
chr10	42864021	42864571	0.821811	0.12825	74530	9030612E09Rik	RIKEN cDNA 9030612E09 gene
chr10	43230509	43230858	0.846864	0.12813	67851	1700021F05Rik	RIKEN cDNA 1700021F05 gene
chr10	44147818	44148167	2.10589	0.00357	12142	Prdm1	PR domain containing 1, with ZNF domain
chr10	44753628	44753977	0.94096	0.08926	19072	Prep	prolyl endopeptidase
chr10	45023376	45023925	0.799816	0.15127	23828	Bves	blood vessel epicardial substance
chr10	51319782	51320237	1.03506	0.06285	210198	Gprc6a	G protein-coupled receptor, family C, group 6, member A
chr10	51373432	51373782	1.02726	0.07426	320995	Rfxdc1	regulatory factor X domain containing 1
chr10	52233654	52233906	1.54089	0.0275	22639	Zfa	zinc finger protein, autosomal
chr10	52377019	52377275	1.33544	0.04122	215085	Slc35f1	solute carrier family 35, member F1
chr10	53284475	53284950	1.03506	0.06285	66403	Asf1a	ASF1 anti-silencing function 1 homolog A (S. cerevisiae)
chr10	55795439	55795790	2.3524	0	73390	1700060H10Rik	RIKEN cDNA 1700060H10 gene
chr10	55850406	55850764	2.15725	0.00271	544696	D630037F22Rik	RIKEN cDNA D630037F22 gene
chr10	57221676	57222134	0.94096	0.08926	56442	Serinc1	serine incorporator 1
chr10	57319395	57320148	1.48953	0.01754	18768	Pkib	protein kinase inhibitor beta, cAMP dependent, testis specific
chr10	57332283	57332440	2.72225	0.06767	18768	Pkib	protein kinase inhibitor beta, cAMP dependent, testis specific
chr10	57649582	57649937	1.36439	0.01536	70297	Gcc2	GRIP and coiled-coil domain containing 2
chr10	58071453	58071805	1.78782	0.00047	13608	Edar	ectodysplasin-A receptor
chr10	59397000	59397259	1.41144	0.02474	69090	Ascc1	activating signal cointegrator 1 complex subunit 1
chr10	59741360	59741709	1.07863	0.06472	74048	4632428N05Rik	RIKEN cDNA 4632428N05 gene
chr10	60227438	60227887	0.988008	0.07497	107449	Unc5b	unc-5 homolog B (C. elegans)
chr10	60228438	60228888	2.15725	0.00271	107449	Unc5b	unc-5 homolog B (C. elegans)
chr10	60543456	60543905	1.69498	0.01258	20397	Sgpl1	sphingosine phosphate lyase 1
chr10	60872489	60873444	0.94096	0.0348	320949	D830039M14Rik	RIKEN cDNA D830039M14 gene
chr10	61074877	61075226	0.846864	0.11517	20224	Sar1a	SAR1 gene homolog A (S. cerevisiae)
chr10	61115932	61116381	2.36271	0.00161	71361	Amid	apoptosis-inducing factor (AIF)-like mitochondrion-associated inducer of death
chr10	62047955	62048306	1.54089	0.01952	94213	Ddx50	DEAD (Asp-Glu-Ala-Asp) box polypeptide 50
chr10	62493912	62494269	1.38681	0.02996	53404	Atoh7	atonal homolog 7 (Drosophila)
chr10	62780873	62781228	0.752768	0.13619	30045	Dnajc12	DnaJ (Hsp40) homolog, subfamily C, member 12
chr10	63486013	63486462	1.1762	0.03396	216028	Lrrtm3	leucine rich repeat transmembrane neuronal 3
chr10	66945499	66946051	2.72225	0.00032	211488	Gm237	gene model 237, (NCBI)
chr10	67937232	67938081	2.77361	0	73287	1700040L02Rik	RIKEN cDNA 1700040L02 gene
chr10	68117124	68117376	0.752768	0.13619	327766	Tmem26	transmembrane protein 26
chr10	69996177	69996526	1.55258	0.00534	70911	Phyhipl	phytanoyl-CoA hydroxylase interacting protein-like
chr10	71377194	71377554	1.0821	0.05205	108950	1700049L16Rik	RIKEN cDNA 1700049L16 gene
chr10	73665552	73666201	0.988008	0.06623	11994	Pcdh15	protocadherin 15
chr10	73666852	73667201	1.59963	0.00394	11994	Pcdh15	protocadherin 15
chr10	74479044	74479393	2.82497	0.00039	76877	Rab36	RAB36, member RAS oncogene family
chr10	74845580	74846429	0.799816	0.15127	103149	Upb1	ureidopropionase, beta
chr10	74845780	74846229	2.15725	0.00271	103149	Upb1	ureidopropionase, beta
chr10	75217790	75218439	1.1762	0.03396	13202	Ddt	D-dopachrome tautomerase
chr10	75266336	75266585	0.70572	0.15149	75886	4930583C14Rik	RIKEN cDNA 4930583C14 gene
chr10	75304366	75304915	0.873174	0.10947	17319	Mif	macrophage migration inhibitory factor
chr10	76017701	76018150	0.752768	0.17636	14317	Ftcd	formiminotransferase cyclodeaminase
chr10	77048085	77048334	0.988008	0.08216	20610	Sumo3	SMT3 suppressor of mif two 3 homolog 3 (yeast)
chr10	77296456	77296905	1.54089	0.01952	75188	1700009J07Rik	RIKEN cDNA 1700009J07 gene
chr10	77589678	77590239	1.48953	0.02278	110816	Pwp2h	PWP2 (periodic tryptophan protein) homolog, yeast
chr10	77754329	77754680	1.28408	0.03791	28169	Agpat3	1-acylglycerol-3-phosphate O-acyltransferase 3
chr10	78181630	78181879	0.752768	0.13619	20513	Slc1a6	solute carrier family 1 (high affinity aspartate/glutamate transporter), member 6
chr10	78251542	78252091	1.23272	0.04398	258305	Olfr1356	olfactory receptor 1356
chr10	78252342	78252991	1.03506	0.06285	258305	Olfr1356	olfactory receptor 1356
chr10	78371080	78371636	1.22325	0.02933	259044	Olfr1353	olfactory receptor 1353
chr10	78419052	78419409	1.54089	0.01952	259042	Olfr1351	olfactory receptor 1351
chr10	78437626	78438088	1.36439	0.01536	18357	Olfr57	olfactory receptor 57
chr10	78501286	78502546	2.15725	0.00271	72128	2610008E11Rik	RIKEN cDNA 2610008E11 gene
chr10	79017629	79018078	0.846864	0.12644	237397	4932409I22Rik	RIKEN cDNA 4932409I22 gene
chr10	79090248	79090597	1.64668	0.00286	16904	Gzmm	granzyme M (lymphocyte met-ase 1)
chr10	79195744	79196101	1.07863	0.06472	18483	Palm	paralemmin
chr10	79222249	79222598	2.82497	0.00039	78906	9130017N09Rik	RIKEN cDNA 9130017N09 gene
chr10	79257022	79257471	1.48953	0.02278	19205	Ptbp1	polypyrimidine tract binding protein 1
chr10	79399843	79400292	0.988008	0.07497	27403	Abca7	ATP-binding cassette, sub-family A (ABC1), member 7
chr10	79545093	79545342	2.5168	0.00548	66043	Atp5d	ATP synthase, H+ transporting, mitochondrial F1 complex, delta subunit
chr10	79652080	79652629	1.12999	0.05139	75406	Ndufs7	NADH dehydrogenase (ubiquinone) Fe-S protein 7
chr10	79791456	79791805	0.752768	0.17636	237400	Rkhd1	ring finger (C3HC4 type) and KH domain containing 1
chr10	79964967	79965316	0.988008	0.07497	66932	Rexo1	REX1, RNA exonuclease 1 homolog (S. cerevisiae)
chr10	80200212	80200564	0.752768	0.17636	78670	Plekhj1	pleckstrin homology domain containing, family J member 1
chr10	80200212	80200564	0.752768	0.17636	20222	Sf3a2	splicing factor 3a, subunit 2
chr10	80321734	80322383	0.752768	0.17636	16907	Lmnb2	lamin B2
chr10	80405094	80405343	1.69498	0.01971	14708	Gng7	guanine nucleotide binding protein (G protein), gamma 7 subunit
chr10	80405594	80406048	1.54089	0.01952	14708	Gng7	guanine nucleotide binding protein (G protein), gamma 7 subunit
chr10	80507991	80508340	0.821811	0.12825	26396	Map2k2	mitogen activated protein kinase kinase 2
chr10	80579142	80579591	1.12915	0.03924	13629	Eef2	eukaryotic translation elongation factor 2
chr10	80785739	80786093	0.70572	0.15149	102115	Dohh	deoxyhypusine hydroxylase/monooxygenase
chr10	80785739	80786093	0.70572	0.15149	56371	Fzr1	fizzy/cell division cycle 20 related 1 (Drosophila)
chr10	81004329	81004678	2.20862	0.00243	114606	Tle6	transducin-like enhancer of split 6, homolog of Drosophila E(spl)
chr10	81004729	81005178	0.893912	0.10514	114606	Tle6	transducin-like enhancer of split 6, homolog of Drosophila E(spl)
chr10	82289177	82289437	0.70572	0.15149	50493	Txnrd1	thioredoxin reductase 1
chr10	82413295	82413544	1.38681	0.03774	58250	Chst11	carbohydrate sulfotransferase 11
chr10	84005445	84005894	1.69498	0.01258	216198	Tcp11l2	t-complex 11 (mouse) like 2
chr10	84616458	84616707	1.0821	0.0623	12952	Cry1	cryptochrome 1 (photolyase-like)
chr10	86263551	86263820	1.0821	0.0623	103466	C630002B14Rik	RIKEN cDNA C630002B14 gene
chr10	86263771	86264127	0.9759	0.08461	103466	C630002B14Rik	RIKEN cDNA C630002B14 gene
chr10	87577146	87577495	2.02306	0.00043	69736	Nup37	nucleoporin 37
chr10	87577146	87577495	2.02306	0.00043	75317	4930547N16Rik	RIKEN cDNA 4930547N16 gene
chr10	87578349	87578613	1.69498	0.01971	69736	Nup37	nucleoporin 37
chr10	87578349	87578613	1.69498	0.01971	75317	4930547N16Rik	RIKEN cDNA 4930547N16 gene
chr10	87629191	87629447	1.64668	0.0126	67282	Ccdc53	coiled-coil domain containing 53
chr10	88112321	88112574	1.31734	0.03732	20728	Spic	Spi-C transcription factor (Spi-1/PU.1 related)
chr10	88687596	88688149	1.02726	0.06981	320091	Tmem16d	transmembrane protein 16D (eight membrane-spanning domains)
chr10	88875475	88875732	0.988008	0.08216	237436	Gas2l3	growth arrest-specific 2 like 3
chr10	89050548	89050997	0.770448	0.15497	216227	Slc17a8	solute carrier family 17 (sodium-dependent inorganic phosphate cotransporter), member 8
chr10	89117084	89117437	1.55258	0.00534	213326	Scyl2	SCY1-like 2 (S. cerevisiae)
chr10	89117384	89118043	1.69498	0.01258	213326	Scyl2	SCY1-like 2 (S. cerevisiae)
chr10	89162394	89162957	0.893912	0.10514	67019	Actr6	ARP6 actin-related protein 6 homolog (yeast)
chr10	89162594	89162957	1.18135	0.04937	67019	Actr6	ARP6 actin-related protein 6 homolog (yeast)
chr10	89172824	89173176	1.12999	0.05685	75089	E030041M21Rik	RIKEN cDNA E030041M21 gene
chr10	92153259	92153619	1.36439	0.01536	17997	Nedd1	neural precursor cell expressed, developmentally down-regulated gene 1
chr10	92636198	92636547	1.02726	0.07426	237459	Pctk2	PCTAIRE-motif protein kinase 2
chr10	92881228	92881390	1.54089	0.18841	16993	Lta4h	leukotriene A4 hydrolase
chr10	92917466	92918115	1.23272	0.04398	15109	Hal	histidine ammonia lyase
chr10	93261479	93261737	0.893912	0.10442	327799	Usp44	ubiquitin specific peptidase 44
chr10	93627807	93628156	1.2703	0.04075	66414	Ndufa12	NADH dehydrogenase (ubiquinone) 1 alpha subcomplex, 12
chr10	94754501	94754850	1.2703	0.02413	12905	Cradd	CASP2 and RIPK1 domain containing adaptor with death domain
chr10	95368850	95369199	1.07863	0.06472	216238	Eea1	early endosome antigen 1
chr10	96045514	96046163	1.03506	0.06285	12226	Btg1	B-cell translocation gene 1, anti-proliferative
chr10	96994517	96994966	1.84907	0.00812	17022	Lum	lumican
chr10	104978961	104979310	1.38681	0.02996	278279	Tmtc2	transmembrane and tetratricopeptide repeat containing 2
chr10	104979961	104980310	1.22325	0.02933	278279	Tmtc2	transmembrane and tetratricopeptide repeat containing 2
chr10	104980161	104980515	2.20862	0.00243	278279	Tmtc2	transmembrane and tetratricopeptide repeat containing 2
chr10	105244790	105245139	1.31734	0.01948	52713	Ccdc59	coiled-coil domain containing 59
chr10	105872448	105873297	0.799816	0.09023	327814	Ppfia2	protein tyrosine phosphatase, receptor type, f polypeptide (PTPRF), interacting protein (liprin), alpha 2
chr10	106528778	106529133	1.12915	0.04253	380660	8430416H19Rik	RIKEN cDNA 8430416H19 gene
chr10	106898539	106899188	0.893912	0.10504	17878	Myf6	myogenic factor 6
chr10	106898739	106899597	0.873174	0.04432	17878	Myf6	myogenic factor 6
chr10	106899939	106900294	0.988008	0.07497	17878	Myf6	myogenic factor 6
chr10	107565209	107565658	1.31734	0.01948	17931	Ppp1r12a	protein phosphatase 1, regulatory (inhibitor) subunit 12A
chr10	111565730	111566083	0.893912	0.10514	353025	Caps2	calcyphosphine 2
chr10	111673332	111673682	1.74078	0.0006	268345	Kcnc2	potassium voltage gated channel, Shaw-related subfamily, member 2
chr10	114590032	114590589	1.69373	0.00139	216343	Tph2	tryptophan hydroxylase 2
chr10	114590132	114590589	2.36271	0.00161	216343	Tph2	tryptophan hydroxylase 2
chr10	114766872	114767330	1.79771	0.00939	67226	Tmem19	transmembrane protein 19
chr10	114831435	114831795	1.54089	0.01952	216345	Psrc2	proline/serine-rich coiled-coil 2
chr10	115518795	115519049	1.1762	0.04937	619332	4933416C03Rik	RIKEN cDNA 4933416C03 gene
chr10	115879237	115879486	1.54089	0.0275	58802	Kcnmb4	potassium large conductance calcium-activated channel, subfamily M, beta member 4
chr10	116388623	116389780	0.893912	0.03096	382427	Vmd2l3	vitelliform macular dystrophy 2-like 3
chr10	116449564	116449913	1.36439	0.01536	237560	Lrrc10	leucine rich repeat containing 10
chr10	116553584	116554040	1.12999	0.05685	327826	Frs2	fibroblast growth factor receptor substrate 2
chr10	116630287	116630536	0.924537	0.07583	64050	Yeats4	YEATS domain containing 4
chr10	117115009	117115258	2.5168	0.05626	17246	Mdm2	transformed mouse 3T3 cell double minute 2
chr10	117607834	117608183	1.07863	0.06472	116849	Iltifb	interleukin 10-related T cell-derived inducible factor beta
chr10	117607834	117608183	1.07863	0.06472	50929	Il22	interleukin 22
chr10	117697831	117698289	1.59226	0.01689	116849	Iltifb	interleukin 10-related T cell-derived inducible factor beta
chr10	118855773	118856222	1.0821	0.05205	74053	Grip1	glutamate receptor interacting protein 1
chr10	119221193	119221442	1.12999	0.05241	74053	Grip1	glutamate receptor interacting protein 1
chr10	119604897	119605247	1.64668	0.00286	73914	Irak3	interleukin-1 receptor-associated kinase 3
chr10	119629219	119629771	2.56816	0.00043	66225	1190005P17Rik	RIKEN cDNA 1190005P17 gene
chr10	119766547	119766896	0.94096	0.08926	321010	1700006J14Rik	RIKEN cDNA 1700006J14 gene
chr10	120990115	120990575	1.55258	0.00534	56480	Tbk1	TANK-binding kinase 1
chr10	122081278	122081927	0.893912	0.10514	319468	Ppm1h	protein phosphatase 1H (PP2C domain containing)
chr10	122480787	122481043	0.846864	0.11517	67074	Mon2	MON2 homolog (yeast)
chr10	122601683	122601938	1.59963	0.01712	14479	Usp15	ubiquitin specific peptidase 15
chr10	126465833	126466182	0.988008	0.07497	12567	Cdk4	cyclin-dependent kinase 4
chr10	126465833	126466182	0.988008	0.07497	216438	March9	membrane-associated ring finger (C3HC4) 9
chr10	126745528	126745777	1.12999	0.05241	14632	Gli1	GLI-Kruppel family member GLI1
chr10	126755921	126756173	1.23272	0.0478	16326	Inhbe	inhibin beta E
chr10	126756444	126756593	2.31134	0.08421	16326	Inhbe	inhibin beta E
chr10	126925686	126926035	1.1762	0.03396	108037	Shmt2	serine hydroxymethyl transferase 2 (mitochondrial)
chr10	127044519	127044868	1.1762	0.03396	20852	Stat6	signal transducer and activator of transcription 6
chr10	127252076	127252535	1.03506	0.06285	216453	Rdhs	retinol dehydrogenase similar
chr10	127291796	127292149	0.752768	0.17636	54150	Rdh7	retinol dehydrogenase 7
chr10	127410257	127410816	0.988008	0.07497	27400	Hsd17b9	hydroxysteroid (17-beta) dehydrogenase 9
chr10	127484955	127485307	2.10589	0.00357	11947	Atp5b	ATP synthase, H+ transporting mitochondrial F1 complex, beta subunit
chr10	127510355	127510804	1.48953	0.02278	116848	Baz2a	bromodomain adjacent to zinc finger domain, 2A
chr10	127582746	127583195	1.33544	0.03361	56516	Rbms2	RNA binding motif, single stranded interacting protein 2
chr10	127584847	127585096	1.45849	0.023	56516	Rbms2	RNA binding motif, single stranded interacting protein 2
chr10	127595938	127596287	0.924537	0.09606	216456	Gls2	glutaminase 2 (liver, mitochondrial)
chr10	127597038	127597387	1.50554	0.00699	216456	Gls2	glutaminase 2 (liver, mitochondrial)
chr10	127627086	127627635	0.893912	0.10504	17339	Mip	major intrinsic protein of eye lens fiber
chr10	127640015	127640164	2.41407	0.07276	21853	Timeless	timeless homolog (Drosophila)
chr10	127641215	127641464	2.05453	0.01182	21853	Timeless	timeless homolog (Drosophila)
chr10	127704283	127704532	1.07863	0.05697	83430	Il23a	interleukin 23, alpha subunit p19
chr10	127704283	127704532	1.07863	0.05697	103135	Usp52	ubiquitin specific peptidase 52
chr10	127739480	127739829	1.41144	0.01213	12974	Cs	citrate synthase
chr10	127901934	127902283	1.0821	0.05205	216459	Myl6b	myosin, light polypeptide 6B
chr10	127952993	127953342	0.821811	0.12825	67945	Rpl41	ribosomal protein L41
chr10	127952993	127953342	0.821811	0.12825	103284	Zc3h10	zinc finger CCCH type containing 10
chr10	127970597	127970846	0.70572	0.15149	18813	Pa2g4	proliferation-associated 2G4
chr10	128030770	128031326	0.893912	0.10514	27370	Rps26	ribosomal protein S26
chr10	128107206	128107455	2.31134	0.00867	12566	Cdk2	cyclin-dependent kinase 2
chr10	128107206	128107455	2.31134	0.00867	20431	Si	silver
chr10	128146505	128146854	2.36271	0.00161	13139	Dgka	diacylglycerol kinase, alpha
chr10	128146505	128146854	2.36271	0.00161	78428	Wibg	within bgcn homolog (Drosophila)
chr10	128223767	128224416	0.799816	0.15578	66844	Ormdl2	ORM1-like 2 (S. cerevisiae)
chr10	128223767	128224416	0.799816	0.15578	66118	1110005A23Rik	RIKEN cDNA 1110005A23 gene
chr10	128392162	128392511	1.02726	0.07426	18373	Olfr9	olfactory receptor 9
chr10	128393062	128393311	1.48953	0.03189	18373	Olfr9	olfactory receptor 9
chr10	128413435	128413784	2.41407	0.00112	258861	Olfr763	olfactory receptor 763
chr10	128498221	128498570	1.12999	0.05685	258863	Olfr768	olfactory receptor 768
chr10	128515072	128515422	1.50554	0.00699	257667	Olfr769	olfactory receptor 769
chr10	128563731	128564091	0.924537	0.09606	258540	Olfr771	olfactory receptor 771
chr10	128734131	128734488	0.821811	0.12825	258723	Olfr781	olfactory receptor 781
chr10	128735631	128735981	1.1762	0.03396	258723	Olfr781	olfactory receptor 781
chr10	128789583	128790044	1.03506	0.06285	258724	Olfr784	olfactory receptor 784
chr10	128839262	128839820	1.12915	0.04253	258542	Olfr786	olfactory receptor 786
chr10	128942287	128942936	1.02726	0.07426	258150	Olfr792	olfactory receptor 792
chr10	128972805	128973164	1.41144	0.01213	258375	Olfr794	olfactory receptor 794
chr10	129011628	129012385	0.846864	0.12644	258933	Olfr796	olfactory receptor 796
chr10	129030008	129030565	1.45849	0.00861	258549	Olfr798	olfactory receptor 798
chr10	129049578	129050227	1.31734	0.01948	258929	Olfr799	olfactory receptor 799
chr10	129072966	129073424	0.893912	0.10514	258282	Olfr801	olfactory receptor 801
chr10	129085486	129085839	0.770448	0.15497	258934	Olfr802	olfactory receptor 802
chr10	129085586	129086242	0.799816	0.15578	258934	Olfr802	olfactory receptor 802
chr10	129169446	129169804	0.924537	0.09606	258930	Olfr808	olfactory receptor 808
chr10	129169646	129170207	1.36439	0.01536	258930	Olfr808	olfactory receptor 808
chr10	129259568	129259917	0.799816	0.15127	258252	Olfr813	olfactory receptor 813
chr10	129315925	129316577	1.03506	0.06285	258667	Olfr816	olfactory receptor 816
chr10	129566273	129566622	1.1762	0.03396	258672	Olfr825	olfactory receptor 825
chr11	3228809	3229162	1.73425	0.01971	216505	1500004A08Rik	RIKEN cDNA 1500004A08 gene
chr11	3229809	3230258	1.05327	0.06285	216505	1500004A08Rik	RIKEN cDNA 1500004A08 gene
chr11	3350975	3351424	0.909645	0.10514	71523	8430429K09Rik	RIKEN cDNA 8430429K09 gene
chr11	3350975	3351424	0.909645	0.10514	193670	Rnf185	ring finger protein 185
chr11	3404624	3404973	0.945954	0.09606	170835	Pib5pa	phosphatidylinositol (4,5) bisphosphate 5-phosphatase, A
chr11	3882615	3883164	1.41893	0.02654	53897	Gal3st1	galactose-3-O-sulfotransferase 1
chr11	4495915	4496464	1.20872	0.04937	74302	Mtmr3	myotubularin related protein 3
chr11	4772005	4772254	1.83936	0.01729	18082	Nipsnap1	4-nitrophenylphosphatase domain and non-neuronal SNAP25-like protein homolog 1 (C. elegans)
chr11	4794045	4794397	0.957521	0.08926	107829	Thoc5	THO complex 5
chr11	4852769	4853118	2.52254	0.00087	380684	Nefh	neurofilament, heavy polypeptide
chr11	4852969	4853218	1.48416	0.023	380684	Nefh	neurofilament, heavy polypeptide
chr11	4997455	4997807	1.1969	0.03396	279766	Rhbdd3	rhomboid domain containing 3
chr11	5704036	5704485	1.53203	0.00699	56012	Pgam2	phosphoglycerate mutase 2
chr11	5760749	5760998	1.15617	0.05241	11568	Aebp1	AE binding protein 1
chr11	6101265	6101718	0.957521	0.08926	209586	Nudcd3	NudC domain containing 3
chr11	6129626	6129975	1.0054	0.07497	237636	Npc1l1	NPC1-like 1
chr11	6527834	6527983	2.73276	0.05263	21379	Tbrg4	transforming growth factor beta regulated gene 4
chr11	6538133	6538382	1.52404	0.03189	22373	Wap	whey acidic protein
chr11	7095784	7096033	1.67566	0.0126	16006	Igfbp1	insulin-like growth factor binding protein 1
chr11	9018307	9018556	1.05106	0.06229	22271	Upp1	uridine phosphorylase 1
chr11	11012746	11012995	2.04957	0.01413	319922	A930041G11Rik	RIKEN cDNA A930041G11 gene
chr11	11014650	11014999	1.57659	0.01952	319922	A930041G11Rik	RIKEN cDNA A930041G11 gene
chr11	16408461	16409210	0.813893	0.15578	20335	Sec61g	SEC61, gamma subunit
chr11	16651305	16651654	0.861769	0.12813	13649	Egfr	epidermal growth factor receptor
chr11	17058300	17058654	2.3938	0	19058	Ppp3r1	protein phosphatase 3, regulatory subunit B, alpha isoform (calcineurin B, type I)
chr11	17113259	17113517	1.10361	0.05697	66249	1810003N24Rik	RIKEN cDNA 1810003N24 gene
chr11	19822444	19823102	0.861769	0.06652	114716	Spred2	sprouty-related, EVH1 domain containing 2
chr11	20641687	20642039	1.57659	0.01952	216549	9130023F12Rik	RIKEN cDNA 9130023F12 gene
chr11	20642287	20642649	2.2023	0.00063	216549	9130023F12Rik	RIKEN cDNA 9130023F12 gene
chr11	21410683	21410937	1.20872	0.05039	237694	4932414J04Rik	RIKEN cDNA 4932414J04 gene
chr11	22911586	22911935	0.766017	0.17636	73873	4930430E16Rik	RIKEN cDNA 4930430E16 gene
chr11	22913686	22913835	3.10063	0.11842	73873	4930430E16Rik	RIKEN cDNA 4930430E16 gene
chr11	23418695	23419044	1.53203	0.00699	67358	1700093K21Rik	RIKEN cDNA 1700093K21 gene
chr11	23420495	23420944	2.41744	0.00161	67358	1700093K21Rik	RIKEN cDNA 1700093K21 gene
chr11	23563673	23564231	1.14902	0.05648	74467	4933435A13Rik	RIKEN cDNA 4933435A13 gene
chr11	29030150	29030404	1.3884	0.02893	71701	Pnpt1	polyribonucleotide nucleotidyltransferase 1
chr11	29271774	29272123	2.04957	0.01413	108686	A430106J12Rik	RIKEN cDNA A430106J12 gene
chr11	29414533	29414886	1.57991	0.00534	67939	2010316F05Rik	RIKEN cDNA 2010316F05 gene
chr11	29425764	29426114	1.29265	0.02413	76784	Mtif2	mitochondrial translational initiation factor 2
chr11	29590946	29591395	1.29265	0.02413	68585	Rtn4	reticulon 4
chr11	29663733	29664082	1.3884	0.01536	237711	C230094A16Rik	RIKEN cDNA C230094A16 gene
chr11	30121172	30121621	1.6817	0.0142	20742	Spnb2	spectrin beta 2
chr11	30670561	30671012	0.788295	0.15497	103554	Psme4	proteasome (prosome, macropain) activator subunit 4
chr11	30853062	30853817	0.813893	0.15127	65257	Asb3	ankyrin repeat and SOCS box-containing protein 3
chr11	30853062	30853817	0.813893	0.15127	66753	4933407N01Rik	RIKEN cDNA 4933407N01 gene
chr11	31572362	31572811	2.04957	0.00462	69556	2310022M17Rik	RIKEN cDNA 2310022M17 gene
chr11	31770210	31770459	0.909645	0.10442	67579	Cpeb4	cytoplasmic polyadenylation element binding protein 4
chr11	31899058	31899410	1.72354	0.00139	18197	Nsg2	neuron specific gene family member 2
chr11	32168214	32168563	0.909645	0.10514	17168	Mare	alpha globin regulatory element containing gene
chr11	32246910	32247259	1.48416	0.00861	268396	G431001E03Rik	RIKEN cDNA G431001E03 gene
chr11	32247010	32247359	1.41893	0.02996	268396	G431001E03Rik	RIKEN cDNA G431001E03 gene
chr11	32354503	32354852	2.89042	0.00039	327900	9630054F20Rik	RIKEN cDNA 9630054F20 gene
chr11	33945700	33946049	2.25978	0.00243	16822	Lcp2	lymphocyte cytosolic protein 2
chr11	34107889	34108338	2.6802	0.0005	14233	Foxi1	forkhead box I1
chr11	34678047	34678804	0.766017	0.17559	70385	Ccdc99	coiled-coil domain containing 99
chr11	34963278	34963627	1.24478	0.02933	20564	Slit3	slit homolog 3 (Drosophila)
chr11	41843242	41843494	1.96292	0.00277	14406	Gabrg2	gamma-aminobutyric acid (GABA-A) receptor, subunit gamma 2
chr11	42164531	42165693	1.34053	0.00251	14399	Gabra6	gamma-aminobutyric acid (GABA-A) receptor, subunit alpha 6
chr11	43444534	43444883	0.813893	0.12617	16204	Fabp6	fatty acid binding protein 6, ileal (gastrotropin)
chr11	46078279	46078735	0.998507	0.06953	320116	C030019I05Rik	RIKEN cDNA C030019I05 gene
chr11	46472384	46472834	2.41744	0.0017	347708	Dppa1	developmental pluripotency associated 1
chr11	46652339	46652696	1.14902	0.04253	276891	Timd4	T-cell immunoglobulin and mucin domain containing 4
chr11	48893255	48893811	1.15617	0.05685	18356	Olfr56	olfactory receptor 56
chr11	48893255	48893811	1.15617	0.05685	245240	9930111J21Rik	RIKEN cDNA 9930111J21 gene
chr11	49123072	49123528	1.72354	0.00139	258463	Olfr1393	olfactory receptor 1393
chr11	49134745	49134997	1.67566	0.0126	258462	Olfr1392	olfactory receptor 1392
chr11	49274100	49274349	1.6817	0.02301	259069	Olfr1389	olfactory receptor 1389
chr11	49285775	49286134	1.05327	0.06285	258459	Olfr1388	olfactory receptor 1388
chr11	49286775	49287325	1.53203	0.00699	258459	Olfr1388	olfactory receptor 1388
chr11	49286875	49287229	0.998507	0.08461	258459	Olfr1388	olfactory receptor 1388
chr11	49311775	49312131	1.6817	0.0142	257888	Olfr1386	olfactory receptor 1386
chr11	49335957	49336312	1.99701	0.00509	258027	Olfr1385	olfactory receptor 1385
chr11	49337057	49337319	1.47148	0.03466	258027	Olfr1385	olfactory receptor 1385
chr11	49356262	49356719	2.46999	0.00112	258464	Olfr1384	olfactory receptor 1384
chr11	49393271	49393631	1.3884	0.02893	258461	Olfr1381	olfactory receptor 1381
chr11	50443607	50444467	1.0054	0.02729	216725	Adamts2	a disintegrin-like and metallopeptidase (reprolysin type) with thrombospondin type 1 motif, 2
chr11	50444107	50444467	2.83786	0.00035	216725	Adamts2	a disintegrin-like and metallopeptidase (reprolysin type) with thrombospondin type 1 motif, 2
chr11	50699046	50699295	1.20872	0.05039	108072	Grm6	glutamate receptor, metabotropic 6
chr11	50731874	50732223	1.89191	0.00812	237758	Zfp454	zinc finger protein 454
chr11	50759988	50760337	1.29265	0.02413	22678	Zfp2	zinc finger protein 2
chr11	50761088	50761437	1.24478	0.02933	22678	Zfp2	zinc finger protein 2
chr11	50869726	50870080	2.73276	0.00509	18354	Olfr54	olfactory receptor 54
chr11	51105293	51105949	0.766017	0.17636	12750	Clk4	CDC like kinase 4
chr11	51131842	51132191	1.10361	0.06472	237759	Col23a1	procollagen, type XXIII, alpha 1
chr11	51132642	51133091	1.6817	0.0142	237759	Col23a1	procollagen, type XXIII, alpha 1
chr11	51479619	51480075	1.26127	0.03956	66089	Rmnd5b	required for meiotic nuclear division 5 homolog B (S. cerevisiae)
chr11	51533157	51533714	1.7868	0.01077	66050	0610009B22Rik	RIKEN cDNA 0610009B22 gene
chr11	51844810	51845766	2.04957	0.00462	213084	Cdkl3	cyclin-dependent kinase-like 3
chr11	51844810	51845766	2.04957	0.00462	22210	Ube2b	ubiquitin-conjugating enzyme E2B, RAD6 homology (S. cerevisiae)
chr11	51847136	51847485	1.05327	0.06285	213084	Cdkl3	cyclin-dependent kinase-like 3
chr11	51847136	51847485	1.05327	0.06285	22210	Ube2b	ubiquitin-conjugating enzyme E2B, RAD6 homology (S. cerevisiae)
chr11	52202637	52202886	1.24478	0.04589	22333	Vdac1	voltage-dependent anion channel 1
chr11	53324202	53324456	2.20723	0.00987	237761	Ankrd43	ankyrin repeat domain 43
chr11	53410325	53410874	0.957521	0.08926	16568	Kif3a	kinesin family member 3A
chr11	54094265	54094614	1.52404	0.02278	12981	Csf2	colony stimulating factor 2 (granulocyte-macrophage)
chr11	54744672	54744921	1.24478	0.04589	14778	Gpx3	glutathione peroxidase 3
chr11	55028300	55028549	0.909645	0.10442	246049	Slc36a2	solute carrier family 36 (proton/amino acid symporter), member 2
chr11	55030205	55030454	0.998507	0.06953	246049	Slc36a2	solute carrier family 36 (proton/amino acid symporter), member 2
chr11	55311974	55312323	1.10115	0.05205	27041	RP23-336J1.4	Ras-GTPase-activating protein SH3-domain binding protein
chr11	55450713	55451262	1.86716	0.00026	14654	Glra1	glycine receptor, alpha 1 subunit
chr11	57335400	57335759	0.813893	0.12617	216760	Mfap3	microfibrillar-associated protein 3
chr11	57335400	57335759	0.813893	0.12617	67726	1810073G14Rik	RIKEN cDNA 1810073G14 gene
chr11	57335702	57336060	1.26127	0.04398	216760	Mfap3	microfibrillar-associated protein 3
chr11	57335702	57336060	1.26127	0.04398	67726	1810073G14Rik	RIKEN cDNA 1810073G14 gene
chr11	57647942	57648291	0.840848	0.12825	15110	Hand1	heart and neural crest derivatives expressed transcript 1
chr11	58140508	58141057	1.94446	0.00635	319475	Zfp672	zinc finger protein 672
chr11	58307048	58307498	1.6817	0.0142	257932	Olfr332	olfactory receptor 332
chr11	58413486	58413835	0.893401	0.10947	257892	Olfr324	olfactory receptor 324
chr11	58442239	58442797	2.31233	0.00226	258373	Olfr323	olfactory receptor 323
chr11	58442939	58443292	0.957521	0.08926	258373	Olfr323	olfactory receptor 323
chr11	58454659	58454908	1.62914	0.02438	216781	Trim58	tripartite motif-containing 58
chr11	58632504	58633062	0.945954	0.09606	258529	Olfr313	olfactory receptor 313
chr11	58656510	58657059	1.05106	0.07426	258530	Olfr311	olfactory receptor 311
chr11	58825105	58825554	0.945954	0.09606	380698	Obscn	obscurin, cytoskeletal calmodulin and titin-interacting RhoGEF
chr11	58980112	58980567	0.957521	0.09072	75171	4930543L23Rik	RIKEN cDNA 4930543L23 gene
chr11	58980112	58980567	0.957521	0.09072	216792	A230051G13Rik	RIKEN cDNA A230051G13 gene
chr11	59122024	59122473	3.25829	0	216795	Wnt9a	wingless-type MMTV integration site 9A
chr11	59267837	59268086	1.05106	0.06229	67826	1110031B06Rik	RIKEN cDNA 1110031B06 gene
chr11	59356880	59357229	1.26127	0.04398	216799	Cias1	cold autoinflammatory syndrome 1 homolog (human)
chr11	59406882	59407238	2.25017	0.00072	258421	Olfr223	olfactory receptor 223
chr11	59627268	59627625	1.47148	0.02689	216805	Flcn	folliculin
chr11	60543792	60544141	1.81929	0.00047	14248	Fliih	flightless I homolog (Drosophila)
chr11	60543792	60544141	1.81929	0.00047	237781	Smcr7	Smith-Magenis syndrome chromosome region, candidate 7 homolog (human)
chr11	60593837	60594492	1.48416	0.00899	237782	Smcr8	Smith-Magenis syndrome chromosome region, candidate 8 homolog (human)
chr11	60593837	60594492	1.48416	0.00899	21975	Top3a	topoisomerase (DNA) III alpha
chr11	60746251	60746600	1.83936	0.00939	26397	Map2k3	mitogen activated protein kinase kinase 3
chr11	61271181	61272030	0.957521	0.0348	22671	Zfp179	zinc finger protein 179
chr11	61271581	61271930	2.52254	0.00087	22671	Zfp179	zinc finger protein 179
chr11	62272854	62273203	1.10361	0.06472	20185	Ncor1	nuclear receptor co-repressor 1
chr11	62272854	62273203	1.10361	0.06472	327942	Pigl	phosphatidylinositol glycan, class L
chr11	62635347	62635696	0.909645	0.10514	94092	Trim16	tripartite motif protein 16
chr11	62663463	62663719	2.99552	0.00585	213980	Fbxw10	F-box and WD-40 domain protein 10
chr11	62767487	62767739	0.861769	0.11517	66338	Cdrt4	CMT1A duplicated region transcript 4
chr11	63896409	63896759	1.86716	0.00026	70383	Cox10	COX10 homolog, cytochrome c oxidase assembly protein, heme A: farnesyltransferase (yeast)
chr11	65086752	65087305	1.41893	0.02654	214384	Myocd	myocardin
chr11	65621638	65621987	1.05327	0.06285	52712	Zfp535	zinc finger protein 535
chr11	66868182	66868733	1.14902	0.04253	66358	2310004I24Rik	RIKEN cDNA 2310004I24 gene
chr11	66868182	66868733	1.14902	0.04253	52892	Sco1	SCO cytochrome oxidase deficient homolog 1 (yeast)
chr11	66870284	66870635	1.43628	0.01213	66358	2310004I24Rik	RIKEN cDNA 2310004I24 gene
chr11	66986513	66987262	1.10115	0.04661	17882	Myh2	myosin, heavy polypeptide 2, skeletal muscle, adult
chr11	67739685	67739939	1.96292	0.08647	216835	Usp43	ubiquitin specific peptidase 43
chr11	67780784	67781137	1.3884	0.01536	55943	Stx8	syntaxin 8
chr11	67780784	67781137	1.3884	0.01536	71860	Wdr16	WD repeat domain 16
chr11	68783231	68783580	0.909645	0.10514	71998	Slc25a35	solute carrier family 25, member 35
chr11	68904222	68904571	2.36489	0.00197	22318	Vamp2	vesicle-associated membrane protein 2
chr11	68971666	68971926	0.909645	0.10442	11686	Alox12b	arachidonate 12-lipoxygenase, 12R type
chr11	69014334	69015383	2.15442	0.00054	11688	Alox8	arachidonate 8-lipoxygenase
chr11	69014834	69015383	2.36489	0.00197	11688	Alox8	arachidonate 8-lipoxygenase
chr11	69140974	69141526	1.52404	0.02278	216846	Cntrob	centrobin, centrosomal BRCA2 interacting protein
chr11	69140974	69141526	1.52404	0.02278	16499	Kcnab3	potassium voltage-gated channel, shaker-related subfamily, beta member 3
chr11	69140974	69141526	1.52404	0.02278	245828	Trappc1	trafficking protein particle complex 1
chr11	69155311	69156160	1.05106	0.06981	80515	A030009H04Rik	RIKEN cDNA A030009H04 gene
chr11	69377373	69377822	0.788295	0.15497	13643	Efnb3	ephrin B3
chr11	69470800	69471149	1.43628	0.01213	20670	Sox15	SRY-box containing gene 15
chr11	69478337	69478586	2.15467	0.01198	24070	Mpdu1	mannose-P-dolichol utilization defect 1
chr11	69573918	69574267	0.893401	0.10947	20020	Polr2a	polymerase (RNA) II (DNA directed) polypeptide A
chr11	69579599	69579848	1.52404	0.03189	56293	Amac1	acyl-malonyl condensing enzyme 1
chr11	69779995	69780544	1.10115	0.0623	53624	Cldn7	claudin 7
chr11	69807364	69807813	1.31383	0.03791	56486	Gabarap	gamma-aminobutyric acid receptor associated protein
chr11	69807364	69807813	1.31383	0.03791	78246	Phf23	PHD finger protein 23
chr11	69831702	69832056	2.31233	0.00226	11370	Acadvl	acyl-Coenzyme A dehydrogenase, very long chain
chr11	69831702	69832056	2.31233	0.00226	13385	Dlgh4	discs, large homolog 4 (Drosophila)
chr11	70028374	70029432	1.91504	0	216867	Slc16a11	solute carrier family 16 (monocarboxylic acid transporters), member 11
chr11	70247992	70248341	2.5751	0.00058	216869	Arrb2	arrestin, beta 2
chr11	70249092	70249341	1.05327	0.07406	216869	Arrb2	arrestin, beta 2
chr11	70276229	70276578	1.1969	0.03396	66102	Cxcl16	chemokine (C-X-C motif) ligand 16
chr11	70276229	70276578	1.1969	0.03396	574428	Zmynd15	zinc finger, MYND-type containing 15
chr11	70340894	70341149	1.24478	0.04589	19175	Psmb6	proteasome (prosome, macropain) subunit, beta type 6
chr11	70455516	70455765	2.52254	0.00535	14723	Gp1ba	glycoprotein 1b, alpha polypeptide
chr11	70484988	70485337	1.05327	0.06285	216873	Spag7	sperm associated antigen 7
chr11	70786807	70787361	1.6817	0.00557	19069	Nup88	nucleoporin 88
chr11	70786807	70787361	1.6817	0.00557	69723	2400006N03Rik	RIKEN cDNA 2400006N03 gene
chr11	70800364	70801013	2.41744	0.00161	12261	C1qbp	complement component 1, q subcomponent binding protein
chr11	70822031	70822480	1.47148	0.02689	216877	Dhx33	DEAH (Asp-Glu-Ala-His) box polypeptide 33
chr11	71856996	71857845	1.36638	0.00957	114230	Aipl1	aryl hydrocarbon receptor-interacting protein-like 1
chr11	71856996	71857845	1.36638	0.00957	109212	6720460F02Rik	RIKEN cDNA 6720460F02 gene
chr11	72083560	72084019	2.52254	0.00229	237831	Slc13a5	solute carrier family 13 (sodium-dependent citrate transporter), member 5
chr11	72228908	72229257	1.05327	0.06285	276829	D130058I21Rik	RIKEN cDNA D130058I21 gene
chr11	72367841	72368090	1.10361	0.05697	77577	9830002I17Rik	RIKEN cDNA 9830002I17 gene
chr11	72421883	72422434	0.909645	0.10514	67128	Ube2g1	ubiquitin-conjugating enzyme E2G 1 (UBC7 homolog, C. elegans)
chr11	72776049	72776698	1.0054	0.06623	53313	Atp2a3	ATPase, Ca++ transporting, ubiquitous
chr11	72905677	72906129	0.909645	0.10514	16407	Itgae	integrin, alpha E, epithelial-associated
chr11	72906977	72907226	1.15617	0.05241	16407	Itgae	integrin, alpha E, epithelial-associated
chr11	72975419	72975969	1.86716	0.00026	94045	P2rx5	purinergic receptor P2X, ligand-gated ion channel, 5
chr11	72992077	72992435	1.7868	0.01077	76281	Tax1bp3	Tax1 (human T-cell leukemia virus type I) binding protein 3
chr11	72992077	72992435	1.7868	0.01077	66048	Tmem93	transmembrane protein 93
chr11	73052453	73052802	1.62914	0.01689	193034	Trpv1	transient receptor potential cation channel, subfamily V, member 1
chr11	73052753	73053209	0.766017	0.17636	193034	Trpv1	transient receptor potential cation channel, subfamily V, member 1
chr11	73083114	73083463	1.7868	0.01077	246788	Trpv3	transient receptor potential cation channel, subfamily V, member 3
chr11	73189545	73190200	1.24478	0.02933	258924	Olfr376	olfactory receptor 376
chr11	73243176	73243532	1.89191	0.00812	259026	Olfr378	olfactory receptor 378
chr11	73406631	73407197	3.20573	0	259025	Olfr385	olfactory receptor 385
chr11	73632175	73632832	1.52404	0.02278	259008	Olfr392	olfactory receptor 392
chr11	73666012	73666270	1.47148	0.03466	258185	Olfr255	olfactory receptor 255
chr11	73666012	73666270	1.47148	0.03466	259010	Olfr393	olfactory receptor 393
chr11	73724885	73725537	1.41893	0.02996	259007	Olfr395	olfactory receptor 395
chr11	73862667	73863126	1.41893	0.02996	259005	Olfr139	olfactory receptor 139
chr11	73870452	73870801	0.957521	0.08926	259006	Olfr399	olfactory receptor 399
chr11	73936785	73937141	1.34053	0.01948	258701	Olfr401	olfactory receptor 401
chr11	74104642	74105091	1.41893	0.02996	18359	Olfr59	olfactory receptor 59
chr11	74433799	74434156	1.62914	0.01689	432582	E130309D14Rik	RIKEN cDNA E130309D14 gene
chr11	74645618	74646067	1.20872	0.04937	17428	Mnt	max binding protein
chr11	75166090	75166450	1.05327	0.06285	68275	Rpa1	replication protein A1
chr11	75548543	75548892	1.24478	0.02933	22627	Ywhae	tyrosine 3-monooxygenase/tryptophan 5-monooxygenase activation protein, epsilon polypeptide
chr11	76393422	76393871	0.893401	0.10947	109934	Abr	active BCR-related gene
chr11	76488064	76488913	1.20872	0.02233	320522	A830053O21Rik	RIKEN cDNA A830053O21 gene
chr11	76759952	76760901	1.83936	0.00939	104184	Blmh	bleomycin hydrolase
chr11	76967665	76967922	0.909645	0.10442	319634	Efcab5	EF-hand calcium binding domain 5
chr11	77540988	77541237	1.05327	0.07406	12957	Cryba1	crystallin, beta A1
chr11	77593668	77593917	2.41744	0.00842	360013	Myo18a	myosin XVIIIa
chr11	77711002	77711551	1.91504	0.00029	19193	Pipox	pipecolic acid oxidase
chr11	77852435	77852984	1.20872	0.04937	14252	Flot2	flotillin 2
chr11	78000952	78001401	1.10115	0.0623	19376	Rab34	RAB34, member of RAS oncogene family
chr11	78000952	78001401	1.10115	0.0623	268449	Rpl23a	ribosomal protein L23a
chr11	78060940	78061292	1.53203	0.00699	20316	Sdf2	stromal cell derived factor 2
chr11	78060940	78061292	1.53203	0.00699	20926	Supt6h	suppressor of Ty 6 homolog (S. cerevisiae)
chr11	78076669	78077027	0.945954	0.09606	72503	2610507B11Rik	RIKEN cDNA 2610507B11 gene
chr11	78116130	78116585	1.0054	0.07497	54141	Spag5	sperm associated antigen 5
chr11	78143116	78144065	2.48955	0	276846	Pigs	phosphatidylinositol glycan, class S
chr11	78319907	78320156	1.83936	0.01729	18292	Og9x	OG9 homeobox gene
chr11	78351230	78351587	1.89191	0.00812	55978	Ift20	intraflagellar transport 20 homolog (Chlamydomonas)
chr11	78351230	78351587	1.89191	0.00812	21927	Tnfaip1	tumor necrosis factor, alpha-induced protein 1 (endothelial)
chr11	78352030	78352379	1.89191	0.00812	55978	Ift20	intraflagellar transport 20 homolog (Chlamydomonas)
chr11	78352030	78352379	1.89191	0.00812	21927	Tnfaip1	tumor necrosis factor, alpha-induced protein 1 (endothelial)
chr11	78353830	78354079	1.3884	0.02893	21927	Tnfaip1	tumor necrosis factor, alpha-induced protein 1 (endothelial)
chr11	78366730	78367179	1.36638	0.03361	69071	Tmem97	transmembrane protein 97
chr11	78514068	78514522	1.3884	0.01536	18099	Nlk	nemo like kinase
chr11	79154686	79155038	1.72354	0.00139	18015	Nf1	neurofibromatosis 1
chr11	79897552	79898508	1.05327	0.02041	54394	Crlf3	cytokine receptor-like factor 3
chr11	79897752	79898203	3.36339	0	54394	Crlf3	cytokine receptor-like factor 3
chr11	79903806	79904155	1.15617	0.05241	237877	C130052G03Rik	RIKEN cDNA C130052G03 gene
chr11	80023478	80023827	1.10361	0.06472	59040	Rhot1	ras homolog gene family, member T1
chr11	80197940	80198396	1.26127	0.04398	22680	Zfp207	zinc finger protein 207
chr11	80243922	80244277	1.52404	0.02278	69077	Psmd11	proteasome (prosome, macropain) 26S subunit, non-ATPase, 11
chr11	80626809	80627062	1.48416	0.023	103743	Tmem98	transmembrane protein 98
chr11	81391436	81391685	0.957521	0.09072	237880	1700071K01Rik	RIKEN cDNA 1700071K01 gene
chr11	81873016	81873365	1.34053	0.01948	20292	Ccl11	small chemokine (C-C motif) ligand 11
chr11	81916372	81916821	1.89191	0.00812	20293	Ccl12	chemokine (C-C motif) ligand 12
chr11	82687947	82688303	1.3884	0.01536	67338	Rffl	ring finger and FYVE like domain containing protein
chr11	82836505	82836754	1.05106	0.06229	276950	Slfn8	schlafen 8
chr11	83224766	83225115	2.83786	0.00035	276952	Rasl10b	RAS-like, family 10, member B
chr11	83465252	83465701	2.20723	0.00271	20302	Ccl3	chemokine (C-C motif) ligand 3
chr11	83666250	83666599	3.52105	0	21410	Tcf2	transcription factor 2
chr11	83885452	83886309	2.04957	0.00462	56405	Dusp14	dual specificity phosphatase 14
chr11	84329996	84330445	0.766017	0.17636	56321	Aatf	apoptosis antagonizing transcription factor
chr11	84331396	84331645	1.57659	0.0275	56321	Aatf	apoptosis antagonizing transcription factor
chr11	84341929	84342278	2.72893	0	16869	Lhx1	LIM homeobox protein 1
chr11	84637116	84637665	0.840848	0.12825	217038	Mrm1	mitochondrial rRNA methyltransferase 1 homolog (S. cerevisiae)
chr11	84687534	84688191	1.05327	0.06285	217039	Ggnbp2	gametogenetin binding protein 2
chr11	84732951	84733408	1.43628	0.00967	448850	Znhit3	zinc finger, HIT type 3
chr11	84772737	84773094	1.26127	0.04398	12351	Car4	carbonic anhydrase 4
chr11	85168520	85168969	1.20872	0.04937	192197	Bcas3	breast carcinoma amplified sequence 3
chr11	85169620	85169870	1.05106	0.06229	192197	Bcas3	breast carcinoma amplified sequence 3
chr11	86362502	86362855	1.05106	0.07426	72508	Rps6kb1	ribosomal protein S6 kinase, polypeptide 1
chr11	86498677	86499328	1.3884	0.01294	217057	Ptrh2	peptidyl-tRNA hydrolase 2
chr11	86498677	86499328	1.3884	0.01294	75909	Tmem49	transmembrane protein 49
chr11	86574587	86574938	1.29265	0.02413	67300	Cltc	clathrin, heavy polypeptide (Hc)
chr11	86574787	86575636	1.73425	0.00466	67300	Cltc	clathrin, heavy polypeptide (Hc)
chr11	86789904	86790153	0.766017	0.13619	77864	Ypel2	yippee-like 2 (Drosophila)
chr11	87302381	87302630	0.957521	0.09072	83560	Tex14	testis expressed gene 14
chr11	87883273	87883622	2.25017	0.00072	22344	Vezf1	vascular endothelial zinc finger 1
chr11	88406942	88407291	1.24478	0.02933	76626	Msi2	Musashi homolog 2 (Drosophila)
chr11	88668593	88668842	1.10115	0.0623	11640	Akap1	A kinase (PRKA) anchor protein 1
chr11	88771822	88772074	1.10115	0.0623	74617	Scpep1	serine carboxypeptidase 1
chr11	88782507	88782856	0.893401	0.08233	72381	2210409E12Rik	RIKEN cDNA 2210409E12 gene
chr11	89234538	89234887	1.77141	0.0006	214604	4932411E22Rik	RIKEN cDNA 4932411E22 gene
chr11	90453162	90453911	1.05327	0.05769	69802	Cox11	COX11 homolog, cytochrome c oxidase assembly protein (yeast)
chr11	90453162	90453911	1.05327	0.05769	20913	Stxbp4	syntaxin binding protein 4
chr11	92912799	92913848	1.57991	0.00351	72605	Car10	carbonic anhydrase 10
chr11	94025843	94026192	1.53203	0.00699	22057	Tob1	transducer of ErbB-2.1
chr11	94301900	94302149	1.6817	0.02301	217116	Spata20	spermatogenesis associated 20
chr11	94469280	94469637	1.0054	0.07497	268465	Eme1	essential meiotic endonuclease 1 homolog 1 (S. pombe)
chr11	94469280	94469637	1.0054	0.07497	94064	Mrpl27	mitochondrial ribosomal protein L27
chr11	94863896	94864058	1.81929	0.11911	18604	Pdk2	pyruvate dehydrogenase kinase, isoenzyme 2
chr11	95127691	95128141	2.46999	0.00112	217127	Myst2	MYST histone acetyltransferase 2
chr11	95151407	95151764	1.57659	0.01952	215512	5730593F17Rik	RIKEN cDNA 5730593F17 gene
chr11	95199611	95200079	0.957521	0.08926	110172	Slc35b1	solute carrier family 35, member B1
chr11	95405488	95405737	0.893401	0.08233	18053	Ngfr	nerve growth factor receptor (TNFR superfamily, member 16)
chr11	96097994	96098357	1.53203	0.00699	15415	Hoxb7	homeo box B7
chr11	96097994	96098357	1.53203	0.00699	15416	Hoxb8	homeo box B8
chr11	96113660	96114013	0.909645	0.10514	15414	Hoxb6	homeo box B6
chr11	96165721	96165970	1.3884	0.02893	103889	Hoxb2	homeo box B2
chr11	96594952	96595511	1.05106	0.07426	74479	Snx11	sorting nexin 11
chr11	96828158	96828507	1.48416	0.00861	83395	Sp6	trans-acting transcription factor 6
chr11	96856817	96857166	1.05327	0.06285	69297	Lrrc46	leucine rich repeat containing 46
chr11	96856817	96857166	1.05327	0.06285	107732	Mrpl10	mitochondrial ribosomal protein L10
chr11	97177540	97177904	2.73276	0.00028	192157	Socs7	suppressor of cytokine signaling 7
chr11	97446092	97446641	0.813893	0.15578	103551	E130012A19Rik	RIKEN cDNA E130012A19 gene
chr11	97478401	97478854	1.14902	0.04253	246198	Mllt6	myeloid/lymphoid or mixed lineage-leukemia translocation to 6 homolog (Drosophila)
chr11	97614561	97615110	0.893401	0.10947	16796	Lasp1	LIM and SH3 protein 1
chr11	97803370	97803819	1.3884	0.01536	72324	Plxdc1	plexin domain containing 1
chr11	97841415	97841571	2.25978	0.10641	12295	Cacnb1	calcium channel, voltage-dependent, beta 1 subunit
chr11	97841415	97841571	2.25978	0.10641	19921	Rpl19	ribosomal protein L19
chr11	97900557	97900906	0.813893	0.15127	103861	4632423N09Rik	RIKEN cDNA 4632423N09 gene
chr11	98172973	98173422	1.7868	0.01077	59045	Stard3	START domain containing 3
chr11	98173773	98174226	3.20573	0	59045	Stard3	START domain containing 3
chr11	98365241	98365594	2.04957	0.12998	69376	Zpbp2	zona pellucida binding protein 2
chr11	98440650	98441107	1.1969	0.03396	450219	Gsdm3	gasdermin 3
chr11	98724381	98724640	1.0054	0.08216	23834	Cdc6	cell division cycle 6 homolog (S. cerevisiae)
chr11	98970666	98970915	1.83936	0.01729	12775	Ccr7	chemokine (C-C motif) receptor 7
chr11	99139431	99139781	1.99701	0.00509	70810	4631426H08Rik	RIKEN cDNA 4631426H08 gene
chr11	99460879	99461228	1.7868	0.01077	76444	Krtap4-7	keratin associated protein 4-7
chr11	99627086	99627646	1.05106	0.07426	69464	2300006N05Rik	RIKEN cDNA 2300006N05 gene
chr11	99723009	99723458	1.05106	0.07426	70831	4733401H21Rik	RIKEN cDNA 4733401H21 gene
chr11	99723709	99724158	1.36638	0.03361	70831	4733401H21Rik	RIKEN cDNA 4733401H21 gene
chr11	99833902	99834251	2.3938	0	71888	2310015J09Rik	RIKEN cDNA 2310015J09 gene
chr11	99867241	99867590	1.41893	0.02996	16660	Krt1-1	keratin complex 1, acidic, gene 1
chr11	99905705	99906060	2.3938	0	16670	Krt1-2	keratin complex 1, acidic, gene 2
chr11	100023800	100024753	1.41893	0.00526	16664	Krt1-14	keratin complex 1, acidic, gene 14
chr11	100064492	100064741	0.893401	0.08233	16666	Krt1-16	keratin complex 1, acidic, gene 16
chr11	100149496	100149945	1.29265	0.02413	14459	Gast	gastrin
chr11	100173277	100173526	0.861769	0.11517	15114	Hap1	huntingtin-associated protein 1
chr11	100438058	100438410	1.52404	0.02278	56354	Dnajc7	DnaJ (Hsp40) homolog, subfamily C, member 7
chr11	100438058	100438410	1.52404	0.02278	71966	Nkiras2	NFKB inhibitor interacting Ras-like protein 2
chr11	100578721	100579070	0.909645	0.10514	15171	Hcrt	hypocretin
chr11	100756701	100757154	1.1969	0.03396	20848	Stat3	signal transducer and activator of transcription 3
chr11	100823544	100823900	0.909645	0.10442	11975	Atp6v0a1	ATPase, H+ transporting, lysosomal V0 subunit A1
chr11	100885215	100885564	1.48416	0.00861	27419	Naglu	alpha-N-acetylglucosaminidase (Sanfilippo disease IIIB)
chr11	100897495	100898244	1.77141	0.0006	71743	Coasy	Coenzyme A synthase
chr11	100934820	100935469	1.26127	0.04398	67998	1300010M03Rik	RIKEN cDNA 1300010M03 gene
chr11	100934820	100935469	1.26127	0.04398	103733	Tubg1	tubulin, gamma 1
chr11	101063323	101063672	1.10361	0.06472	54409	Ramp2	receptor (calcitonin) activity modifying protein 2
chr11	101063323	101063672	1.10361	0.06472	319412	D830013H23Rik	RIKEN cDNA D830013H23 gene
chr11	101069232	101069581	1.89191	0.00812	28084	Vps25	vacuolar protein sorting 25 (yeast)
chr11	101096692	101096942	0.909645	0.10442	52469	Ccdc56	coiled-coil domain containing 56
chr11	101140052	101140308	0.893401	0.08233	237940	Aoc2	amine oxidase, copper containing 2 (retina-specific)
chr11	101140852	101141201	2.20723	0.00271	237940	Aoc2	amine oxidase, copper containing 2 (retina-specific)
chr11	101480150	101480499	1.10115	0.05205	66182	Arfl4	ADP-ribosylation factor 4-like
chr11	101480150	101480499	1.10115	0.05205	80981	Arl4d	ADP-ribosylation factor-like 4D
chr11	101855737	101855986	1.99701	0.133	52685	Cd300lg	CD300 antigen like family member G
chr11	102041629	102041978	1.0054	0.07497	15184	Hdac5	histone deacetylase 5
chr11	102083212	102083661	0.840848	0.12825	217217	Asb16	ankyrin repeat and SOCS box-containing 16
chr11	102207765	102208114	0.788295	0.10718	51799	Rap2ip	Rap2 interacting protein
chr11	102515115	102515568	0.813893	0.15127	52715	Ccdc43	coiled-coil domain containing 43
chr11	102620836	102621095	1.57659	0.0275	14615	Gja7	gap junction membrane channel protein alpha 7
chr11	102931422	102931780	1.6817	0.0142	192231	Hexim1	hexamethylene bis-acetamide inducible 1
chr11	103035122	103035471	1.1969	0.03396	328019	4933400C05Rik	RIKEN cDNA 4933400C05 gene
chr11	103083791	103084240	1.36638	0.03361	53859	Map3k14	mitogen-activated protein kinase kinase kinase 14
chr11	103083791	103084240	1.36638	0.03361	73280	1700028N14Rik	RIKEN cDNA 1700028N14 gene
chr11	103179874	103180223	1.77141	0.0006	70559	5730442P18Rik	RIKEN cDNA 5730442P18 gene
chr11	103567311	103567660	0.957521	0.08926	22412	Wnt9b	wingless-type MMTV integration site 9B
chr11	104364956	104365811	0.766017	0.17559	217232	Cdc27	cell division cycle 27 homolog (S. cerevisiae)
chr11	104364956	104365811	0.766017	0.17559	17896	Myl4	myosin, light polypeptide 4
chr11	104423445	104423794	2.73276	0.00028	16416	Itgb3	integrin beta 3
chr11	105761237	105761586	1.77141	0.0006	13056	Cyb561	cytochrome b-561
chr11	105789297	105789546	0.861769	0.11517	11421	Ace	angiotensin I converting enzyme (peptidyl-dipeptidase A) 1
chr11	105823292	105823659	1.81929	0.00047	192775	Kcnh6	potassium voltage-gated channel, subfamily H (eag-related), member 6
chr11	106031915	106032264	1.14902	0.04253	72047	Ddx42	DEAD (Asp-Glu-Ala-Asp) box polypeptide 42
chr11	106031915	106032264	1.14902	0.04253	67163	2610204L23Rik	RIKEN cDNA 2610204L23 gene
chr11	106073689	106073838	1.7868	0.15843	56095	Ftsj3	FtsJ homolog 3 (E. coli)
chr11	106092961	106093211	1.7868	0.01715	75870	Tcam1	testicular cell adhesion molecule 1
chr11	106595032	106595281	1.0054	0.08216	50776	Polg2	polymerase (DNA directed), gamma 2, accessory subunit
chr11	107611254	107611603	1.20872	0.04937	54377	Cacng4	calcium channel, voltage-dependent, gamma subunit 4
chr11	108161118	108161567	1.1969	0.03396	18750	Prkca	protein kinase C, alpha
chr11	108498207	108498556	1.10115	0.05205	76380	Ccdc46	coiled-coil domain containing 46
chr11	109465338	109465892	1.05327	0.05769	19084	Prkar1a	protein kinase, cAMP dependent regulatory, type I, alpha
chr11	109812406	109812765	0.788295	0.15497	27404	Abca8b	ATP-binding cassette, sub-family A (ABC1), member 8b
chr11	110154765	110155114	2.89042	0.00039	217265	Abca5	ATP-binding cassette, sub-family A (ABC1), member 5
chr11	110214023	110214478	1.53203	0.00699	26399	Map2k6	mitogen activated protein kinase kinase 6
chr11	112640068	112640617	0.998507	0.07907	71203	4933434M16Rik	RIKEN cDNA 4933434M16 gene
chr11	114490057	114490506	1.62779	0.00394	117160	Ttyh2	tweety homolog 2 (Drosophila)
chr11	114613182	114613431	0.813893	0.12617	217302	Gpr142	G protein-coupled receptor 142
chr11	114613182	114613431	0.813893	0.12617	72014	1500005I02Rik	RIKEN cDNA 1500005I02 gene
chr11	114865685	114866242	1.41893	0.02996	382551	Clm3	CMRF-35-like molecule 3
chr11	114977992	114978441	1.3884	0.01536	26941	Slc9a3r1	solute carrier family 9 (sodium/hydrogen exchanger), isoform 3 regulator 1
chr11	115138608	115139058	1.10361	0.06472	16470	Ush1g	Usher syndrome 1G homolog (human)
chr11	115234439	115234788	1.36638	0.03361	70382	Kctd2	potassium channel tetramerisation domain containing 2
chr11	115291166	115291516	2.36489	0.00197	276905	Armc7	armadillo repeat containing 7
chr11	115378671	115378820	1.81929	0.11911	445007	Nup85	nucleoporin 85
chr11	115430293	115430542	1.05327	0.07406	69674	Mif4gd	MIF4G domain containing
chr11	115580807	115581456	2.89042	0	71947	2310067B10Rik	RIKEN cDNA 2310067B10 gene
chr11	115748848	115749197	1.99701	0.00509	170472	Recql5	RecQ protein-like 5
chr11	115748848	115749197	1.99701	0.00509	57230	Sap30bp	SAP30 binding protein
chr11	116123763	116124212	0.766017	0.17636	53413	Exoc7	exocyst complex component 7
chr11	116249726	116250075	1.62914	0.01689	319370	1110014K08Rik	RIKEN cDNA 1110014K08 gene
chr11	116271637	116271986	1.7868	0.01077	217341	Qrich2	glutamine rich 2
chr11	116408676	116409125	1.05106	0.07426	11298	Aanat	arylalkylamine N-acetyltransferase
chr11	116487058	116487507	2.3938	0	66293	1810032O08Rik	RIKEN cDNA 1810032O08 gene
chr11	116511802	116512151	1.67566	0.00286	20446	St6galnac2	ST6 (alpha-N-acetyl-neuraminyl-2,3-beta-galactosyl-1,3)-N-acetylgalactosaminide alpha-2,6-sialyltransferase 2
chr11	116670204	116670867	1.73425	0.01258	69900	2600014M03Rik	RIKEN cDNA 2600014M03 gene
chr11	116670204	116670867	1.73425	0.01258	20382	Sfrs2	splicing factor, arginine/serine-rich 2 (SC-35)
chr11	116670604	116670953	1.72354	0.00139	69900	2600014M03Rik	RIKEN cDNA 2600014M03 gene
chr11	116670604	116670953	1.72354	0.00139	20382	Sfrs2	splicing factor, arginine/serine-rich 2 (SC-35)
chr11	117597598	117597947	1.10115	0.05205	217356	Tmc8	transmembrane channel-like 8
chr11	117597598	117597947	1.10115	0.05205	217353	Tmc6	transmembrane channel-like gene family 6
chr11	117640813	117641262	1.62914	0.01689	71562	Afmid	arylformamidase
chr11	117640813	117641262	1.62914	0.01689	21877	Tk1	thymidine kinase 1
chr11	117663326	117664081	1.81929	0	11799	Birc5	baculoviral IAP repeat-containing 5
chr11	117664426	117664875	2.36489	0.00197	11799	Birc5	baculoviral IAP repeat-containing 5
chr11	118802877	118803126	2.15442	0	238011	Enpp7	ectonucleotide pyrophosphatase/phosphodiesterase 7
chr11	119043461	119043910	1.05327	0.06285	207607	Ccdc40	coiled-coil domain containing 40
chr11	119043461	119043910	1.05327	0.06285	207592	Tbc1d16	TBC1 domain family, member 16
chr11	119967764	119968122	1.10115	0.05205	72055	1810073N04Rik	RIKEN cDNA 1810073N04 gene
chr11	120093425	120093774	1.41893	0.02996	268515	Bahcc1	BAH domain and coiled-coil containing 1
chr11	120257582	120258131	0.998507	0.08461	217365	Nploc4	nuclear protein localization 4 homolog (S. cerevisiae)
chr11	120257582	120258131	0.998507	0.08461	208634	Tspan10	tetraspanin 10
chr11	120281780	120282029	0.893401	0.08233	15239	Hgs	HGF-regulated tyrosine kinase substrate
chr11	120434780	120435129	1.7868	0.01077	68671	Pcyt2	phosphate cytidylyltransferase 2, ethanolamine
chr11	120749762	120750212	2.6802	0	71276	Ccdc57	coiled-coil domain containing 57
chr11	121205035	121205393	2.78531	0.00032	217371	Rab40b	Rab40b, member RAS oncogene family
chr12	3363131	3363490	1.78975	0.01729	16570	Kif3c	kinesin family member 3C
chr12	3364131	3364380	1.58521	0.02438	16570	Kif3c	kinesin family member 3C
chr12	3833426	3833875	1.84089	0.00812	13435	Dnmt3a	DNA methyltransferase 3A
chr12	3955166	3955422	1.01421	0.08216	18976	Pomc1	pro-opiomelanocortin-alpha
chr12	4081899	4082348	2.30111	0.00197	217378	C330021A05Rik	RIKEN cDNA C330021A05 gene
chr12	4133775	4134124	1.83524	0.00047	104111	Adcy3	adenylate cyclase 3
chr12	4242720	4242973	0.772731	0.13619	52504	2810429O05Rik	RIKEN cDNA 2810429O05 gene
chr12	4786932	4787490	1.32953	0.03361	382562	Pfn4	profilin family, member 4
chr12	4786932	4787490	1.32953	0.03361	207921	A830093I24Rik	RIKEN cDNA A830093I24 gene
chr12	4787932	4788182	2.35225	0.00842	207921	A830093I24Rik	RIKEN cDNA A830093I24 gene
chr12	4863425	4863674	1.63634	0.02301	14226	Fkbp1b	FK506 binding protein 1b
chr12	4900424	4900880	1.32953	0.03361	432628	Gm1964	gene model 1964, (NCBI)
chr12	4934759	4934908	1.53407	0.18841	217379	Ubxd4	UBX domain containing 4
chr12	4942033	4942491	1.35228	0.01948	320817	D530031C13Rik	RIKEN cDNA D530031C13 gene
chr12	8795503	8795863	1.01421	0.08216	20969	Sdc1	syndecan 1
chr12	8905067	8905416	1.48294	0.02278	319503	9930038B18Rik	RIKEN cDNA 9930038B18 gene
chr12	8998299	8998655	1.98012	0.00033	74682	Wdr35	WD repeat domain 35
chr12	9054604	9054953	0.869323	0.12813	75516	1700013G20Rik	RIKEN cDNA 1700013G20 gene
chr12	10396151	10396506	1.9943	0.00462	70881	Nt5c1b	5'-nucleotidase, cytosolic IB
chr12	11464656	11464913	1.17612	0.05039	26950	Vsnl1	visinin-like 1
chr12	13274662	13274911	2.04543	0.01182	104721	Ddx1	DEAD (Asp-Glu-Ala-Asp) box polypeptide 1
chr12	16677153	16677502	1.59376	0.00534	18217	Ntsr2	neurotensin receptor 2
chr12	17290074	17290323	1.01421	0.08216	71853	Pdia6	protein disulfide isomerase associated 6
chr12	21530915	21531065	1.59376	0.17419	54451	Cpsf3	cleavage and polyadenylation specificity factor 3
chr12	21533515	21533866	1.06251	0.06285	54451	Cpsf3	cleavage and polyadenylation specificity factor 3
chr12	21533515	21533866	1.06251	0.06285	16413	Itgb1bp1	integrin beta 1 binding protein 1
chr12	23103100	23103449	1.32953	0.03361	69732	2410018L13Rik	RIKEN cDNA 2410018L13 gene
chr12	23103700	23104349	0.818173	0.13946	69732	2410018L13Rik	RIKEN cDNA 2410018L13 gene
chr12	25168897	25169246	2.12501	0.00049	195733	Grhl1	grainyhead-like 1 (Drosophila)
chr12	25169797	25170146	1.17612	0.04937	195733	Grhl1	grainyhead-like 1 (Drosophila)
chr12	25686048	25686410	1.78694	0.0006	15902	Id2	inhibitor of DNA binding 2
chr12	29223393	29223645	1.1591	0.05648	20115	Rps7	ribosomal protein S7
chr12	29259474	29260023	0.917619	0.10514	104923	Adi1	acireductone dioxygenase 1
chr12	29336133	29336382	1.01421	0.08216	217449	Ttc15	tetratricopeptide repeat domain 15
chr12	29336133	29336382	1.01421	0.08216	380752	Tssc1	tumor suppressing subtransferable candidate 1
chr12	31658722	31659371	0.869323	0.06652	104943	9030611O19Rik	RIKEN cDNA 9030611O19 gene
chr12	31754116	31754470	2.50565	0.00058	432645	6030469F06Rik	RIKEN cDNA 6030469F06 gene
chr12	31850144	31850701	1.22726	0.04398	16777	Lamb1-1	laminin B1 subunit 1
chr12	32146028	32146383	2.60797	0	23985	Slc26a4	solute carrier family 26, member 4
chr12	32221456	32221815	1.73862	0.01077	12033	Bcap29	B-cell receptor-associated protein 29
chr12	32962992	32963841	1.38067	0.02654	72123	2010109K11Rik	RIKEN cDNA 2010109K11 gene
chr12	33731026	33731677	1.20739	0.03396	72174	Atxn7l4	ataxin 7-like 4
chr12	33886203	33886452	0.724436	0.15149	380753	Atxn7l1	ataxin 7-like 1
chr12	34512871	34513220	1.20739	0.03396	114712	Ferd3l	Fer3-like (Drosophila)
chr12	35568432	35568881	1.9943	0.00462	75456	1700011K15Rik	RIKEN cDNA 1700011K15 gene
chr12	35631088	35631443	1.68748	0.01258	217463	Snx13	sorting nexin 13
chr12	36890148	36890497	2.7102	0.00032	75847	4930579E17Rik	RIKEN cDNA 4930579E17 gene
chr12	37618711	37619060	1.69035	0.00286	17286	Meox2	mesenchyme homeobox 2
chr12	37750244	37750593	1.54546	0.00699	319660	A530016O06Rik	RIKEN cDNA A530016O06 gene
chr12	37751344	37751693	1.1108	0.05205	319660	A530016O06Rik	RIKEN cDNA A530016O06 gene
chr12	37752244	37752497	0.869309	0.08233	319660	A530016O06Rik	RIKEN cDNA A530016O06 gene
chr12	40549784	40550233	1.94316	0.00509	11861	Arl4a	ADP-ribosylation factor-like 4A
chr12	40645706	40646167	1.1591	0.04253	20259	Scin	scinderin
chr12	40734187	40734642	0.965914	0.08926	15982	Ifrd1	interferon-related developmental regulator 1
chr12	40957401	40957752	1.25569	0.02933	238130	Dock4	dedicator of cytokinesis 4
chr12	40957401	40957752	1.25569	0.02933	246196	Zfp277	zinc finger protein 277
chr12	51572705	51573054	1.12499	0.05685	18760	Prkcm	protein kinase C, mu
chr12	52268776	52269327	1.06251	0.06285	217558	6030408C04Rik	RIKEN cDNA 6030408C04 gene
chr12	52270176	52270425	1.78975	0.01729	217558	6030408C04Rik	RIKEN cDNA 6030408C04 gene
chr12	54169202	54169551	1.01421	0.07497	27386	Npas3	neuronal PAS domain protein 3
chr12	55714596	55715152	0.917619	0.10514	72183	Snx6	sorting nexin 6
chr12	55999296	55999647	1.53407	0.01952	72658	2700097O09Rik	RIKEN cDNA 2700097O09 gene
chr12	55999296	55999647	1.53407	0.01952	24067	Srp54	signal recognition particle 54
chr12	56221393	56221742	1.59376	0.00534	66132	1110008L16Rik	RIKEN cDNA 1110008L16 gene
chr12	56221393	56221742	1.59376	0.00534	59032	4930511A21Rik	RIKEN cDNA 4930511A21 gene
chr12	57264080	57264433	0.821027	0.15127	217588	Mbip	MAP3K12 binding inhibitory protein 1
chr12	57612250	57612599	0.965914	0.08926	18511	Pax9	paired box gene 9
chr12	59127815	59128166	2.31819	0	20605	Sstr1	somatostatin receptor 1
chr12	62441656	62442105	2.51138	0	238205	Lrfn5	leucine rich repeat and fibronectin type III domain containing 5
chr12	65883641	65883891	3.63064	0	66689	Btbd5	BTB (POZ) domain containing 5
chr12	65883641	65883891	3.63064	0	328108	A430041B07Rik	RIKEN cDNA A430041B07 gene
chr12	65971166	65971821	0.767037	0.15497	328110	Prpf39	PRP39 pre-mRNA processing factor 39 homolog (yeast)
chr12	70117034	70117383	1.25569	0.02933	109065	1110034A24Rik	RIKEN cDNA 1110034A24 gene
chr12	70810473	70811022	1.93183	0.00029	399510	Map4k5	mitogen-activated protein kinase kinase kinase kinase 5
chr12	70810473	70811022	1.93183	0.00029	73991	Spg3a	spastic paraplegia 3A homolog (human)
chr12	71370958	71371315	0.97158	0.08461	72736	Txndc1	thioredoxin domain containing 1
chr12	72748970	72749319	0.869323	0.12813	208846	Daam1	dishevelled associated activator of morphogenesis 1
chr12	73454650	73454999	0.869309	0.10947	67708	1810048J11Rik	RIKEN cDNA 1810048J11 gene
chr12	73584720	73585281	0.772731	0.17636	66375	Dhrs7	dehydrogenase/reductase (SDR family) member 7
chr12	74032583	74033041	0.965914	0.08926	20474	Six4	sine oculis-related homeobox 4 homolog (Drosophila)
chr12	74040866	74041120	0.772731	0.13619	17420	Mnat1	menage a trois 1
chr12	74466833	74467185	3.01701	0	238257	Tmem30b	transmembrane protein 30B
chr12	74872012	74872461	1.02272	0.07426	75627	Snapc1	small nuclear RNA activating complex, polypeptide 1
chr12	76226253	76226712	2.55967	0	80837	Rhoj	ras homolog gene family, member J
chr12	76226853	76227202	1.48294	0.02278	80837	Rhoj	ras homolog gene family, member J
chr12	77450926	77451275	1.59376	0.00534	263406	Plekhg3	pleckstrin homology domain containing, family G (with RhoGef domain) member 3
chr12	77742161	77742810	1.63634	0.0142	104886	Rab15	RAB15, member RAS oncogene family
chr12	77881625	77882074	0.965914	0.08926	17187	Max	Max protein
chr12	79609814	79610168	1.02272	0.07426	70897	4921509E07Rik	RIKEN cDNA 4921509E07 gene
chr12	79666263	79666919	0.821027	0.15127	56217	Mpp5	membrane protein, palmitoylated 5 (MAGUK p55 subfamily member 5)
chr12	79826990	79827439	1.40058	0.01536	27260	Plek2	pleckstrin 2
chr12	79926617	79927067	1.06251	0.06285	268567	6330442E10Rik	RIKEN cDNA 6330442E10 gene
chr12	81180256	81180616	2.41479	0	109711	Actn1	actinin, alpha 1
chr12	81394391	81394740	1.06251	0.06285	97827	Exdl2	exonuclease 3''-5'' domain-like 2
chr12	82513406	82513755	1.02272	0.07426	69792	Med6	mediator of RNA polymerase II transcription, subunit 6 homolog (yeast)
chr12	82548916	82549665	1.1591	0.03924	69480	Ttc9	tetratricopeptide repeat domain 9
chr12	83228296	83228757	0.772731	0.17636	217692	Sipa1l1	signal-induced proliferation-associated 1 like 1
chr12	84484842	84485291	0.869309	0.10947	217695	Zfyve1	zinc finger, FYVE domain containing 1
chr12	84576310	84576866	0.869323	0.12813	19164	Psen1	presenilin 1
chr12	84577410	84577759	1.64205	0.00394	19164	Psen1	presenilin 1
chr12	84898149	84898398	1.30398	0.04075	26897	Acot1	acyl-CoA thioesterase 1
chr12	84940098	84940754	0.869309	0.10947	171281	Acot3	acyl-CoA thioesterase 3
chr12	85002518	85002868	1.73865	0.00139	105000	1700010H15Rik	RIKEN cDNA 1700010H15 gene
chr12	85173361	85173710	1.48294	0.02278	77219	Zadh1	zinc binding alcohol dehydrogenase, domain containing 1
chr12	85204961	85205410	2.65906	0.00028	52708	Zfp410	zinc finger protein 410
chr12	85206461	85206910	1.73862	0.01077	52708	Zfp410	zinc finger protein 410
chr12	85508735	85508985	2.76133	0.00564	19300	Abcd4	ATP-binding cassette, sub-family D (ALD), member 4
chr12	85663460	85663816	1.01421	0.07497	74316	Hbld1	HESB like domain containing 1
chr12	85663460	85663816	1.01421	0.07497	67963	Npc2	Niemann Pick type C2
chr12	85664160	85664618	1.54546	0.00699	67963	Npc2	Niemann Pick type C2
chr12	85998599	85998952	0.917619	0.10514	78920	Dlst	dihydrolipoamide S-succinyltransferase (E2 component of 2-oxo-glutarate complex)
chr12	85998599	85998952	0.917619	0.10514	73422	1700058C01Rik	RIKEN cDNA 1700058C01 gene
chr12	86065888	86066137	1.22726	0.0478	18654	Pgf	placental growth factor
chr12	86169438	86170300	1.48294	0.02278	66204	Acyp1	acylphosphatase 1, erythrocyte (common) type
chr12	86170243	86170992	1.1108	0.05205	66204	Acyp1	acylphosphatase 1, erythrocyte (common) type
chr12	87249119	87249968	1.89202	0.00085	26380	Esrrb	estrogen related receptor, beta
chr12	87250219	87250568	2.09657	0.01198	26380	Esrrb	estrogen related receptor, beta
chr12	87565802	87566259	1.22726	0.04398	238328	Vash1	vasohibin 1
chr12	87775414	87775763	1.53407	0.01952	238330	6430527G18Rik	RIKEN cDNA 6430527G18 gene
chr12	87835413	87835762	1.93183	0.00029	217732	2310044G17Rik	RIKEN cDNA 2310044G17 gene
chr12	88034820	88034969	2.04543	0.12252	14874	Gstz1	glutathione transferase zeta 1 (maleylacetoacetate isomerase)
chr12	88035520	88035869	2.65906	0.00028	14874	Gstz1	glutathione transferase zeta 1 (maleylacetoacetate isomerase)
chr12	88035520	88035869	2.65906	0.00028	217734	Pomt2	protein-O-mannosyltransferase 2
chr12	88089532	88089881	1.30398	0.02413	238333	Gm263	gene model 263, (NCBI)
chr12	88089532	88089881	1.30398	0.02413	382620	Tmed8	transmembrane emp24 domain containing 8
chr12	88278133	88278590	1.49717	0.00861	20773	Sptlc2	serine palmitoyltransferase, long chain base subunit 2
chr12	91144637	91145089	1.06251	0.05769	13371	Dio2	deiodinase, iodothyronine, type II
chr12	98668706	98669168	1.78975	0.00939	14744	Gpr65	G-protein coupled receptor 65
chr12	98979490	98979843	0.821027	0.15127	72258	1700024D23Rik	RIKEN cDNA 1700024D23 gene
chr12	100284667	100285020	1.17612	0.04937	78767	2610021K21Rik	RIKEN cDNA 2610021K21 gene
chr12	100284667	100285020	1.17612	0.04937	104884	Tdp1	tyrosyl-DNA phosphodiesterase 1
chr12	101127212	101127568	1.93183	0.00029	73086	Rps6ka5	ribosomal protein S6 kinase, polypeptide 5
chr12	102227801	102228250	1.1108	0.05205	23876	Fbln5	fibulin 5
chr12	102530568	102530917	1.17612	0.04937	238384	Slc24a4	solute carrier family 24 (sodium/potassium/calcium exchanger), member 4
chr12	102682123	102682383	1.68748	0.01971	217835	Rin3	Ras and Rab interactor 3
chr12	102841947	102842696	0.772731	0.17559	19141	Lgmn	legumain
chr12	103143607	103143956	0.818173	0.12825	320351	D230037D09Rik	RIKEN cDNA D230037D09 gene
chr12	103161033	103161686	0.965914	0.08926	64113	Moap1	modulator of apoptosis 1
chr12	103844609	103845062	0.821027	0.15127	76933	Ifi27	interferon, alpha-inducible protein 27
chr12	104096679	104097028	1.32953	0.03361	68348	Serpina1f	serine (or cysteine) peptidase inhibitor, clade A, member 1f
chr12	104501462	104501911	1.53407	0.01952	268591	Serpina5	serine (or cysteine) peptidase inhibitor, clade A, member 5
chr12	104527845	104528294	1.06251	0.06285	271047	Serpina3b	serine (or cysteine) peptidase inhibitor, clade A, member 3B
chr12	104615788	104616137	2.91474	0.00585	238393	Serpina3f	serine (or cysteine) peptidase inhibitor, clade A, member 3F
chr12	105412360	105412711	1.58521	0.01689	212073	4831426I19Rik	RIKEN cDNA 4831426I19 gene
chr12	105623861	105624210	1.27839	0.03791	21432	Tcl1	T-cell lymphoma breakpoint 1
chr12	105962421	105962970	1.25569	0.02933	12062	Bdkrb2	bradykinin receptor, beta 2
chr12	105962921	105963270	1.58521	0.01689	12062	Bdkrb2	bradykinin receptor, beta 2
chr12	106047379	106047730	1.25569	0.02933	76559	2410024A21Rik	RIKEN cDNA 2410024A21 gene
chr12	106087425	106088174	1.69035	0.00286	66787	4933433P14Rik	RIKEN cDNA 4933433P14 gene
chr12	106087425	106088174	1.69035	0.00286	319361	C630028L02Rik	RIKEN cDNA C630028L02 gene
chr12	106410112	106410464	2.60793	0.00405	22367	Vrk1	vaccinia related kinase 1
chr12	108420032	108420381	2.09657	0.00357	319630	A130014H13Rik	RIKEN cDNA A130014H13 gene
chr12	108625849	108626498	1.84089	0.00812	12454	Ccnk	cyclin K
chr12	108625849	108626498	1.84089	0.00812	52690	Setd3	SET domain containing 3
chr12	109467408	109467757	1.78694	0.0006	212198	Wdr25	WD repeat domain 25
chr12	110932195	110932944	1.20739	0.0327	26931	Ppp2r5c	protein phosphatase 2, regulatory subunit B (B56), gamma isoform
chr12	111288246	111288695	1.63634	0.0142	26448	Rage	renal tumor antigen
chr12	111338021	111338370	1.4318	0.02689	67236	2810452K22Rik	RIKEN cDNA 2810452K22 gene
chr12	111338021	111338370	1.4318	0.02689	104859	4930573I19Rik	RIKEN cDNA 4930573I19 gene
chr12	111717318	111717667	1.89202	0.00635	93835	Amn	amnionless
chr12	111826467	111826916	1.38067	0.02996	217866	Cdc42bpb	Cdc42 binding protein kinase beta
chr12	111865596	111865845	1.12499	0.05241	74190	1200009I06Rik	RIKEN cDNA 1200009I06 gene
chr12	111987327	111987678	0.821027	0.15127	217869	Eif5	eukaryotic translation initiation factor 5
chr12	112126150	112126399	1.44887	0.02474	328162	6720458F09Rik	RIKEN cDNA 6720458F09 gene
chr12	112159078	112159332	2.50565	0.00548	68020	2810002N01Rik	RIKEN cDNA 2810002N01 gene
chr12	112416085	112416537	0.917619	0.10514	70257	2010107E04Rik	RIKEN cDNA 2010107E04 gene
chr12	112871120	112871474	1.89202	0.00635	319590	A730018C14Rik	RIKEN cDNA A730018C14 gene
chr12	112872520	112872876	1.9943	0.00462	319590	A730018C14Rik	RIKEN cDNA A730018C14 gene
chr12	112935274	112935423	1.94316	0.133	319942	A530016L24Rik	RIKEN cDNA A530016L24 gene
chr12	113308600	113309149	0.97158	0.07907	56696	Gpr132	G protein-coupled receptor 132
chr12	113448729	113449078	1.1591	0.04253	72308	Brf1	BRF1 homolog, subunit of RNA polymerase III transcription initiation factor IIIB (S. cerevisiae)
chr12	116518506	116519055	0.97158	0.08461	22355	Vipr2	vasoactive intestinal peptide receptor 2
chr12	116705395	116705744	1.64205	0.00394	217935	D430033N04Rik	RIKEN cDNA D430033N04 gene
chr12	116845610	116845959	1.59376	0.00534	76044	Luzp5	leucine zipper protein 5
chr12	117957687	117957950	1.1108	0.0623	217944	Rapgef5	Rap guanine nucleotide exchange factor (GEF) 5
chr13	3535992	3536941	3.09709	0	14569	Gdi2	guanosine diphosphate (GDP) dissociation inhibitor 2
chr13	3803562	3803811	1.80663	0.01729	70405	Calml3	calmodulin-like 3
chr13	3921940	3922389	1.05247	0.07497	56349	Net1	neuroepithelial cell transforming gene 1
chr13	3921940	3922389	1.05247	0.07497	238463	Tubal3	tubulin, alpha-like 3
chr13	3942097	3942446	1.65178	0.0142	83428	Ucn3	urocortin 3
chr13	4058072	4058526	0.952238	0.10514	105387	Akr1c14	aldo-keto reductase family 1, member C14
chr13	4231885	4232234	1.55365	0.00861	432720	Akr1c19	aldo-keto reductase family 1, member C19
chr13	4431636	4432293	0.952238	0.10514	83702	Akr1c6	aldo-keto reductase family 1, member C6
chr13	4609781	4610138	1.60016	0.01689	56043	Akr1e1	aldo-keto reductase family 1, member E1
chr13	10361149	10361705	0.952238	0.10514	12671	Chrm3	cholinergic receptor, muscarinic 3, cardiac
chr13	12619706	12620061	1.44531	0.02689	67475	Ero1lb	ERO1-like beta (S. cerevisiae)
chr13	12619806	12620264	0.952238	0.10514	67475	Ero1lb	ERO1-like beta (S. cerevisiae)
chr13	12854840	12855189	1.03236	0.07426	26421	Mrpplf3	mitogen regulated protein, proliferin 3
chr13	12854840	12855189	1.03236	0.07426	18811	Plf	proliferin
chr13	12854840	12855189	1.03236	0.07426	18812	Plf2	proliferin 2
chr13	13072436	13072885	1.90987	0.00635	107849	Mrpplf4	mitogen regulated protein, proliferin 4
chr13	15252866	15253315	1.39369	0.02996	14634	Gli3	GLI-Kruppel family member GLI3
chr13	17730459	17730808	1.60377	0.00699	56044	Rala	v-ral simian leukemia viral oncogene homolog A (ras related)
chr13	17779985	17780334	1.23884	0.04398	67008	1600012F09Rik	RIKEN cDNA 1600012F09 gene
chr13	18953835	18954184	1.25294	0.03396	218038	Amph	amphiphysin
chr13	19706525	19706876	2.01311	0.00462	73412	Txndc3	thioredoxin domain containing 3 (spermatozoa)
chr13	19740016	19740572	1.75412	0	319293	A530099J19Rik	RIKEN cDNA A530099J19 gene
chr13	21139041	21139402	1.75502	0.01077	18341	Olfr42	olfactory receptor 42
chr13	21319317	21319766	0.952238	0.10514	75512	Gpx6	glutathione peroxidase 6
chr13	21370849	21371200	1.65389	0.00534	22758	Zfp96	zinc finger protein 96
chr13	21457007	21457356	1.75502	0.01077	432731	Zfp187	zinc finger protein 187
chr13	21485171	21486720	1.35318	0	544922	RP23-298F22.2	zinc finger protein 306-like
chr13	21620132	21620681	1.90987	0.00635	258739	Olfr1362	olfactory receptor 1362
chr13	21646486	21646935	1.54855	0.01952	218066	Olfr11	olfactory receptor 11
chr13	21667809	21668158	2.35554	0.00072	258534	Olfr1361	olfactory receptor 1361
chr13	21709767	21710224	1.18722	0.04937	258067	Olfr1359	olfactory receptor 1359
chr13	21721886	21722442	2.06473	0.0011	319164	Hist1h2ac	histone 1, H2ac
chr13	21721886	21722442	2.06473	0.0011	319191	Hist1h2ai	histone 1, H2ai
chr13	21721886	21722442	2.06473	0.0011	319152	Hist1h3h	histone 1, H3h
chr13	21722686	21723035	1.35318	0.02413	319164	Hist1h2ac	histone 1, H2ac
chr13	21722686	21723035	1.35318	0.02413	319191	Hist1h2ai	histone 1, H2ai
chr13	21722686	21723035	1.35318	0.02413	319185	Hist1h2bl	histone 1, H2bl
chr13	21722686	21723035	1.35318	0.02413	319152	Hist1h3h	histone 1, H3h
chr13	21740860	21741109	1.60016	0.02438	319159	Hist1h4j	histone 1, H4j
chr13	21741460	21741809	0.952238	0.10514	319159	Hist1h4j	histone 1, H4j
chr13	21762070	21762525	1.1356	0.05685	319169	Hist1h2ak	histone 1, H2ak
chr13	21762070	21762525	1.1356	0.05685	319187	Hist1h2bn	histone 1, H2bn
chr13	21762070	21762525	1.1356	0.05685	319160	Hist1h4k	histone 1, H4k
chr13	21787819	21788271	1.03236	0.07426	56702	Hist1h1b	histone 1, H1b
chr13	21796286	21796641	1.23884	0.04398	319170	Hist1h2an	histone 1, H2an
chr13	21951916	21952265	1.23884	0.04398	193452	Zfp184	zinc finger protein 184 (Kruppel-like)
chr13	22048517	22049074	0.877509	0.11367	319183	Hist1h2bj	histone 1, H2bj
chr13	22048517	22049074	0.877509	0.11367	319158	Hist1h4i	histone 1, H4i
chr13	22109930	22110584	1.29045	0.03673	252906	V1rh2	vomeronasal 1 receptor, H2
chr13	22111230	22111988	1.00236	0.08721	252906	V1rh2	vomeronasal 1 receptor, H2
chr13	22388302	22388651	0.90212	0.12813	171247	V1rh4	vomeronasal 1 receptor, H4
chr13	22389902	22390252	1.44531	0.02689	171247	V1rh4	vomeronasal 1 receptor, H4
chr13	22836079	22836828	0.801884	0.17559	171269	V1rh10	vomeronasal 1 receptor, H10
chr13	22860860	22861419	1.10259	0.06285	171277	V1rh20	vomeronasal 1 receptor, H20
chr13	23040502	23040859	1.80424	0.00139	171248	V1rh5	vomeronasal 1 receptor, H5
chr13	23040602	23040951	1.65178	0.0142	171248	V1rh5	vomeronasal 1 receptor, H5
chr13	23169307	23169956	1.08398	0.06472	171272	V1rh13	vomeronasal 1 receptor, H13
chr13	23242006	23242364	0.952238	0.10514	171274	V1rh16	vomeronasal 1 receptor, H16
chr13	23537094	23537443	1.80424	0.00139	319173	Hist1h2af	histone 1, H2af
chr13	23537094	23537443	1.80424	0.00139	69386	Hist1h4h	histone 1, H4h
chr13	23537994	23538843	1.44531	0.02689	319173	Hist1h2af	histone 1, H2af
chr13	23537994	23538843	1.44531	0.02689	97908	Hist1h3g	histone 1, H3g
chr13	23537994	23538843	1.44531	0.02689	69386	Hist1h4h	histone 1, H4h
chr13	23539375	23539668	1.4033	0.03732	319173	Hist1h2af	histone 1, H2af
chr13	23539375	23539668	1.4033	0.03732	97908	Hist1h3g	histone 1, H3g
chr13	23539375	23539668	1.4033	0.03732	69386	Hist1h4h	histone 1, H4h
chr13	23628589	23629138	1.60377	0.00699	50709	Hist1h1e	histone 1, H1e
chr13	23628589	23629138	1.60377	0.00699	319179	Hist1h2be	histone 1, H2be
chr13	23692463	23692912	1.50353	0.01213	319164	Hist1h2ac	histone 1, H2ac
chr13	23692463	23692912	1.50353	0.01213	68024	Hist1h2bc	histone 1, H2bc
chr13	23756552	23756910	0.801884	0.17636	319172	Hist1h2ab	histone 1, H2ab
chr13	23756552	23756910	0.801884	0.17636	319150	Hist1h3b	histone 1, H3b
chr13	23756552	23756910	0.801884	0.17636	319148	Hist1h3c	histone1, H3c
chr13	23769922	23770378	1.05247	0.06623	80838	Hist1h1a	histone 1, H1a
chr13	23769922	23770378	1.05247	0.06623	360198	Hist1h3a	histone 1, H3a
chr13	23769922	23770378	1.05247	0.06623	326619	Hist1h4a	histone 1, H4a
chr13	23769922	23770378	1.05247	0.06623	218102	4930558J22Rik	RIKEN cDNA 4930558J22 gene
chr13	23846596	23847552	1.25294	0.0327	105355	Slc17a3	solute carrier family 17 (sodium phosphate), member 3
chr13	23921972	23922321	1.03236	0.06229	319848	9130214H05Rik	RIKEN cDNA 9130214H05 gene
chr13	23998879	23999228	2.15506	0.00043	214189	Scgn	secretagogin, EF-hand calcium binding protein
chr13	25276914	25277363	1.30306	0.02933	22360	Vmp	vesicular membrane protein p24
chr13	27445562	27446322	0.801884	0.17559	19112	Prlpc1	prolactin-like protein C 1
chr13	27724702	27725054	1.4033	0.01948	18814	Plfr	proliferin related protein
chr13	27725902	27726158	1.44531	0.03466	18814	Plfr	proliferin related protein
chr13	27788169	27788928	1.29045	0.03673	67505	Prlpo	prolactin-like protein O
chr13	28148848	28149207	1.15271	0.05205	28078	Prlpl	prolactin-like protein L
chr13	30754822	30755473	0.952238	0.10504	16364	Irf4	interferon regulatory factor 4
chr13	30755822	30756371	2.2553	0.00054	16364	Irf4	interferon regulatory factor 4
chr13	30983034	30983391	1.30306	0.02933	66482	Exoc2	exocyst complex component 2
chr13	31564201	31564650	1.4033	0.01948	15220	Foxq1	forkhead box Q1
chr13	31565101	31565550	1.1356	0.05685	15220	Foxq1	forkhead box Q1
chr13	31812510	31812959	1.65178	0.0142	17300	Foxc1	forkhead box C1
chr13	32906505	32906961	1.75412	0.00286	380839	Serpinb1c	serine (or cysteine) peptidase inhibitor, clade B, member 1c
chr13	33010077	33010533	2.40565	0	20723	Serpinb9	serine (or cysteine) peptidase inhibitor, clade B, member 9
chr13	33198423	33198774	1.20283	0.04253	20726	Serpinb9d	serine (or cysteine) peptidase inhibitor, clade B, member 9d
chr13	33199723	33200079	2.11634	0.00357	20726	Serpinb9d	serine (or cysteine) peptidase inhibitor, clade B, member 9d
chr13	33330941	33331290	1.49693	0.02278	20709	Serpinb9f	serine (or cysteine) peptidase inhibitor, clade B, member 9f
chr13	33945161	33945418	0.801884	0.13619	20719	Serpinb6a	serine (or cysteine) peptidase inhibitor, clade B, member 6a
chr13	33972346	33972595	0.90212	0.11517	18105	Nqo2	NAD(P)H dehydrogenase, quinone 2
chr13	34138219	34138568	1.1356	0.05685	73710	Tubb2b	tubulin, beta 2b
chr13	35002281	35003242	1.30306	0.02931	23986	Peci	peroxisomal delta3, delta2-enoyl-Coenzyme A isomerase
chr13	36125727	36126085	1.50353	0.01213	69955	Fars2	phenylalanine-tRNA synthetase 2 (mitochondrial)
chr13	37056470	37056819	1.34207	0.03361	74145	F13a1	coagulation factor XIII, A1 subunit
chr13	37831827	37832176	1.35318	0.02413	68750	Rreb1	ras responsive element binding protein 1
chr13	38002023	38002672	1.05247	0.07497	107513	Ssr1	signal sequence receptor, alpha
chr13	38002823	38003172	1.49693	0.02278	107513	Ssr1	signal sequence receptor, alpha
chr13	38041160	38041509	2.73576	0.00032	71213	Cage1	cancer antigen 1
chr13	38041160	38041509	2.73576	0.00032	71340	Riok1	RIO kinase 1 (yeast)
chr13	38043985	38044141	1.80663	0.15446	71213	Cage1	cancer antigen 1
chr13	38043985	38044141	1.80663	0.15446	71340	Riok1	RIO kinase 1 (yeast)
chr13	38537726	38537875	2.21958	0.10641	105245	Txndc5	thioredoxin domain containing 5
chr13	38968198	38968650	2.01311	0.00462	108652	Slc35b3	solute carrier family 35, member B3
chr13	40747216	40747765	1.00236	0.08721	21418	Tcfap2a	transcription factor AP-2, alpha
chr13	41010533	41010988	1.35318	0.02413	68083	Pak1ip1	PAK1 interacting protein 1
chr13	41026865	41027314	1.20283	0.04253	66154	Tmem14c	transmembrane protein 14C
chr13	41081733	41082382	1.4033	0.01707	17152	Mak	male germ cell-associated kinase
chr13	42064474	42064723	0.751767	0.15149	110521	Hivep1	human immunodeficiency virus type I enhancer binding protein 1
chr13	42065085	42065434	1.4033	0.01948	110521	Hivep1	human immunodeficiency virus type I enhancer binding protein 1
chr13	42312247	42312596	1.00236	0.08926	13614	Edn1	endothelin 1
chr13	42718652	42719007	2.2712	0.00226	218194	Phactr1	phosphatase and actin regulator 1
chr13	43408064	43408417	0.952238	0.10514	70078	Nol7	nucleolar protein 7
chr13	45014368	45014917	2.58091	0.00043	94245	Dtnbp1	dystrobrevin binding protein 1
chr13	45399213	45399562	1.25294	0.03396	218203	Mylip	myosin regulatory light chain interacting protein
chr13	45399313	45399662	1.03236	0.07426	218203	Mylip	myosin regulatory light chain interacting protein
chr13	46511118	46511367	1.20283	0.05648	67252	Cap2	CAP, adenylate cyclase-associated protein, 2 (yeast)
chr13	47026992	47027243	2.42605	0.00668	105193	Nhlrc1	NHL repeat containing 1
chr13	48271663	48272218	1.30306	0.02933	15904	Id4	inhibitor of DNA binding 4
chr13	48673631	48674080	2.06473	0.00388	12022	Barx1	BarH-like homeobox 1
chr13	49555678	49556027	1.20283	0.04253	66695	Aspn	asporin
chr13	50263705	50264665	2.32282	0.00197	380882	Gm906	gene model 906, (NCBI)
chr13	50479003	50479660	2.06473	0.00388	328250	Gm806	gene model 806, (NCBI)
chr13	50479303	50479660	1.4033	0.01948	328250	Gm806	gene model 806, (NCBI)
chr13	50654939	50655888	0.877509	0.04432	380845	Gm904	gene model 904, (NCBI)
chr13	51144499	51144948	1.80663	0.00939	20729	Spin	spindlin
chr13	51589927	51590283	1.49693	0.03189	20418	Shc3	src homology 2 domain-containing transforming protein C3
chr13	52607613	52607967	1.75412	0.00286	20963	Syk	spleen tyrosine kinase
chr13	53386602	53386860	2.2553	0	268656	Sptlc1	serine palmitoyltransferase, long chain base subunit 1
chr13	54065779	54066135	1.49693	0.02278	13488	Drd1a	dopamine receptor D1A
chr13	54079889	54080541	1.00236	0.08926	14057	Sfxn1	sideroflexin 1
chr13	54575262	54575911	0.980745	0.07907	97820	4833439L19Rik	RIKEN cDNA 4833439L19 gene
chr13	54584095	54584544	2.06473	0.00388	56795	Arl10	ADP-ribosylation factor-like 10
chr13	54597952	54598405	0.952238	0.10514	67044	Higd2a	HIG1 domain family, member 2A
chr13	54760191	54760740	3.05718	0	26913	Gprin1	G protein-regulated inducer of neurite outgrowth 1
chr13	54957353	54957902	0.852002	0.15127	107448	Unc5a	unc-5 homolog A (C. elegans)
chr13	55243538	55243891	1.49693	0.02278	18193	Nsd1	nuclear receptor-binding SET-domain protein 1
chr13	55453982	55454531	1.75502	0.01077	26385	Gprk6	G protein-coupled receptor kinase 6
chr13	55601964	55602513	0.852002	0.15127	67511	Tmed9	transmembrane emp24 protein transport domain containing 9
chr13	55609848	55610097	2.20518	0	218271	B4galt7	xylosylprotein beta1,4-galactosyltransferase, polypeptide 7 (galactosyltransferase I)
chr13	55702045	55702194	2.52929	0.05626	78521	B230219D22Rik	RIKEN cDNA B230219D22 gene
chr13	55842747	55843004	0.90212	0.11517	18740	Pitx1	paired-like homeodomain transcription factor 1
chr13	56492068	56492617	2.73576	0.00032	16198	Il9	interleukin 9
chr13	56731450	56732099	1.15271	0.04661	17129	Smad5	MAD homolog 5 (Drosophila)
chr13	56904710	56905964	1.75412	0	26946	Trpc7	transient receptor potential cation channel, subfamily C, member 7
chr13	57918898	57919347	0.952238	0.10514	20745	Spock1	sparc/osteonectin, cwcv and kazal-like domains proteoglycan 1
chr13	58201551	58201907	0.929127	0.09606	56085	Ubqln1	ubiquilin 1
chr13	58202851	58203207	1.80424	0.00139	56085	Ubqln1	ubiquilin 1
chr13	58814218	58814767	2.32282	0.00197	18212	Ntrk2	neurotrophic tyrosine kinase, receptor, type 2
chr13	59703224	59703473	1.39369	0.03774	70900	4921517D22Rik	RIKEN cDNA 4921517D22 gene
chr13	59704224	59704473	0.82589	0.09325	70900	4921517D22Rik	RIKEN cDNA 4921517D22 gene
chr13	59716232	59716581	1.80424	0.00139	72219	1700013B16Rik	RIKEN cDNA 1700013B16 gene
chr13	59716432	59716781	1.29045	0.03791	72219	1700013B16Rik	RIKEN cDNA 1700013B16 gene
chr13	59716732	59717181	0.852002	0.15127	72219	1700013B16Rik	RIKEN cDNA 1700013B16 gene
chr13	60914769	60915124	0.90212	0.12813	116913	Tpbpb	trophoblast specific protein beta
chr13	61174113	61174567	2.06473	0.00388	56835	Ctsr	cathepsin R
chr13	61213215	61213571	3.4068	0	58518	Cts6	cathepsin 6
chr13	61368693	61369350	1.18722	0.04937	56092	Cts7	cathepsin 7
chr13	61368793	61369152	1.10259	0.06285	56092	Cts7	cathepsin 7
chr13	61551119	61552068	1.23884	0.0193	64139	Ctsm	cathepsin M
chr13	62869339	62869589	1.1356	0.05241	14120	Fbp2	fructose bisphosphatase 2
chr13	62898659	62899009	1.34207	0.03361	14121	Fbp1	fructose bisphosphatase 1
chr13	65128637	65129093	1.60377	0.00699	66631	Hiatl1	hippocampus abundant transcript-like 1
chr13	65165016	65165376	1.18722	0.04937	258816	Olfr466	olfactory receptor 466
chr13	66687554	66688403	1.25294	0.00752	382770	C330014B19Rik	RIKEN cDNA C330014B19 gene
chr13	66726806	66727160	1.20283	0.04253	76803	2410141K09Rik	RIKEN cDNA 2410141K09 gene
chr13	67341599	67342055	0.929127	0.09606	67530	Uqcrb	ubiquinol-cytochrome c reductase binding protein
chr13	67367512	67367970	0.82589	0.12825	66410	Mterfd1	MTERF domain containing 1
chr13	67367512	67367970	0.82589	0.12825	19210	Ptdss1	phosphatidylserine synthase 1
chr13	67671478	67671827	1.50353	0.01213	380855	Rsl1	regulator of sex limited protein-Slp 1
chr13	67691631	67691893	1.34207	0.04122	218311	Zfp455	zinc finger protein 455
chr13	67769875	67770124	1.15271	0.0623	238690	Zfp458	zinc finger protein 458
chr13	67859169	67859418	1.25294	0.04937	629016	E130120F12Rik	RIKEN cDNA E130120F12 gene
chr13	67876474	67876827	1.10259	0.07406	408065	Zfp456	zinc finger protein 456
chr13	67950208	67950457	1.85825	0.01636	238692	C330011K17Rik	RIKEN cDNA C330011K17 gene
chr13	68025436	68025790	0.801884	0.17636	170763	Zfp87	zinc finger protein 87
chr13	68253737	68253986	1.25294	0.04937	22746	Zfp85-rs1	zinc finger protein 85, related sequence 1
chr13	69047833	69048387	2.01311	0.00462	210009	Mtrr	5-methyltetrahydrofolate-homocysteine methyltransferase reductase
chr13	69047833	69048387	2.01311	0.00462	69577	2310010B21Rik	RIKEN cDNA 2310010B21 gene
chr13	70012395	70012744	0.801884	0.17636	210373	A530095I07Rik	RIKEN cDNA A530095I07 gene
chr13	70077615	70078164	1.704	0.00394	28114	Nsun2	NOL1/NOP2/Sun domain family 2
chr13	70077615	70078164	1.704	0.00394	78925	Srd5a1	steroid 5 alpha-reductase 1
chr13	70079915	70080266	0.980745	0.08461	28114	Nsun2	NOL1/NOP2/Sun domain family 2
chr13	70079915	70080266	0.980745	0.08461	78925	Srd5a1	steroid 5 alpha-reductase 1
chr13	73724800	73725059	1.35318	0.04075	50916	Irx4	Iroquois related homeobox 4 (Drosophila)
chr13	73794657	73795006	2.10495	0.0004	94066	Mrpl36	mitochondrial ribosomal protein L36
chr13	73794657	73795006	2.10495	0.0004	407785	Ndufs6	NADH dehydrogenase (ubiquinone) Fe-S protein 6
chr13	73931427	73931783	0.952238	0.10514	210992	Aytl2	acyltransferase like 2
chr13	74000948	74001397	2.73576	0.00032	13162	Slc6a3	solute carrier family 6 (neurotransmitter transporter, dopamine), member 3
chr13	74068502	74068751	1.15271	0.0623	218335	C130052I12Rik	RIKEN cDNA C130052I12 gene
chr13	74167897	74168256	2.01311	0.00462	74338	Slc6a19	solute carrier family 6 (neurotransmitter transporter), member 19
chr13	74759911	74760260	0.929127	0.09606	11624	Ahrr	aryl-hydrocarbon receptor repressor
chr13	74815266	74815617	0.774272	0.15497	67433	0610011N22Rik	RIKEN cDNA 0610011N22 gene
chr13	74815266	74815617	0.774272	0.15497	66945	Sdha	succinate dehydrogenase complex, subunit A, flavoprotein (Fp)
chr13	76433343	76433698	0.952238	0.10514	75571	Spata9	spermatogenesis associated 9
chr13	76566113	76566466	1.20283	0.04253	77041	Arsk	arylsulfatase K
chr13	77555306	77556061	0.852002	0.15578	105377	Ankrd32	ankyrin repeat domain 32
chr13	82133242	82133593	0.929127	0.07583	80289	Lysmd3	LysM, putative peptidoglycan-binding, domain containing 3
chr13	82187353	82188102	1.50353	0.01213	67486	Polr3g	polymerase (RNA) III (DNA directed) polypeptide G
chr13	82187353	82188102	1.50353	0.01213	72852	2900024O10Rik	RIKEN cDNA 2900024O10 gene
chr13	83979831	83980189	1.39369	0.02996	17260	Mef2c	myocyte enhancer factor 2C
chr13	91395614	91395872	1.03236	0.06229	66475	Rps23	ribosomal protein S23
chr13	91918912	91919571	1.05247	0.07497	66970	Ssbp2	single-stranded DNA binding protein 2
chr13	92215259	92215608	0.852002	0.15127	74156	Acot12	acyl-CoA thioesterase 12
chr13	92215259	92215608	0.852002	0.15127	373852	4833422C13Rik	RIKEN cDNA 4833422C13 gene
chr13	92463080	92464029	1.50353	0.01213	19418	Rasgrf2	RAS protein-specific guanine nucleotide-releasing factor 2
chr13	93453535	93453884	1.08398	0.05697	13361	Dhfr	dihydrofolate reductase
chr13	93454235	93454985	1.08398	0.06472	13361	Dhfr	dihydrofolate reductase
chr13	93454235	93454985	1.08398	0.06472	17686	Msh3	mutS homolog 3 (E. coli)
chr13	93524648	93524897	1.10259	0.07406	218440	6430502M16Rik	RIKEN cDNA 6430502M16 gene
chr13	93525748	93526103	1.1356	0.05685	218440	6430502M16Rik	RIKEN cDNA 6430502M16 gene
chr13	94775488	94776150	2.32282	0.00159	64918	Bhmt2	betaine-homocysteine methyltransferase 2
chr13	94775488	94776150	2.32282	0.00159	74129	Dmgdh	dimethylglycine dehydrogenase precursor
chr13	96356776	96357125	0.980745	0.08461	218461	Pde8b	phosphodiesterase 8B
chr13	97644344	97644697	1.35318	0.02413	27015	Polk	polymerase (DNA directed), kappa
chr13	97644344	97644697	1.35318	0.02413	68018	Col4a3bp	procollagen, type IV, alpha 3 (Goodpasture antigen) binding protein
chr13	98238241	98238590	1.90987	0.00635	320806	Gfm2	G elongation factor, mitochondrial 2
chr13	98238241	98238590	1.90987	0.00635	59050	5730427N09Rik	RIKEN cDNA 5730427N09 gene
chr13	99306824	99307273	2.52929	0.00058	110596	Rgnef	Rho-guanine nucleotide exchange factor
chr13	99362298	99362650	1.80424	0.00139	68558	Ankra2	ankyrin repeat, family A (RFXANK-like), 2
chr13	99362298	99362650	1.80424	0.00139	105372	Utp15	UTP15, U3 small nucleolar ribonucleoprotein, homolog (yeast)
chr13	99737890	99738239	2.78738	0.00035	68344	0610009B10Rik	RIKEN cDNA 0610009B10 gene
chr13	99794488	99794838	2.35554	0.00072	380863	Gm905	gene model 905, (NCBI)
chr13	100199162	100199513	1.30306	0.02933	328320	Gm807	gene model 807, (NCBI)
chr13	100445142	100445591	1.00236	0.08926	218506	Mrps27	mitochondrial ribosomal protein S27
chr13	100445142	100445591	1.00236	0.08926	68927	Ptcd2	pentatricopeptide repeat domain 2
chr13	101116386	101116939	1.90447	0.00047	78038	Mccc2	methylcrotonoyl-Coenzyme A carboxylase 2 (beta)
chr13	101224050	101224303	1.34207	0.04122	20595	Smn1	survival motor neuron 1
chr13	101417273	101417522	1.03236	0.06229	17952	Birc1f	baculoviral IAP repeat-containing 1f
chr13	101417273	101417522	1.03236	0.06229	53880	Birc1g	baculoviral IAP repeat-containing 1g
chr13	101548068	101548717	1.23884	0.04398	17940	Birc1a	baculoviral IAP repeat-containing 1a
chr13	101653155	101654109	1.75412	0	18260	Ocln	occludin
chr13	101708141	101708590	1.45341	0.01536	218518	Marveld2	MARVEL (membrane-associating) domain containing 2
chr13	101832680	101833136	1.25294	0.03396	12572	Cdk7	cyclin-dependent kinase 7 (homolog of Xenopus MO15 cdk-activating kinase)
chr13	101877056	101877317	2.05483	0.00277	26886	Cenph	centromere autoantigen H
chr13	102792604	102792953	2.52929	0.00058	18708	Pik3r1	phosphatidylinositol 3-kinase, regulatory subunit, polypeptide 1 (p85 alpha)
chr13	105937821	105938070	1.10259	0.07406	67288	3110031B13Rik	RIKEN cDNA 3110031B13 gene
chr13	105937821	105938070	1.10259	0.07406	67285	Sdccag10	serologically defined colon cancer antigen 10
chr13	106201103	106201662	2.839	0.00039	66763	4933425L06Rik	RIKEN cDNA 4933425L06 gene
chr13	106562147	106562407	2.52929	0.00548	15550	Htr1a	5-hydroxytryptamine (serotonin) receptor 1A
chr13	106563047	106563502	1.45341	0.01536	15550	Htr1a	5-hydroxytryptamine (serotonin) receptor 1A
chr13	106563547	106564296	0.90212	0.12644	15550	Htr1a	5-hydroxytryptamine (serotonin) receptor 1A
chr13	111400587	111400936	1.20283	0.04253	67295	Rab3c	RAB3C, member RAS oncogene family
chr13	113407697	113408352	1.65389	0.00534	77318	C030011J08Rik	RIKEN cDNA C030011J08 gene
chr13	114167466	114167927	0.90212	0.12813	69590	2310016C16Rik	RIKEN cDNA 2310016C16 gene
chr13	117432119	117432268	1.85825	0.14912	16392	Isl1	ISL1 transcription factor, LIM/homeodomain
chr13_random	65731	65988	1.10222	0.0623	245269	E130304F04Rik	RIKEN cDNA E130304F04 gene
chr14	6344913	6345262	1.10285	0.06472	545015	2610042L04Rik	RIKEN cDNA 2610042L04 gene
chr14	6581620	6581869	1.0836	0.07406	73498	1700084P21Rik	RIKEN cDNA 1700084P21 gene
chr14	6787061	6787810	1.13286	0.05205	13421	Dnase1l3	deoxyribonuclease 1-like 3
chr14	6792780	6793029	0.787752	0.10718	66082	Abhd6	abhydrolase domain containing 6
chr14	9955396	9956061	1.23137	0.03396	14198	Fhit	fragile histidine triad gene
chr14	11075499	11076148	0.886585	0.12813	218734	3830406C13Rik	RIKEN cDNA 3830406C13 gene
chr14	11616824	11617183	1.13286	0.05205	27062	Cadps	Ca<2+>dependent activator protein for secretion
chr14	12969347	12969709	1.67466	0.00394	258387	Olfr720	olfactory receptor 720
chr14	15043180	15043629	0.83733	0.15127	71147	Oxsm	3-oxoacyl-ACP synthase, mitochondrial
chr14	15043180	15043629	0.83733	0.15127	59007	Ngly1	N-glycanase 1
chr14	16773441	16773799	1.36544	0.03361	21834	Thrb	thyroid hormone receptor beta
chr14	18972878	18973329	1.47047	0.02689	16529	Kcnk5	potassium channel, subfamily K, member 5
chr14	19335203	19335758	1.2604	0.04398	19056	Ppp3cb	protein phosphatase 3, catalytic subunit, beta isoform
chr14	19335203	19335758	1.2604	0.04398	75602	1810062O18Rik	RIKEN cDNA 1810062O18 gene
chr14	19336706	19337055	2.15319	0.00357	19056	Ppp3cb	protein phosphatase 3, catalytic subunit, beta isoform
chr14	19456049	19456498	1.6254	0.00534	59011	Myoz1	myozenin 1
chr14	19456049	19456498	1.6254	0.00534	68760	Synpo2l	synaptopodin 2-like
chr14	19490220	19491075	1.67466	0.00394	66121	Chchd1	coiled-coil-helix-coiled-coil-helix domain containing 1
chr14	19490220	19491075	1.67466	0.00394	76133	6230400D17Rik	RIKEN cDNA 6230400D17 gene
chr14	19623658	19624314	1.28062	0.02933	18792	Plau	plasminogen activator, urokinase
chr14	19839682	19840169	1.10285	0.06472	55946	Ap3m1	adaptor-related protein complex 3, mu 1 subunit
chr14	19839682	19840169	1.10285	0.06472	11534	Adk	adenosine kinase
chr14	19841969	19842529	1.97019	0.00029	55946	Ap3m1	adaptor-related protein complex 3, mu 1 subunit
chr14	19841969	19842529	1.97019	0.00029	11534	Adk	adenosine kinase
chr14	20287146	20287498	0.886585	0.12813	54169	Myst4	MYST histone acetyltransferase monocytic leukemia 4
chr14	20638798	20639247	1.05034	0.07426	69156	Comtd1	catechol-O-methyltransferase domain containing 1
chr14	20779753	20780102	1.73306	0.01258	218820	Zfp503	zinc finger protein 503
chr14	25729626	25729975	1.47047	0.02689	142687	Asb14	ankyrin repeat and SOCS box-containing protein 14
chr14	25931444	25931693	1.2604	0.0478	69933	2810004A10Rik	RIKEN cDNA 2810004A10 gene
chr14	27330738	27330987	1.73306	0.01971	22418	Wnt5a	wingless-related MMTV integration site 5A
chr14	28848411	28848963	1.37913	0.01707	218865	Chdh	choline dehydrogenase
chr14	29319865	29320214	1.73306	0.01258	12289	Cacna1d	calcium channel, voltage-dependent, L type, alpha 1D subunit
chr14	29481383	29481932	1.15537	0.05685	328370	Rft1	RFT1 homolog (S. cerevisiae)
chr14	29753953	29754308	1.83809	0.00939	16426	Itih3	inter-alpha trypsin inhibitor, heavy chain 3
chr14	30037420	30037677	1.92093	0.00458	64652	Nisch	nischarin
chr14	30037420	30037677	1.92093	0.00458	21924	Tnnc1	troponin C, cardiac/slow skeletal
chr14	30468773	30469122	1.78557	0.01077	26363	Btd	biotinidase
chr14	30468773	30469122	1.78557	0.01077	56794	Phyh2	phytanoyl-CoA 2-hydroxylase 2
chr14	30733836	30734292	0.83733	0.15578	320621	D830044D21Rik	RIKEN cDNA D830044D21 gene
chr14	31031528	31031877	1.6254	0.00534	26430	Parg	poly (ADP-ribose) glycohydrolase
chr14	31031528	31031877	1.6254	0.00534	53600	Timm23	translocase of inner mitochondrial membrane 23 homolog (yeast)
chr14	31217982	31218531	0.99782	0.08461	67085	1700024G13Rik	RIKEN cDNA 1700024G13 gene
chr14	31295583	31295936	2.57333	0.00058	12647	Chat	choline acetyltransferase
chr14	31295583	31295936	2.57333	0.00058	20508	Slc18a3	solute carrier family 18 (vesicular monoamine), member 3
chr14	32913176	32913525	1.15537	0.05685	11752	Anxa8	annexin A8
chr14	34641367	34641727	1.47764	0.01213	239036	4930596D02Rik	RIKEN cDNA 4930596D02 gene
chr14	35847109	35847458	1.2604	0.04398	72972	Gcap14	granule cell antiserum positive 14
chr14	35880305	35881658	1.37913	0	72972	Gcap14	granule cell antiserum positive 14
chr14	39802678	39803027	3.04598	0	328381	Sh2d4b	SH2 domain containing 4B
chr14	39876720	39877380	0.840269	0.12825	52588	Tspan14	tetraspanin 14
chr14	42700906	42701355	0.945303	0.09606	13586	Ear1	eosinophil-associated, ribonuclease A family, member 1
chr14	42982920	42983169	0.945303	0.07583	503845	Ear12	eosinophil-associated, ribonuclease A family, member 12
chr14	42982920	42983169	0.945303	0.07583	13587	Ear2	eosinophil-associated, ribonuclease A family, member 2
chr14	43052638	43053097	1.31292	0.03673	74954	4930503E14Rik	RIKEN cDNA 4930503E14 gene
chr14	43781252	43781701	0.985094	0.08926	19214	Ptgdr	prostaglandin D receptor
chr14	43909167	43909516	1.0836	0.06285	19217	Ptger2	prostaglandin E receptor 2 (subtype EP2)
chr14	44251200	44251456	1.18211	0.05648	67089	Psmc6	proteasome (prosome, macropain) 26S subunit, ATPase, 6
chr14	44581619	44581968	2.0687	0.0004	114874	Ddhd1	DDHD domain containing 1
chr14	45711121	45711477	0.935839	0.10514	12793	Cnih	cornichon homolog (Drosophila)
chr14	45744286	45744842	1.77317	0.00139	63985	Gmfb	glia maturation factor, beta
chr14	45752420	45753077	0.935839	0.10504	68755	Cgrrf1	cell growth regulator with ring finger domain 1
chr14	45802843	45803192	0.985094	0.08926	74480	Samd4	sterile alpha motif domain containing 4
chr14	46583655	46584111	0.935839	0.10514	16709	Ktn1	kinectin 1
chr14	47587380	47587829	1.10285	0.06472	18424	Otx2	orthodenticle homolog 2 (Drosophila)
chr14	47804420	47804780	1.23137	0.03396	218993	Gm534	gene model 534, (NCBI)
chr14	47805520	47805769	1.67466	0.01712	218993	Gm534	gene model 534, (NCBI)
chr14	47989399	47989748	2.31074	0.00226	105504	Exoc5	exocyst complex component 5
chr14	47989399	47989748	2.31074	0.00226	74385	4932432K03Rik	RIKEN cDNA 4932432K03 gene
chr14	48705379	48705830	0.985094	0.08926	67419	3632451O06Rik	RIKEN cDNA 3632451O06 gene
chr14	48706279	48706632	1.47764	0.01213	67419	3632451O06Rik	RIKEN cDNA 3632451O06 gene
chr14	49046629	49047083	0.83733	0.15127	258316	Olfr727	olfactory receptor 727
chr14	49108669	49109027	0.886585	0.12813	258486	Olfr730	olfactory receptor 730
chr14	49244484	49244741	1.42839	0.02893	258658	Olfr734	olfactory receptor 734
chr14	49374804	49375253	1.15537	0.05685	258661	Olfr740	olfactory receptor 740
chr14	49406310	49407066	1.13286	0.04661	258233	Olfr741	olfactory receptor 741
chr14	49406910	49407568	2.04816	0.00462	258233	Olfr741	olfactory receptor 741
chr14	49539974	49540323	1.62802	0.01689	257884	Olfr744	olfactory receptor 744
chr14	49603283	49603845	1.23137	0.03396	258264	Olfr747	olfactory receptor 747
chr14	49632182	49632731	0.788075	0.17636	258113	Olfr748	olfactory receptor 748
chr14	49658845	49659405	1.42839	0.01294	56858	Olfr749	olfactory receptor 749
chr14	49708747	49709096	2.04816	0.00462	219022	Ttc5	tetratricopeptide repeat domain 5
chr14	49793994	49794352	1.32988	0.02413	21745	Tep1	telomerase associated protein 1
chr14	49972746	49973102	2.31074	0.00226	497113	Rnase11	ribonuclease, RNase A family, 11 (non-active)
chr14	50844431	50844780	2.10067	0.00388	497071	Rnase13	ribonuclease, RNase A family, 13 (non-active)
chr14	50845231	50845792	1.23137	0.0327	497071	Rnase13	ribonuclease, RNase A family, 13 (non-active)
chr14	50959374	50959728	3.41359	0	404341	Olfr1514	olfactory receptor 1514
chr14	50959374	50959728	3.41359	0	258420	Olfr221	olfactory receptor 221
chr14	51272595	51272844	1.31292	0.04456	258008	Olfr1513	olfactory receptor 1513
chr14	52917010	52917466	0.945303	0.09606	320913	A630098A13Rik	RIKEN cDNA A630098A13 gene
chr14	53215301	53215654	1.37913	0.01948	105501	Abhd4	abhydrolase domain containing 4
chr14	53215301	53215654	1.37913	0.01948	13135	Dad1	defender against cell death 1
chr14	53379213	53379562	1.18211	0.05648	68836	Mrpl52	mitochondrial ribosomal protein L52
chr14	53380213	53380564	0.886585	0.12813	68836	Mrpl52	mitochondrial ribosomal protein L52
chr14	53385123	53385575	1.82242	0.0006	17387	Mmp14	matrix metallopeptidase 14 (membrane-inserted)
chr14	53417751	53418203	1.99564	0.00509	65107	Lrp10	low-density lipoprotein receptor-related protein 10
chr14	53428904	53429253	0.99782	0.06953	140743	Rem2	rad and gem related GTP binding protein 2
chr14	53532121	53532879	1.57615	0.00699	16475	Jub	ajuba
chr14	53639336	53639690	2.46829	0.00112	58248	1700123O20Rik	RIKEN cDNA 1700123O20 gene
chr14	53835629	53835988	1.68054	0.0142	12050	Bcl2l2	Bcl2-like 2
chr14	53847284	53847736	2.16721	0.00049	54196	Pabpn1	poly(A) binding protein, nuclear 1
chr14	53867687	53868036	0.935839	0.10514	59049	Slc22a17	solute carrier family 22 (organic cation transporter), member 17
chr14	53886479	53886939	1.47047	0.02689	67272	Cmtm5	CKLF-like MARVEL transmembrane domain containing 5
chr14	53886479	53886939	1.47047	0.02689	140806	Il17e	interleukin 17E
chr14	54047420	54047869	0.985094	0.08721	105663	Thtpa	thiamine triphosphatase
chr14	54047420	54047869	0.985094	0.08721	239102	Zfhx2	zinc finger homeobox 2
chr14	54070908	54071357	1.57615	0.00699	319984	Jph4	junctophilin 4
chr14	54071408	54072257	0.935839	0.10504	319984	Jph4	junctophilin 4
chr14	54528155	54528604	1.94312	0.00635	19186	Psme1	proteasome (prosome, macropain) 28 subunit, alpha
chr14	54528155	54528604	1.94312	0.00635	68680	1110028A07Rik	RIKEN cDNA 1110028A07 gene
chr14	54544360	54544709	0.935839	0.10514	19191	Psme2b-ps	protease (prosome, macropain) 28 subunit beta B, pseudogene
chr14	54544360	54544709	0.935839	0.10514	19188	Psme2	proteasome (prosome, macropain) 28 subunit, beta
chr14	54544360	54544709	0.935839	0.10514	268749	Rnf31	ring finger protein 31
chr14	54546260	54546709	2.51199	0	19191	Psme2b-ps	protease (prosome, macropain) 28 subunit beta B, pseudogene
chr14	54546260	54546709	2.51199	0	19188	Psme2	proteasome (prosome, macropain) 28 subunit, beta
chr14	54546260	54546709	2.51199	0	268749	Rnf31	ring finger protein 31
chr14	54558249	54558598	1.31292	0.03791	16391	Isgf3g	interferon dependent positive acting transcription factor 3 gamma
chr14	54598577	54599226	0.787752	0.15497	74140	Tm9sf1	transmembrane 9 superfamily member 1
chr14	54614785	54615336	1.13286	0.05205	67881	1810034K20Rik	RIKEN cDNA 1810034K20 gene
chr14	54616185	54616434	1.32988	0.04075	67881	1810034K20Rik	RIKEN cDNA 1810034K20 gene
chr14	54637200	54637549	0.83733	0.12617	28113	Tinf2	Terf1 (TRF1)-interacting nuclear factor 2
chr14	54718000	54718449	1.03435	0.07497	12684	Cideb	cell death-inducing DNA fragmentation factor, alpha subunit-like effector B
chr14	54718000	54718449	1.03435	0.07497	16995	Ltb4r1	leukotriene B4 receptor 1
chr14	54739590	54739939	2.10067	0.00388	104110	Adcy4	adenylate cyclase 4
chr14	54924898	54925547	1.47047	0.02689	545055	Cma2	chymase 2, mast cell
chr14	54995493	54996042	0.985094	0.08721	17225	Mcpt2	mast cell protease 2
chr14	55074814	55075163	1.68054	0.0142	14942	Gzme	granzyme E
chr14	55115050	55115409	1.68054	0.0142	14944	Gzmg	granzyme G
chr14	55216031	55216384	0.99782	0.08461	14939	Gzmb	granzyme B
chr14	55356020	55356379	1.77317	0.00139	30054	Rnf17	ring finger protein 17
chr14	55621357	55621706	2.31074	0.00226	75339	4930548G07Rik	RIKEN cDNA 4930548G07 gene
chr14	55732626	55732975	0.945303	0.09606	66645	Pspc1	paraspeckle protein 1
chr14	56078931	56079280	1.47047	0.02689	14623	Gjb6	gap junction membrane channel protein beta 6
chr14	56088387	56089136	1.0836	0.02041	14623	Gjb6	gap junction membrane channel protein beta 6
chr14	56525179	56525628	2.26572	0.00063	68043	2510005D08Rik	RIKEN cDNA 2510005D08 gene
chr14	56781056	56781405	0.886585	0.12813	67840	Mrp63	mitochondrial ribosomal protein 63
chr14	56781056	56781405	0.886585	0.12813	219114	F630043A04Rik	RIKEN cDNA F630043A04 gene
chr14	56955074	56955329	0.83733	0.12617	68514	Efha1	EF hand domain family A1
chr14	59040544	59040993	1.62802	0.01689	50769	Atp8a2	ATPase, aminophospholipid transporter-like, class I, type 8A, member 2
chr14	59721043	59721292	1.72392	0.0126	239126	C1qtnf9	C1q and tumor necrosis factor related protein 9
chr14	60262962	60263414	1.23137	0.03396	219144	Arl11	ADP-ribosylation factor-like 11
chr14	61992243	61992692	1.36544	0.03361	73670	2410125J01Rik	RIKEN cDNA 2410125J01 gene
chr14	62074574	62074723	1.77317	0.15205	13030	Ctsb	cathepsin B
chr14	62133106	62133558	0.886585	0.12813	14137	Fdft1	farnesyl diphosphate farnesyl transferase 1
chr14	62464402	62464851	0.935839	0.10442	58865	Tdh	L-threonine dehydrogenase
chr14	62747828	62748377	0.83733	0.15127	219149	Xkr6	X Kell blood group precursor related family member 6 homolog
chr14	63410513	63410875	2.04816	0.00462	110265	Msra	methionine sulfoxide reductase A
chr14	64214478	64215427	1.99564	0.01388	14365	Fzd3	frizzled homolog 3 (Drosophila)
chr14	64220218	64220567	0.985094	0.08926	50759	Fbxo16	F-box protein 16
chr14	65040319	65040568	1.20789	0.05039	11495	Adam2	a disintegrin and metallopeptidase domain 2
chr14	65078110	65078359	0.738821	0.15149	13850	Ephx2	epoxide hydrolase 2, cytoplasmic
chr14	65250134	65250685	0.840269	0.12825	66854	Trim35	tripartite motif-containing 35
chr14	65963834	65964383	1.5755	0.01952	12177	Bnip3l	BCL2/adenovirus E1B interacting protein 3-like
chr14	66661157	66661506	1.89061	0.00812	108912	Cdca2	cell division cycle associated 2
chr14	66698475	66698824	1.6254	0.00534	14714	Gnrh1	gonadotropin releasing hormone 1
chr14	67036113	67036468	1.18211	0.04253	18039	Nefl	neurofilament, light polypeptide
chr14	67078949	67079506	2.21646	0.00054	18040	Nef3	neurofilament 3, medium
chr14	67486805	67487154	1.41795	0.02996	11500	Adam7	a disintegrin and metallopeptidase domain 7
chr14	67488605	67488956	0.886585	0.12813	11500	Adam7	a disintegrin and metallopeptidase domain 7
chr14	67608646	67608900	1.41795	0.03774	13522	Adam28	a disintegrin and metallopeptidase domain 28
chr14	68541372	68541724	0.985094	0.08926	246710	Rhobtb2	Rho-related BTB domain containing 2
chr14	68902090	68902439	1.36544	0.03361	268759	9930012K11Rik	RIKEN cDNA 9930012K11 gene
chr14	69026329	69026489	1.72392	0.16129	19057	Ppp3cc	protein phosphatase 3, catalytic subunit, gamma isoform
chr14	69260550	69260899	0.945303	0.09606	20389	Sftpc	surfactant associated protein C
chr14	69264449	69264700	1.68054	0.18325	213469	Lgi3	leucine-rich repeat LGI family, member 3
chr14	69443625	69444281	1.23137	0.03396	65246	Xpo7	exportin 7
chr14	73679824	73680374	1.03435	0.07497	380916	Lrch1	leucine-rich repeats and calponin homology (CH) domain containing 1
chr14	73683532	73683886	1.18211	0.04253	380916	Lrch1	leucine-rich repeats and calponin homology (CH) domain containing 1
chr14	73870779	73871028	1.72392	0.0126	18826	Lcp1	lymphocyte cytosolic protein 1
chr14	74522792	74523041	1.41795	0.03774	67554	Slc25a30	solute carrier family 25, member 30
chr14	75238919	75239172	1.67466	0.01712	21807	Tsc22d1	TSC22 domain family, member 1
chr14	75889670	75890019	3.15101	0	239188	D230005D02Rik	RIKEN cDNA D230005D02 gene
chr14	76534123	76534472	1.94312	0.00635	380920	Gm1587	gene model 1587, (NCBI)
chr14	78159565	78159817	1.03435	0.08216	211255	Kbtbd7	kelch repeat and BTB (POZ) domain containing 7
chr14	78732556	78733007	1.42839	0.01536	380924	Olfm4	olfactomedin 4
chr14	85974561	85974817	2.52081	0.00535	56419	Diap3	diaphanous homolog 3 (Drosophila)
chr14	95401668	95401917	1.52299	0.03189	93688	Klhl1	kelch-like 1 (Drosophila)
chr14	97053432	97053790	0.886585	0.12813	13134	Dach1	dachshund 1 (Drosophila)
chr14	97930110	97930468	1.78557	0.01077	76789	2410129H14Rik	RIKEN cDNA 2410129H14 gene
chr14	97930110	97930468	1.78557	0.01077	77744	6720463M24Rik	RIKEN cDNA 6720463M24 gene
chr14	97981566	97982016	1.42839	0.01536	72662	2810028N01Rik	RIKEN cDNA 2810028N01 gene
chr14	97983566	97984322	1.5269	0.00899	72662	2810028N01Rik	RIKEN cDNA 2810028N01 gene
chr14	102397219	102397674	1.18211	0.04253	64929	Scel	sciellin
chr14	102728875	102729324	1.15537	0.05685	13618	Ednrb	endothelin receptor type B
chr14	107795690	107796146	1.5269	0.00861	76965	Slitrk1	SLIT and NTRK-like family, member 1
chr14	113973288	113973646	1.23137	0.03396	103978	Gpc5	glypican 5
chr14	117018641	117019390	1.18211	0.04253	58245	Gpr180	G protein-coupled receptor 180
chr14	117018641	117019390	1.18211	0.04253	76355	Tgds	TDP-glucose 4,6-dehydratase
chr14	117788916	117789469	0.985094	0.08721	58187	Cldn10	claudin 10
chr14	117789770	117790420	1.36544	0.03141	58187	Cldn10	claudin 10
chr14	118058548	118058897	1.77317	0.00139	66573	Dzip1	DAZ interacting protein 1
chr14	119178717	119179271	1.23137	0.03396	239283	Oxgr1	oxoglutarate (alpha-ketoglutarate) receptor 1
chr14	119178817	119179571	1.31292	0.03673	239283	Oxgr1	oxoglutarate (alpha-ketoglutarate) receptor 1
chr14	119611940	119612589	0.985094	0.08926	76108	Rap2a	RAS related protein 2a
chr14	121051054	121051403	1.5755	0.01952	110168	Gpr18	G protein-coupled receptor 18
chr14	123328984	123330035	1.47764	0	14169	Fgf14	fibroblast growth factor 14
chr15	4324390	4324740	0.798948	0.15127	239318	Plcxd3	phosphatidylinositol-specific phospholipase C, X domain containing 3
chr15	4676511	4676862	1.17492	0.03396	12274	C6	complement component 6
chr15	5089389	5090247	1.03393	0.02041	105787	Prkaa1	protein kinase, AMP-activated, alpha 1 catalytic subunit
chr15	6332283	6332741	2.07414	0.00388	13132	Dab2	disabled homolog 2 (Drosophila)
chr15	6333209	6333561	0.798948	0.15127	13132	Dab2	disabled homolog 2 (Drosophila)
chr15	6390847	6391201	0.751951	0.17636	12279	C9	complement component 9
chr15	7756225	7756574	2.28155	0.00226	14573	Gdnf	glial cell line derived neurotrophic factor
chr15	8996778	8997332	0.939939	0.08926	68646	1110020G09Rik	RIKEN cDNA 1110020G09 gene
chr15	9219024	9219673	1.76302	0.01077	105887	Ugt3a1	UDP glycosyltransferases 3 family, polypeptide A1
chr15	9474083	9474432	0.986935	0.07497	16197	Il7r	interleukin 7 receptor
chr15	10303104	10303557	0.892942	0.10514	268782	Agxt2	alanine-glyoxylate aminotransferase 2
chr15	10982293	10982742	1.17492	0.03396	239336	Rxfp3	relaxin family peptide receptor 3
chr15	11344783	11345132	2.49084	0	110960	Tars	threonyl-tRNA synthetase
chr15	12264620	12264869	0.704954	0.15149	66629	Golph3	golgi phosphoprotein 3
chr15	20610975	20611332	1.08892	0.06472	64833	Acot10	acyl-CoA thioesterase 10
chr15	20611775	20612224	1.08892	0.06472	64833	Acot10	acyl-CoA thioesterase 10
chr15	28146354	28146603	0.798948	0.12617	110082	Dnahc5	dynein, axonemal, heavy chain 5
chr15	28147854	28148212	1.24448	0.04398	110082	Dnahc5	dynein, axonemal, heavy chain 5
chr15	31313643	31313892	1.5556	0.0275	67434	5730557B15Rik	RIKEN cDNA 5730557B15 gene
chr15	31544704	31544857	1.92687	0.08647	68073	A930016P21Rik	RIKEN cDNA A930016P21 gene
chr15	31545304	31545653	0.939939	0.08926	12465	Cct5	chaperonin subunit 5 (epsilon)
chr15	31545304	31545653	0.939939	0.08926	68073	A930016P21Rik	RIKEN cDNA A930016P21 gene
chr15	34026369	34026818	0.845945	0.12813	67154	Mtdh	Metadherin
chr15	34388211	34388874	1.03393	0.05769	19946	Rpl30	ribosomal protein L30
chr15	34438645	34439005	1.81487	0.00939	15473	Hrsp12	heat-responsive protein 12
chr15	34438645	34439005	1.81487	0.00939	67724	Pop1	processing of precursor 1, ribonuclease P/MRP family, (S. cerevisiae)
chr15	35240000	35240555	1.36291	0.01294	107587	Osr2	odd-skipped related 2 (Drosophila)
chr15	36117405	36117860	1.03393	0.06285	17749	Polr2k	polymerase (RNA) II (DNA directed) polypeptide K
chr15	36211003	36211653	1.12793	0.04253	30945	Rnf19	ring finger protein (C3HC4 type) 19
chr15	36442740	36443189	2.16186	0.00063	68839	Ankrd46	ankyrin repeat domain 46
chr15	37175835	37176284	1.29634	0.03791	252973	Grhl2	grainyhead-like 2 (Drosophila)
chr15	37738225	37738682	1.03393	0.06285	52589	Ncald	neurocalcin delta
chr15	38605342	38605791	0.751951	0.17636	66335	Atp6v1c1	ATPase, H+ transporting, lysosomal V1 subunit C1
chr15	39687741	39688198	1.65931	0.0142	64705	Dpys	dihydropyrimidinase
chr15	39688141	39688590	1.92687	0.00033	64705	Dpys	dihydropyrimidinase
chr15	44025206	44025659	0.777802	0.15497	22045	Trhr	thyrotropin releasing hormone receptor
chr15	44447778	44448329	0.985216	0.08461	55960	Ebag9	estrogen receptor-binding fragment-associated gene 9
chr15	51869080	51869536	0.986935	0.07497	239435	Aard	alanine and arginine rich domain containing protein
chr15	54400567	54400925	3.37047	0	105853	Mal2	mal, T-cell differentiation protein 2
chr15	54575210	54575659	0.939939	0.08926	18133	Nov	nephroblastoma overexpressed gene
chr15	54961618	54961868	0.939939	0.09072	97998	Depdc6	DEP domain containing 6
chr15	55135833	55136090	1.22192	0.04589	12818	Col14a1	procollagen, type XIV, alpha 1
chr15	57522853	57523202	1.26892	0.02413	387609	Zhx2	zinc fingers and homeoboxes protein 2
chr15	57569505	57569854	2.28155	0.00226	319829	9330154K18Rik	RIKEN cDNA 9330154K18 gene
chr15	58155552	58156001	0.751951	0.17636	268807	8230402K04Rik	RIKEN cDNA 8230402K04 gene
chr15	58218857	58219309	0.845945	0.12813	69787	Anxa13	annexin A13
chr15	58219957	58220316	0.751951	0.13619	69787	Anxa13	annexin A13
chr15	58761992	58762941	1.65931	0	66218	Ndufb9	NADH dehydrogenase (ubiquinone) 1 beta subcomplex, 9
chr15	58761992	58762941	1.65931	0	69694	Tatdn1	TatD DNase domain containing 1
chr15	58913776	58914025	1.60746	0.02438	211401	Mtss1	metastasis suppressor 1
chr15	59142972	59143332	1.14078	0.05685	20775	Sqle	squalene epoxidase
chr15	59202827	59203280	0.939939	0.08926	68501	1110014D18Rik	RIKEN cDNA 1110014D18 gene
chr15	59202827	59203280	0.939939	0.08926	223593	E430025E21Rik	RIKEN cDNA E430025E21 gene
chr15	63891821	63892070	2.3334	0.00867	223601	0910001A06Rik	RIKEN cDNA 0910001A06 gene
chr15	64213592	64213941	2.59267	0.00043	13196	Ddef1	development and differentiation enhancing
chr15	64645497	64646054	1.03393	0.05769	20749	Dbpht1	DNA binding protein with his-thr domain
chr15	65740426	65740679	0.892942	0.10442	18256	Oc90	otoconin 90
chr15	66498760	66499109	1.08892	0.06472	21819	Tgn	thyroglobulin
chr15	66662998	66663347	1.5979	0.00394	20491	Sla	src-like adaptor
chr15	66943661	66944110	1.03707	0.07426	20442	St3gal1	ST3 beta-galactoside alpha-2,3-sialyltransferase 1
chr15	71558207	71558656	1.50375	0.02278	328547	A830008O07Rik	RIKEN cDNA A830008O07 gene
chr15	72915667	72915921	1.17492	0.04937	93696	Chrac1	chromatin accessibility complex 1
chr15	74342438	74342787	1.22192	0.02933	107831	Bai1	brain-specific angiogenesis inhibitor 1
chr15	74547288	74547638	1.29634	0.03791	223626	4930572J05Rik	RIKEN cDNA 4930572J05 gene
chr15	74556481	74556930	1.4519	0.02689	57277	Slurp1	secreted Ly6/Plaur domain containing 1
chr15	74591822	74592771	2.90379	0	17068	Ly6d	lymphocyte antigen 6 complex, locus D
chr15	74644330	74644579	0.751951	0.13619	15202	Hemt1	hematopoietic cell transcript 1
chr15	74683480	74683835	0.829655	0.12825	13072	Cyp11b2	cytochrome P450, family 11, subfamily b, polypeptide 2
chr15	74684580	74684929	2.3334	0.00197	13072	Cyp11b2	cytochrome P450, family 11, subfamily b, polypeptide 2
chr15	74709662	74710111	1.91858	0.00085	67038	2010109I03Rik	RIKEN cDNA 2010109I03 gene
chr15	74811007	74811456	1.14078	0.05685	57248	Ly6i	lymphocyte antigen 6 complex, locus I
chr15	74825602	74826051	1.60746	0.01689	110454	Ly6a	lymphocyte antigen 6 complex, locus A
chr15	75395681	75396038	2.12599	0.00357	23934	Ly6h	lymphocyte antigen 6 complex, locus H
chr15	75576177	75576626	0.892942	0.10514	378435	Mafa	v-maf musculoaponeurotic fibrosarcoma oncogene family, protein A (avian)
chr15	75689494	75689843	2.90379	0	69146	Gsdmdc1	gasdermin domain containing 1
chr15	75757185	75757541	1.5979	0.00394	22122	Tsta3	tissue specific transplantation antigen P35B
chr15	76033076	76033325	1.19263	0.05039	18810	Plec1	plectin 1
chr15	76057753	76058302	1.81487	0.00939	18810	Plec1	plectin 1
chr15	76093843	76094192	0.986935	0.07497	74281	Spatc1	spermatogenesis and centriole associated 1
chr15	76154088	76154237	1.64489	0.16129	109075	Exosc4	exosome component 4
chr15	76154088	76154237	1.64489	0.16129	14731	Gpaa1	GPI anchor attachment protein 1
chr15	76176860	76177209	2.16186	0.00063	68877	Maf1	MAF1 homolog (S. cerevisiae)
chr15	76177460	76177809	1.97043	0.00509	68877	Maf1	MAF1 homolog (S. cerevisiae)
chr15	76177460	76177809	1.97043	0.00509	106025	Sharpin	SHANK-associated RH domain interacting protein
chr15	76452882	76453231	1.86672	0.00812	66914	Vps28	vacuolar protein sorting 28 (yeast)
chr15	76454282	76454835	1.60746	0.01689	66914	Vps28	vacuolar protein sorting 28 (yeast)
chr15	76496628	76496877	0.798948	0.12617	14106	Foxh1	forkhead box H1
chr15	76496628	76496877	0.798948	0.12617	73062	Ppp1r16a	protein phosphatase 1, regulatory (inhibitor) subunit 16A
chr15	76704513	76704862	1.81487	0.00939	223669	Zfp7	zinc finger protein 7
chr15	77302301	77302750	1.14078	0.05685	245282	9030421J09Rik	RIKEN cDNA 9030421J09 gene
chr15	77423651	77424007	2.02229	0.00462	328561	9130218O11Rik	RIKEN cDNA 9130218O11 gene
chr15	77798915	77799264	3.16306	0	55944	Eif3s7	eukaryotic translation initiation factor 3, subunit 7 (zeta)
chr15	77946035	77946493	0.892942	0.10514	12300	Cacng2	calcium channel, voltage-dependent, gamma subunit 2
chr15	78034206	78034555	1.65931	0.0142	19293	Pvalb	parvalbumin
chr15	78232358	78232707	0.798948	0.15127	246221	Mpst	mercaptopyruvate sulfurtransferase
chr15	78232358	78232707	0.798948	0.15127	22117	Tst	thiosulfate sulfurtransferase, mitochondrial
chr15	78631898	78632249	2.07414	0.01182	105844	Card10	caspase recruitment domain family, member 10
chr15	78683784	78684033	0.845945	0.11517	107753	Lgals2	lectin, galactose-binding, soluble 2
chr15	78752480	78752829	1.65931	0.0142	16852	Lgals1	lectin, galactose binding, soluble 1
chr15	78752580	78752929	1.26892	0.02413	16852	Lgals1	lectin, galactose binding, soluble 1
chr15	78856174	78856423	1.91858	0.01462	26912	Gcat	glycine C-acetyltransferase (2-amino-3-ketobutyrate-coenzyme A ligase)
chr15	78856174	78856423	1.91858	0.01462	14958	H1f0	H1 histone family, member 0
chr15	78857174	78857629	1.03393	0.06285	26912	Gcat	glycine C-acetyltransferase (2-amino-3-ketobutyrate-coenzyme A ligase)
chr15	78867186	78867435	1.4569	0.023	14429	Galr3	galanin receptor 3
chr15	78967621	78968075	0.798948	0.15127	69833	Polr2f	polymerase (RNA) II (DNA directed) polypeptide F
chr15	78967621	78968075	0.798948	0.15127	27660	1700088E04Rik	RIKEN cDNA 1700088E04 gene
chr15	79156440	79156689	1.97387	0.10048	53357	Pla2g6	phospholipase A2, group VI
chr15	79174232	79174481	1.97043	0.01388	17133	Maff	v-maf musculoaponeurotic fibrosarcoma oncogene family, protein F (avian)
chr15	79336950	79337899	0.798948	0.04805	16520	Kcnj4	potassium inwardly-rectifying channel, subfamily J, member 4
chr15	79497330	79497479	2.74823	0.06767	223696	Tomm22	translocase of outer mitochondrial membrane 22 homolog (yeast)
chr15	79571499	79571748	0.939939	0.09072	223697	Unc84b	unc-84 homolog B (C. elegans)
chr15	79663295	79663544	1.08093	0.0623	494448	Cbx6	chromobox homolog 6
chr15	79663295	79663544	1.08093	0.0623	504193	Npcd	neuronal pentraxin with chromo domain
chr15	80625669	80626228	0.939939	0.08721	213988	Tnrc6b	trinucleotide repeat containing 6b
chr15	80933273	80933822	0.829655	0.12825	223701	Mkl1	MKL (megakaryoblastic leukemia)/myocardin-like 1
chr15	81226186	81226635	1.50375	0.02278	321003	E430012M05Rik	RIKEN cDNA E430012M05 gene
chr15	81226186	81226635	1.50375	0.02278	70356	St13	suppression of tumorigenicity 13
chr15	81291727	81292483	0.798948	0.15578	56438	Rbx1	ring-box 1
chr15	81601233	81601482	0.986935	0.08216	20286	Zc3h7b	zinc finger CCCH-type containing 7B
chr15	81636727	81637085	1.4569	0.023	21685	Tef	thyrotroph embryonic factor
chr15	82208349	82209198	1.31591	0.01707	56448	Cyp2d22	cytochrome P450, family 2, subfamily d, polypeptide 22
chr15	82235345	82235794	1.36291	0.01536	13101	Cyp2d10	cytochrome P450, family 2, subfamily d, polypeptide 10
chr15	82977902	82978559	0.751951	0.13619	73826	Poldip3	polymerase (DNA-directed), delta interacting protein 3
chr15	83194543	83194792	0.939939	0.09072	69291	1700001L05Rik	RIKEN cDNA 1700001L05 gene
chr15	83339343	83339492	2.64453	0.06516	319953	Ttll1	tubulin tyrosine ligase-like 1
chr15	83340243	83340492	1.34819	0.04122	319953	Ttll1	tubulin tyrosine ligase-like 1
chr15	83993902	83994251	2.85194	0.07602	116939	Adpn	adiponutrin
chr15	84507867	84508216	0.892942	0.10514	109270	Arhgap8	Rho GTPase activating protein 8
chr15	84547167	84547516	3.05935	0	73167	3110043J09Rik	RIKEN cDNA 3110043J09 gene
chr15	84749193	84749442	1.40004	0.03774	18141	Nup50	nucleoporin 50
chr15	84749693	84749955	3.16306	0.00526	18141	Nup50	nucleoporin 50
chr15	85162846	85163195	1.31591	0.01948	54138	Atxn10	ataxin 10
chr15	85640025	85640380	1.60746	0.01689	72355	2210021J22Rik	RIKEN cDNA 2210021J22 gene
chr15	85705592	85706148	1.08892	0.06472	72026	Trmu	tRNA 5-methylaminomethyl-2-thiouridylate methyltransferase
chr15	86041034	86041491	1.60746	0.01689	223754	Tbc1d22a	TBC1 domain family, member 22a
chr15	88646418	88646676	1.08892	0.05697	223774	Alg12	asparagine-linked glycosylation 12 homolog (yeast, alpha-1,6-mannosyltransferase)
chr15	88646418	88646676	1.08892	0.05697	76737	Creld2	cysteine-rich with EGF-like domains 2
chr15	88648518	88648867	0.933362	0.09606	223774	Alg12	asparagine-linked glycosylation 12 homolog (yeast, alpha-1,6-mannosyltransferase)
chr15	88968576	88968925	1.19263	0.04937	29857	Mapk12	mitogen-activated protein kinase 12
chr15	88977867	88978216	1.5509	0.00534	19094	Mapk11	mitogen-activated protein kinase 11
chr15	89255689	89256038	0.798948	0.15127	12895	Cpt1b	carnitine palmitoyltransferase 1b, muscle
chr15	89255689	89256038	0.798948	0.15127	319362	C730034F03Rik	RIKEN cDNA C730034F03 gene
chr15	89279898	89280047	1.81487	0.15446	60597	Mapk8ip2	mitogen-activated protein kinase 8 interacting protein 2
chr15	89280298	89280651	2.07414	0.00388	60597	Mapk8ip2	mitogen-activated protein kinase 8 interacting protein 2
chr15	89280798	89281447	2.30285	0	60597	Mapk8ip2	mitogen-activated protein kinase 8 interacting protein 2
chr15	89394328	89395077	1.34819	0.03141	11434	Acr	preproacrosin
chr15	89396228	89396577	1.50375	0.02278	11434	Acr	preproacrosin
chr15	89669836	89670395	1.17492	0.03396	54526	Syt10	synaptotagmin X
chr15	89671236	89671485	2.07414	0.01182	54526	Syt10	synaptotagmin X
chr15	90878178	90878630	1.64489	0.00286	16564	Kif21a	kinesin family member 21A
chr15	90878278	90878630	1.19263	0.04937	16564	Kif21a	kinesin family member 21A
chr15	91401928	91402278	1.40991	0.01213	239606	Slc2a13	solute carrier family 2 (facilitated glucose transporter), member 13
chr15	91499147	91499604	0.939939	0.08926	66725	Lrrk2	leucine-rich repeat kinase 2
chr15	91954471	91955021	1.92687	0.00033	12805	Cntn1	contactin 1
chr15	93226840	93227089	2.02229	0.01413	223828	Pphln1	periphilin 1
chr15	93226840	93227089	2.02229	0.01413	67197	Zcrb1	zinc finger CCHC-type and RNA binding motif 1
chr15	95357032	95357684	1.65931	0.00557	54003	Nell2	NEL-like 2 (chicken)
chr15	95357232	95357589	2.20886	0	54003	Nell2	NEL-like 2 (chicken)
chr15	96884290	96884739	1.5979	0.00394	69354	Slc38a4	solute carrier family 38, member 4
chr15	98086646	98087095	1.5556	0.01952	70069	H1fnt	H1 histone family, member N, testis-specific
chr15	98142282	98142631	1.24448	0.04398	404314	Olfr257	olfactory receptor 257
chr15	98142282	98142631	1.24448	0.04398	257943	Olfr285	olfactory receptor 285
chr15	98265538	98265887	1.60746	0.01689	258449	Olfr282	olfactory receptor 282
chr15	98284126	98284475	1.29634	0.03791	258277	Olfr281	olfactory receptor 281
chr15	98323607	98323857	0.751951	0.13619	258502	Olfr234	olfactory receptor 234
chr15	98325617	98325966	1.08892	0.06472	258502	Olfr234	olfactory receptor 234
chr15	98363487	98363636	1.60746	0.18212	69612	2310037I24Rik	RIKEN cDNA 2310037I24 gene
chr15	98462138	98462587	0.986935	0.07497	12297	Cacnb3	calcium channel, voltage-dependent, beta 3 subunit
chr15	98534560	98534909	1.03707	0.07426	105833	Ccdc65	coiled-coil domain containing 65
chr15	98592806	98593055	1.65931	0.02301	11842	Arf3	ADP-ribosylation factor 3
chr15	98592806	98593055	1.65931	0.02301	76061	5830427D03Rik	RIKEN cDNA 5830427D03 gene
chr15	98605884	98606233	1.60746	0.01689	22410	Wnt10b	wingless related MMTV integration site 10b
chr15	98917462	98917714	1.5509	0.01924	239659	C1ql4	complement component 1, q subcomponent-like 4
chr15	98927617	98927866	1.31591	0.03732	72778	2810451A06Rik	RIKEN cDNA 2810451A06 gene
chr15	99287482	99287738	2.06786	0	380969	C230021P08Rik	Riken cDNA C230021P08 gene
chr15	99303263	99303612	1.71116	0.01258	75284	4930556P03Rik	RIKEN cDNA 4930556P03 gene
chr15	99496751	99497000	1.50375	0.03189	11419	Accn2	amiloride-sensitive cation channel 2, neuronal
chr15	99648006	99648364	1.86672	0.00812	65970	Lima1	LIM domain and actin binding 1
chr15	100414499	100414848	2.43711	0.00112	19009	Pou6f1	POU domain, class 6, transcription factor 1
chr15	100516754	100517103	1.22192	0.02933	109901	Ela1	elastase 1, pancreatic
chr15	101000858	101001107	0.845945	0.11517	11479	Acvr1b	activin A receptor, type 1B
chr15	101360910	101361459	1.34819	0.03361	16680	Krt2-16	keratin complex 2, basic, gene 16
chr15	101362410	101362759	1.24448	0.0478	16680	Krt2-16	keratin complex 2, basic, gene 16
chr15	101456422	101456882	1.22192	0.02933	406223	Kb14	type II keratin Kb14
chr15	101508457	101508807	0.798948	0.15127	16688	Krt2-6b	keratin complex 2, basic, gene 6b
chr15	101523539	101523988	2.2297	0.00243	16687	Krt2-6a	keratin complex 2, basic, gene 6a
chr15	101572431	101572780	1.73889	0.0006	56735	Krt2-6g	keratin complex 2, basic, gene 6g
chr15	101679328	101679977	0.986935	0.06623	16678	Krt2-1	keratin complex 2, basic, gene 1
chr15	101752245	101752694	0.881509	0.10947	16682	Krt2-4	keratin complex 2, basic, gene 4
chr15	101832617	101833066	1.12793	0.04253	16691	Krt2-8	keratin complex 2, basic, gene 8
chr15	101964951	101965302	2.2297	0.00243	223918	Spryd3	SPRY domain containing 3
chr15	101970495	101970944	1.97043	0.00509	16012	Igfbp6	insulin-like growth factor binding protein 6
chr15	101978616	101979065	0.881509	0.10947	223920	Soat2	sterol O-acyltransferase 2
chr15	102154006	102154355	1.81487	0.00939	56612	Pfdn5	prefoldin 5
chr15	102159543	102159892	1.26892	0.02413	60315	Myg1	melanocyte proliferating gene 1
chr15	102297117	102297366	1.5509	0.01924	18521	Pcbp2	poly(rC) binding protein 2
chr15	102453755	102454204	1.91858	0.00635	223922	Atf7	activating transcription factor 7
chr15	102549703	102549954	1.17492	0.04937	67488	Calcoco1	calcium binding and coiled coil domain 1
chr15	102551552	102552008	1.97387	0.0004	67488	Calcoco1	calcium binding and coiled coil domain 1
chr15	102781059	102781408	0.933362	0.09606	109663	Hoxc11	homeo box C11
chr15	102837524	102837873	1.69189	0.00139	15424	Hoxc5	homeo box C5
chr15	102837524	102837873	1.69189	0.00139	15425	Hoxc6	homeo box C6
chr15	103277593	103278247	0.845945	0.12813	105855	Nckap1l	NCK associated protein 1 like
chr15	103366795	103367244	1.03707	0.07426	58200	Ppp1r1a	protein phosphatase 1, regulatory (inhibitor) subunit 1A
chr15	103392612	103392961	1.14078	0.05685	14663	Glycam1	glycosylation dependent cell adhesion molecule 1
chr15	103393112	103393564	1.87988	0.00029	14663	Glycam1	glycosylation dependent cell adhesion molecule 1
chr16	3754402	3754651	1.00714	0.08216	18312	Olfr15	olfactory receptor 15
chr16	3798410	3798872	0.933688	0.09606	74763	1200013P24Rik	RIKEN cDNA 1200013P24 gene
chr16	3950981	3951230	1.0551	0.07406	13419	Dnase1	deoxyribonuclease I
chr16	3994138	3994498	0.933688	0.09606	68015	Trap1	TNF receptor-associated protein 1
chr16	4143657	4144006	1.50428	0.03189	76397	4930455F16Rik	RIKEN cDNA 4930455F16 gene
chr16	4597950	4598602	0.767347	0.17636	78885	Coro7	coronin 7
chr16	4597950	4598602	0.767347	0.17636	83945	Dnaja3	DnaJ (Hsp40) homolog, subfamily A, member 3
chr16	4598550	4598899	2.48983	0.00087	78885	Coro7	coronin 7
chr16	4598550	4598899	2.48983	0.00087	83945	Dnaja3	DnaJ (Hsp40) homolog, subfamily A, member 3
chr16	4598650	4599208	1.43877	0.01213	78885	Coro7	coronin 7
chr16	4598650	4599208	1.43877	0.01213	83945	Dnaja3	DnaJ (Hsp40) homolog, subfamily A, member 3
chr16	4635313	4635562	1.58265	0.01924	67824	1110025F24Rik	RIKEN cDNA 1110025F24 gene
chr16	4655641	4655990	0.829945	0.12825	15369	Hmox2	heme oxygenase (decycling) 2
chr16	4880606	4880955	2.38609	0.00161	72615	Anks3	ankyrin repeat and sterile alpha motif domain containing 3
chr16	4880606	4880955	2.38609	0.00161	74684	4930451G09Rik	RIKEN cDNA 4930451G09 gene
chr16	6984355	6984912	0.815306	0.15127	268859	A2bp1	ataxin 2 binding protein 1
chr16	6984555	6984912	2.38609	0.00161	268859	A2bp1	ataxin 2 binding protein 1
chr16	8341559	8341908	2.43796	0.00112	74720	4930511J11Rik	RIKEN cDNA 4930511J11 gene
chr16	8551727	8552078	1.19898	0.04937	54128	Pmm2	phosphomannomutase 2
chr16	8551727	8552078	1.19898	0.04937	66690	4432406C05Rik	RIKEN cDNA 4432406C05 gene
chr16	8588675	8589124	2.12673	0.00357	52502	Carhsp1	calcium regulated heat stable protein 1
chr16	10711802	10712351	0.767347	0.17636	19118	Prm1	protamine 1
chr16	11225386	11225642	1.19898	0.04937	21935	Tnfrsf17	tumor necrosis factor receptor superfamily, member 17
chr16	11225486	11225940	1.34866	0.03361	21935	Tnfrsf17	tumor necrosis factor receptor superfamily, member 17
chr16	11227286	11227635	1.10306	0.05205	21935	Tnfrsf17	tumor necrosis factor receptor superfamily, member 17
chr16	13584952	13585311	1.2949	0.04075	67118	Bfar	bifunctional apoptosis regulator
chr16	13584952	13585311	1.2949	0.04075	74108	Parn	poly(A)-specific ribonuclease (deadenylation nuclease)
chr16	13584952	13585311	1.2949	0.04075	66598	3110001I22Rik	RIKEN cDNA 3110001I22 gene
chr16	13852472	13852828	1.2949	0.02413	93734	Mpv17l	Mpv17 transgene, kidney disease mutant-like
chr16	14081452	14081803	1.65989	0.0142	67203	Nde1	nuclear distribution gene E homolog 1 (A nidulans)
chr16	14205441	14205794	2.17861	0.00271	17880	Myh11	myosin, heavy polypeptide 11, smooth muscle
chr16	14273537	14273986	1.29679	0.03791	17250	Abcc1	ATP-binding cassette, sub-family C (CFTR/MRP), member 1
chr16	15508679	15509030	1.00714	0.08216	70620	Ube2v2	ubiquitin-conjugating enzyme E2 variant 2
chr16	15549466	15550023	0.829945	0.12825	17217	Mcm4	minichromosome maintenance deficient 4 homolog (S. cerevisiae)
chr16	15549466	15550023	0.829945	0.12825	19090	Prkdc	protein kinase, DNA activated, catalytic polypeptide
chr16	16417379	16417728	1.34286	0.01948	224014	Fgd4	FYVE, RhoGEF and PH domain containing 4
chr16	16587742	16588307	1.43877	0.01213	18316	Olfr19	olfactory receptor 19
chr16	16815089	16815438	0.829945	0.12825	68606	Ppm1f	protein phosphatase 1F (PP2C domain containing)
chr16	17025776	17026130	0.933688	0.07583	66053	Ppil2	peptidylprolyl isomerase (cyclophilin)-like 2
chr16	17026276	17026627	0.911224	0.10514	66053	Ppil2	peptidylprolyl isomerase (cyclophilin)-like 2
chr16	17058741	17059203	2.07486	0.00388	69101	1810015A11Rik	RIKEN cDNA 1810015A11 gene
chr16	17145549	17145898	1.24492	0.04398	58180	Hic2	hypermethylated in cancer 2
chr16	17243477	17243828	2.06224	0.00043	15160	Serpind1	serine (or cysteine) peptidase inhibitor, clade D, member 1
chr16	17318913	17319262	3.00855	0	224020	Pik4ca	phosphatidylinositol 4-kinase, catalytic, alpha polypeptide
chr16	17318913	17319262	3.00855	0	67474	Snap29	synaptosomal-associated protein
chr16	17321113	17321471	1.60802	0.01689	224020	Pik4ca	phosphatidylinositol 4-kinase, catalytic, alpha polypeptide
chr16	17364849	17365198	1.00714	0.07497	12929	Crkl	v-crk sarcoma virus CT10 oncogene homolog (avian)-like
chr16	17444715	17445164	1.15102	0.04253	69009	Thap7	THAP domain containing 7
chr16	17531616	17531865	1.24492	0.0478	77626	4122402O22Rik	RIKEN cDNA 4122402O22 gene
chr16	18161041	18161594	1.67857	0.00286	15547	Htf9c	HpaII tiny fragments locus 9c
chr16	18161041	18161594	1.67857	0.00286	19385	Ranbp1	RAN binding protein 1
chr16	18162941	18163290	1.55615	0.01952	15547	Htf9c	HpaII tiny fragments locus 9c
chr16	18162941	18163290	1.55615	0.01952	19385	Ranbp1	RAN binding protein 1
chr16	18339479	18339828	0.863265	0.12813	12846	Comt	catechol-O-methyltransferase
chr16	18339479	18339828	0.863265	0.12813	26462	Txnrd2	thioredoxin reductase 2
chr16	18410750	18411404	0.863265	0.12644	13972	Gnb1l	guanine nucleotide binding protein (G protein), beta polypeptide 1-like
chr16	18411355	18412004	1.14117	0.05685	13972	Gnb1l	guanine nucleotide binding protein (G protein), beta polypeptide 1-like
chr16	18690609	18690858	0.829945	0.09325	12741	Cldn5	claudin 5
chr16	19480644	19481001	1.34286	0.01948	258158	Olfr169	olfactory receptor 169
chr16	19896320	19896669	2.02299	0.00462	239743	Klhl6	kelch-like 6 (Drosophila)
chr16	20053150	20053708	0.985559	0.08461	208146	Yeats2	YEATS domain containing 2
chr16	20054150	20054599	0.881816	0.10947	208146	Yeats2	YEATS domain containing 2
chr16	20156163	20156412	1.0551	0.07406	208158	Map6d1	MAP6 domain containing 1
chr16	20340637	20341186	0.959184	0.08926	27416	Abcc5	ATP-binding cassette, sub-family C (CFTR/MRP), member 5
chr16	20410370	20410719	1.03743	0.07426	224045	Eif2b5	eukaryotic translation initiation factor 2B, subunit 5 epsilon
chr16	20411770	20412219	3.26791	0	224045	Eif2b5	eukaryotic translation initiation factor 2B, subunit 5 epsilon
chr16	20461404	20461853	2.17861	0.00271	27406	Abcf3	ATP-binding cassette, sub-family F (GCN20), member 3
chr16	20648054	20648403	1.65989	0.0142	21832	Thpo	thrombopoietin
chr16	21702579	21702929	2.02299	0.00462	74147	Ehhadh	enoyl-Coenzyme A, hydratase/3-hydroxyacyl Coenzyme A dehydrogenase
chr16	21805851	21806100	1.24492	0.0478	71751	Map3k13	mitogen-activated protein kinase kinase kinase 13
chr16	22182685	22182939	0.863265	0.11517	20462	Sfrs10	splicing factor, arginine/serine-rich 10 (transformer 2 homolog, Drosophila)
chr16	22356526	22356775	0.767347	0.13619	104156	Etv5	ets variant gene 5
chr16	22537248	22537997	1.10306	0.04661	110197	Dgkg	diacylglycerol kinase, gamma
chr16	22835134	22835683	1.14117	0.05685	59083	Fetub	fetuin beta
chr16	22864847	22865096	1.24492	0.0478	94175	Hrg	histidine-rich glycoprotein
chr16	22945651	22946009	1.0893	0.06472	385643	Kng2	kininogen 2
chr16	22972081	22972430	1.55615	0.01952	16644	Kng1	kininogen 1
chr16	23043464	23043813	1.58265	0.01924	106344	Rfc4	replication factor C (activator 1) 4
chr16	23059969	23060318	1.0893	0.06472	11450	Adipoq	adiponectin, C1Q and collagen domain containing
chr16	23342766	23343115	1.76363	0.01077	239766	Rtp1	receptor transporter protein 1
chr16	23436561	23436910	2.48983	0.00087	17174	Masp1	mannan-binding lectin serine peptidase 1
chr16	23524781	23525130	0.815306	0.15127	67775	Rtp4	receptor transporter protein 4
chr16	23806193	23806646	2.15816	0.00054	20604	Sst	somatostatin
chr16	23904702	23905160	0.778073	0.10718	12053	Bcl6	B-cell leukemia/lymphoma 6
chr16	25201865	25202214	1.10306	0.05205	71338	5430420C16Rik	RIKEN cDNA 5430420C16 gene
chr16	26288688	26289037	1.82245	0.00047	12737	Cldn1	claudin 1
chr16	26495821	26496281	0.985559	0.08461	16180	Il1rap	interleukin 1 receptor accessory protein
chr16	27285779	27286230	1.65989	0.0142	224065	Uts2d	urotensin 2 domain containing
chr16	28673349	28673998	1.4524	0.02017	14167	Fgf12	fibroblast growth factor 12
chr16	28673449	28673805	0.863265	0.12813	14167	Fgf12	fibroblast growth factor 12
chr16	29298779	29299133	0.815306	0.15127	268878	Atp13a5	ATPase type 13A5
chr16	29898571	29899022	2.17861	0.00271	328657	Gm1968	gene model 1968, (NCBI)
chr16	29984419	29984778	0.815306	0.15127	15205	Hes1	hairy and enhancer of split 1 (Drosophila)
chr16	30231526	30231875	1.24492	0.04398	14729	Gp5	glycoprotein 5 (platelet)
chr16	31924218	31924472	1.48673	0.023	320213	Senp5	SUMO/sentrin specific peptidase 5
chr16	32018150	32018708	1.0893	0.06472	72084	Pigx	phosphatidylinositol glycan, class X
chr16	32018150	32018708	1.0893	0.06472	66994	1500031L02Rik	RIKEN cDNA 1500031L02 gene
chr16	32084723	32084972	1.40053	0.03774	224109	Lrrc33	leucine rich repeat containing 33
chr16	32085723	32086072	1.60802	0.01689	224109	Lrrc33	leucine rich repeat containing 33
chr16	32086928	32087184	0.985559	0.06953	224109	Lrrc33	leucine rich repeat containing 33
chr16	32717555	32718004	1.50428	0.02278	224116	Muc20	mucin 20
chr16	32795586	32796136	1.00714	0.07497	69823	Fyttd1	forty-two-three domain containing 1
chr16	33170202	33170552	1.96633	0.00033	69150	Snx4	sorting nexin 4
chr16	33436084	33436333	0.985559	0.06953	171286	Slc12a8	solute carrier family 12 (potassium/chloride transporters), member 8
chr16	33436584	33436940	2.38609	0.00161	171286	Slc12a8	solute carrier family 12 (potassium/chloride transporters), member 8
chr16	33603622	33603971	1.34286	0.01948	245843	4632417D23Rik	RIKEN cDNA 4632417D23 gene
chr16	33643702	33643951	0.863265	0.11517	77446	Heg1	HEG homolog 1 (zebrafish)
chr16	34569057	34569406	1.86738	0.00812	76378	Ropn1	ropporin, rhophilin associated protein 1
chr16	34570057	34570506	1.48673	0.00861	76378	Ropn1	ropporin, rhophilin associated protein 1
chr16	34609556	34609909	1.4524	0.02689	239839	G630039H03Rik	RIKEN cDNA G630039H03 gene
chr16	34609856	34610205	1.24694	0.02933	239839	G630039H03Rik	RIKEN cDNA G630039H03 gene
chr16	34702667	34702916	2.28235	0.00858	107589	Mylk	myosin, light polypeptide kinase
chr16	34940267	34940721	0.863265	0.12813	70757	Ptplb	protein tyrosine phosphatase-like (proline instead of catalytic arginine), member b
chr16	35902309	35902665	1.24492	0.04398	16646	Kpna1	karyopherin (importin) alpha 1
chr16	36050090	36050744	0.815306	0.15127	209294	Csta	cystatin A
chr16	36051090	36051964	1.34866	0.03361	209294	Csta	cystatin A
chr16	36075509	36075858	0.767347	0.17636	268885	Stfa2l1	stefin A2 like 1
chr16	36139406	36139557	1.4524	0.1977	76770	2010005H15Rik	RIKEN cDNA 2010005H15 gene
chr16	36586701	36587150	1.76363	0.01077	12524	Cd86	CD86 antigen
chr16	36853453	36853804	2.80106	0.00035	15163	Hcls1	hematopoietic cell specific Lyn substrate 1
chr16	36898275	36898724	1.34286	0.01948	207215	Fbxo40	F-box protein 40
chr16	36929124	36929474	1.10306	0.05205	77782	Polq	polymerase (DNA directed), theta
chr16	37574707	37575056	1.19898	0.03396	68194	Ndufb4	NADH dehydrogenase (ubiquinone) 1 beta subcomplex 4
chr16	37575307	37575556	1.40053	0.03774	68194	Ndufb4	NADH dehydrogenase (ubiquinone) 1 beta subcomplex 4
chr16	37834834	37835283	1.39082	0.02893	239845	Gpr156	G protein-coupled receptor 156
chr16	38279483	38279832	2.1102	0.00049	64082	Popdc2	popeye domain containing 2
chr16	38480190	38480539	1.00714	0.08216	67846	Tmem39a	transmembrane protein 39a
chr16	38482390	38482639	2.38609	0.00842	67846	Tmem39a	transmembrane protein 39a
chr16	38720133	38720482	2.07486	0.00388	22268	Upk1b	uroplakin 1B
chr16	42261511	42261860	1.0551	0.07406	14432	Gap43	growth associated protein 43
chr16	43679773	43680322	1.24492	0.04398	13490	Drd3	dopamine receptor 3
chr16	43899582	43899942	1.43877	0.01213	332175	Zdhhc23	zinc finger, DHHC domain containing 23
chr16	43935291	43936053	1.72653	0.00139	207798	Gramd1c	GRAM domain containing 1C
chr16	45076160	45076419	1.96633	0.00277	67841	Atg3	autophagy-related 3 (yeast)
chr16	45078764	45079415	0.863265	0.12813	67841	Atg3	autophagy-related 3 (yeast)
chr16	45078764	45079415	0.863265	0.12813	74102	Slc35a5	solute carrier family 35, member A5
chr16	45327723	45328272	1.43877	0.01213	17470	Cd200	Cd200 antigen
chr16	45662436	45662895	0.911224	0.10514	213012	Abhd10	abhydrolase domain containing 10
chr16	48077336	48077590	1.0551	0.07406	619300	6430553K19Rik	RIKEN cDNA 6430553K19 gene
chr16	48079136	48079592	1.91925	0.00635	619300	6430553K19Rik	RIKEN cDNA 6430553K19 gene
chr16	48201756	48202108	1.91925	0.01462	73693	Dppa4	developmental pluripotency associated 4
chr16	48790463	48790724	1.0551	0.07406	245195	Retnlg	resistin like gamma
chr16	48792263	48792714	1.19898	0.03396	245195	Retnlg	resistin like gamma
chr16	50510102	50510451	1.24492	0.04398	69339	Ccdc54	coiled-coil domain containing 54
chr16	55899701	55900050	1.34866	0.03361	66391	2310061J03Rik	RIKEN cDNA 2310061J03 gene
chr16	56643505	56644063	1.19305	0.04937	21787	Tfg	Trk-fused gene
chr16	56810614	56810865	1.40053	0.03774	56277	Tmem45a	transmembrane protein 45a
chr16	57088791	57089140	1.29679	0.03791	52633	Nit2	nitrilase family, member 2
[truncated: 3,744 more rows]
