# Supplementary material for: Diversity and Complexity in Chromatin Recognition by TFII-I Transcription Factors in Pluripotent Embryonic Stem Cells and Embryonic Tissues
Source: PLoS One. 2012 Sep 10;7(9):e44443. doi: 10.1371/journal.pone.0044443 (PMC3438194; doi:10.1371/journal.pone.0044443)
Supplement: Table S2 — BEN binding sites in the ESC promoters. (XLS) [file pone.0044443.s006.xls]

## Sheet: Sheet1
Supplemental table S2. BEN binding sites at proximal promoter regions in mouse ES cells.
CHROMOSOME	PEAK_START	PEAK_END	PEAK_SCORE	PEAK_FDR	ncbi_gene_id	Name	description
chr1	9531993	9532442	0.63	0.11885	76187	Adhfe1	alcohol dehydrogenase, iron containing, 1
chr1	37810525	37811083	0.62	0.09173	211484	Tsga10	testis specific 10
chr1	51424480	51424840	0.58	0.18132	109019	5830411E10Rik	RIKEN cDNA 5830411E10 gene
chr1	53005607	53006266	0.45	0.17938	17700	Gdf8	growth differentiation factor 8
chr1	58449765	58450319	0.58	0.18132	18393	Orc2l	origin recognition complex, subunit 2-like (S. cerevisiae)
chr1	69619962	69620317	0.59	0.09611	22779	Zfpn1a2	zinc finger protein, subfamily 1A, 2 (Helios)
chr1	74263916	74264165	0.61	0.17895	56695	Pnkd	paroxysmal nonkinesiogenic dyskinesia
chr1	74437864	74438213	0.66	0.15012	58184	Rqcd1	rcd1 (required for cell differentiation) homolog 1 (S. pombe)
chr1	84990178	84990727	0.6	0.17581	109032	5830484A20Rik	RIKEN cDNA 5830484A20 gene
chr1	87431175	87431626	0.6	0.17581	109032	5830484A20Rik	RIKEN cDNA 5830484A20 gene
chr1	88220812	88221261	0.68	0.17166	14767	Nmur1	neuromedin U receptor 1
chr1	88501243	88501492	0.59	0.16776	18159	Nppc	natriuretic peptide precursor type C
chr1	89885322	89886771	0.5	0.16667	394430	Ugt1a10	UDP glycosyltransferase 1 family, polypeptide A10
chr1	123395974	123396359	0.68	0.19298	66942	Ddx18	DEAD (Asp-Glu-Ala-Asp) box polypeptide 18
chr1	125871768	125872417	0.51	0.16307	269109	Dpp10	dipeptidylpeptidase 10
chr1	132966580	132966929	0.45	0.17938	226419	Dyrk3	dual-specificity tyrosine-(Y)-phosphorylation regulated kinase 3
chr1	135896666	135897015	0.59	0.1819	12227	Btg2	B-cell translocation gene 2, anti-proliferative
chr1	141598647	141599109	0.54	0.15038	214403	LOC214403	complement factor H-related protein
chr1	163805064	163805421	0.45	0.17938	67292	Pigc	phosphatidylinositol glycan, classC
chr1	167840543	167841001	0.52	0.19269	18986	Pou2f1	POU domain, class 2, transcription factor 1
chr1	172765415	172766070	0.5	0.15176	98752	Fcrla	Fc receptor-like A
chr1	172987546	172988495	0.42	0.14115	17528	Mpz	myelin protein zero
chr1	172987546	172988495	0.42	0.14115	66052	Sdhc	succinate dehydrogenase complex, subunit C, integral membrane protein
chr1	173164692	173165141	0.66	0.15012	21945	Dedd	death effector domain-containing
chr1	174176310	174176559	0.6	0.15311	16513	Kcnj10	potassium inwardly-rectifying channel, subfamily J, member 10
chr1	175986192	175986547	0.54	0.15038	258715	Olfr421	olfactory receptor 421
chr10	17777566	17778015	0.54	0.15038	19707	Reps1	RalBP1 associated Eps domain containing protein
chr10	20235744	20236193	0.56	0.18339	619323	F730021E23Rik	RIKEN cDNA F730021E23 gene
chr10	42863321	42863970	0.51	0.16343	109205	5330439J01Rik	RIKEN cDNA 5330439J01 gene
chr10	42863321	42863970	0.51	0.16343	74530	9030612E09Rik	RIKEN cDNA 9030612E09 gene
chr10	60872689	60873338	0.5	0.18975	320949	D830039M14Rik	RIKEN cDNA D830039M14 gene
chr10	62493512	62494165	0.5	0.15176	53404	Atoh7	atonal homolog 7 (Drosophila)
chr10	78371580	78372035	0.62	0.16643	259044	Olfr1353	olfactory receptor 1353
chr10	79630254	79631003	0.7	0.01316	68114	Mum1	melanoma associated antigen (mutated) 1
chr10	80585133	80586382	0.36	0.02632	13144	Dapk3	death-associated kinase 3
chr10	80585133	80586382	0.36	0.02632	74894	4930442H23Rik	RIKEN cDNA 4930442H23 gene
chr10	80731359	80731908	0.47	0.19424	21390	Tbxa2r	thromboxane A2 receptor
chr10	81715477	81715930	0.52	0.16307	237411	4932415D10Rik	RIKEN cDNA 4932415D10 gene
chr10	84004845	84005296	0.6	0.09611	216198	Tcp11l2	t-complex 11 (mouse) like 2
chr10	87518873	87519722	0.54	0.19028	110312	Pmch	pro-melanin-concentrating hormone
chr10	92882551	92882900	0.93	0	16993	Lta4h	leukotriene A4 hydrolase
chr10	106528778	106529230	0.52	0.16307	380660	8430416H19Rik	RIKEN cDNA 8430416H19 gene
chr10	126823915	126824264	0.73	0.19298	71750	R3hdm2	R3H domain containing 2
chr10	128336066	128336517	0.52	0.19269	16404	Itga7	integrin alpha 7
chr10	128577668	128578322	0.46	0.17938	257666	Olfr772	olfactory receptor 772
chr10	129277204	129277867	0.57	0.18132	259165	Olfr814	olfactory receptor 814
chr10	129530904	129531359	0.6	0.09611	258669	Olfr824	olfactory receptor 824
chr11	29618769	29619029	0.62	0.16842	68585	Rtn4	reticulon 4
chr11	34107989	34108538	0.47	0.16447	14233	Foxi1	forkhead box I1
chr11	34963278	34963627	0.6	0.09173	20564	Slit3	slit homolog 3 (Drosophila)
chr11	46472384	46472933	0.46	0.17707	347708	Dppa1	developmental pluripotency associated 1
chr11	48642502	48642999	0.6	0.12281	14694	Gnb2l1	guanine nucleotide binding protein (G protein), beta polypeptide 2 like 1
chr11	49313275	49314024	0.55	0.18132	257888	Olfr1386	olfactory receptor 1386
chr11	51532357	51533212	0.54	0.14474	66050	0610009B22Rik	RIKEN cDNA 0610009B22 gene
chr11	58632904	58633453	0.47	0.16447	258529	Olfr313	olfactory receptor 313
chr11	58770787	58771336	0.58	0.10526	319162	Hist3h2a	histone 3, H2a
chr11	59265382	59265831	0.75	0.00877	194952	Jmjd4	jumonji domain containing 4
chr11	61160356	61160815	0.5	0.16307	380701	4933429E10Rik	RIKEN cDNA 4933429E10 gene
chr11	61395846	61396595	0.63	0.15012	13855	Epn2	epsin 2
chr11	62367498	62367847	0.58	0.1819	22187	Ubb	ubiquitin B
chr11	69156111	69156560	0.6	0.09173	80515	A030009H04Rik	RIKEN cDNA A030009H04 gene
chr11	69481957	69482306	0.75	0.00877	12514	Cd68	CD68 antigen
chr11	69481957	69482306	0.75	0.00877	24070	Mpdu1	mannose-P-dolichol utilization defect 1
chr11	69617920	69618769	0.47	0.16447	14166	Fgf11	fibroblast growth factor 11
chr11	69617920	69618769	0.47	0.16447	380705	Tmem102	transmembrane protein 102
chr11	70036689	70036938	0.58	0.16776	69309	Slc16a13	solute carrier family 16 (monocarboxylic acid transporters), member 13
chr11	70473445	70473797	0.58	0.1819	13808	Eno3	enolase 3, beta muscle
chr11	70473445	70473797	0.58	0.1819	18643	Pfn1	profilin 1
chr11	70518050	70518501	0.78	0.01316	16562	Kif1c	kinesin family member 1C
chr11	72505596	72505950	0.46	0.17707	11736	Ankfy1	ankyrin repeat and FYVE domain containing 1
chr11	72611835	72612284	0.67	0.07018	192986	Cyb5d2	cytochrome b5 domain containing 2
chr11	72611835	72612284	0.67	0.07018	195018	Zzef1	zinc finger, ZZ-type with EF hand domain 1
chr11	73665312	73665961	0.63	0.09023	258185	Olfr255	olfactory receptor 255
chr11	73665312	73665961	0.63	0.09023	259010	Olfr393	olfactory receptor 393
chr11	74083685	74084236	0.48	0.15176	258181	Olfr406	olfactory receptor 406
chr11	76393422	76393772	0.63	0.15012	109934	Abr	active BCR-related gene
chr11	80626809	80627062	0.83	0.05263	103743	Tmem98	transmembrane protein 98
chr11	80970098	80970547	0.58	0.1819	11418	Accn1	amiloride-sensitive cation channel 1, neuronal (degenerin)
chr11	83757372	83757729	0.55	0.18132	78394	Ddx52	DEAD (Asp-Glu-Ala-Asp) box polypeptide 52
chr11	84732251	84732600	0.62	0.11885	448850	Znhit3	zinc finger, HIT type 3
chr11	88407442	88407693	0.78	0.18947	76626	Msi2	Musashi homolog 2 (Drosophila)
chr11	94826171	94826620	0.62	0.11885	217125	Samd14	sterile alpha motif domain containing 14
chr11	95230414	95230663	0.73	0.02632	20747	Spop	speckle-type POZ protein
chr11	96102041	96102793	0.64	0.06579	15415	Hoxb7	homeo box B7
chr11	96733571	96733820	0.55	0.18105	80280	Cdk5rap3	CDK5 regulatory subunit associated protein 3
chr11	97517936	97518685	0.58	0.17581	22658	Pcgf2	polycomb group ring finger 2
chr11	97517936	97518685	0.58	0.17581	26446	Psmb3	proteasome (prosome, macropain) subunit, beta type 3
chr11	97518036	97518585	0.76	0.01316	22658	Pcgf2	polycomb group ring finger 2
chr11	97518036	97518585	0.76	0.01316	26446	Psmb3	proteasome (prosome, macropain) subunit, beta type 3
chr11	98723078	98723527	0.58	0.17581	23834	Cdc6	cell division cycle 6 homolog (S. cerevisiae)
chr11	99047207	99048259	0.46	0.19925	57376	Smarce1	SWI/SNF related, matrix associated, actin dependent regulator of chromatin, subfamily e, member 1
chr11	100023100	100023649	0.51	0.17544	16664	Krt1-14	keratin complex 1, acidic, gene 14
chr11	100554580	100555029	0.44	0.17938	19345	Rab5c	RAB5C, member RAS oncogene family
chr11	103514284	103514737	0.6	0.16643	56494	Gosr2	golgi SNAP receptor complex member 2
chr11	108735255	108735804	0.58	0.1819	12006	Axin2	axin2
chr11	115084533	115084882	0.55	0.16023	14813	Grin2c	glutamate receptor, ionotropic, NMDA2C (epsilon 3)
chr11	115256352	115256901	0.53	0.12061	432613	4933422H20Rik	RIKEN cDNA 4933422H20 gene
chr11	121267591	121267940	0.71	0.02256	108903	Tbcd	tubulin-specific chaperone d
chr12	3234110	3235059	0.77	0	74173	1700012B15Rik	RIKEN cDNA 1700012B15 gene
chr12	11234791	11235040	0.67	0.04858	56184	Msgn1	mesogenin 1
chr12	34012870	34013327	0.59	0.17581	28071	Twistnb	TWIST neighbor
chr12	70906607	70907156	0.51	0.19269	64010	Sav1	salvador homolog 1 (Drosophila)
chr12	71370858	71371315	0.61	0.16643	72736	Txndc1	thioredoxin domain containing 1
chr12	79779309	79779658	0.46	0.17707	73834	Atp6v1d	ATPase, H+ transporting, lysosomal V1 subunit D
chr12	79779309	79779658	0.46	0.17707	13665	Eif2s1	eukaryotic translation initiation factor 2, subunit 1 alpha
chr12	80215721	80216071	0.46	0.17707	19363	Rad51l1	RAD51-like 1 (S. cerevisiae)
chr12	80215721	80216071	0.46	0.17707	211978	Zfyve26	zinc finger, FYVE domain containing 26
chr12	103642696	103642945	0.61	0.10931	170952	Prima1	proline rich membrane anchor 1
chr12	104414302	104414851	0.44	0.19424	71907	Serpina9	serine (or cysteine) peptidase inhibitor, clade A (alpha-1 antiproteinase, antitrypsin), member 9
chr12	104806104	104806553	0.44	0.17938	20716	Serpina3n	serine (or cysteine) peptidase inhibitor, clade A, member 3N
chr12	111718018	111718467	0.52	0.18339	93835	Amn	amnionless
chr12	111718118	111718867	0.41	0.14115	93835	Amn	amnionless
chr12	119290657	119291411	0.53	0.12061	320145	Sp8	trans-acting transcription factor 8
chr13	21582751	21583002	0.65	0.18421	258533	Olfr1364	olfactory receptor 1364
chr13	21760870	21761919	0.42	0.15789	319169	Hist1h2ak	histone 1, H2ak
chr13	21760870	21761919	0.42	0.15789	319187	Hist1h2bn	histone 1, H2bn
chr13	21760870	21761919	0.42	0.15789	319160	Hist1h4k	histone 1, H4k
chr13	21840239	21840788	0.63	0.09173	319171	Hist1h2ao	histone 1, H2ao
chr13	21840239	21840788	0.63	0.09173	319178	Hist1h2bb	histone 1, H2bb
chr13	21840239	21840788	0.63	0.09173	68024	Hist1h2bc	histone 1, H2bc
chr13	21840239	21840788	0.63	0.09173	319161	Hist1h4m	histone 1, H4m
chr13	21840339	21840788	0.7	0.05639	319171	Hist1h2ao	histone 1, H2ao
chr13	21840339	21840788	0.7	0.05639	319178	Hist1h2bb	histone 1, H2bb
chr13	21840339	21840788	0.7	0.05639	68024	Hist1h2bc	histone 1, H2bc
chr13	21840339	21840788	0.7	0.05639	319161	Hist1h4m	histone 1, H4m
chr13	22043251	22043600	0.56	0.18339	319168	Hist1h2ah	histone 1, H2ah
chr13	22043251	22043600	0.56	0.18339	319184	Hist1h2bk	histone 1, H2bk
chr13	22050517	22051173	0.54	0.12061	319167	Hist1h2ag	histone 1, H2ag
chr13	22050517	22051173	0.54	0.12061	319183	Hist1h2bj	histone 1, H2bj
chr13	22050517	22051173	0.54	0.12061	319158	Hist1h4i	histone 1, H4i
chr13	22110030	22110679	0.61	0.17581	252906	V1rh2	vomeronasal 1 receptor, H2
chr13	22389602	22390158	0.58	0.18132	171247	V1rh4	vomeronasal 1 receptor, H4
chr13	22600495	22601052	0.52	0.14365	171251	V1rh8	vomeronasal 1 receptor, H8
chr13	23628289	23629238	0.56	0.13158	50709	Hist1h1e	histone 1, H1e
chr13	23628289	23629238	0.56	0.13158	319179	Hist1h2be	histone 1, H2be
chr13	23691563	23692012	0.56	0.18339	319164	Hist1h2ac	histone 1, H2ac
chr13	23691563	23692012	0.56	0.18339	68024	Hist1h2bc	histone 1, H2bc
chr13	23768422	23769171	0.54	0.12061	80838	Hist1h1a	histone 1, H1a
chr13	23768422	23769171	0.54	0.12061	360198	Hist1h3a	histone 1, H3a
chr13	23768422	23769171	0.54	0.12061	326619	Hist1h4a	histone 1, H4a
chr13	27445862	27446322	0.48	0.17707	19112	Prlpc1	prolactin-like protein C 1
chr13	27787969	27789428	0.53	0.19269	67505	Prlpo	prolactin-like protein O
chr13	33256474	33257123	0.48	0.17707	20710	Serpinb9e	serine (or cysteine) peptidase inhibitor, clade B, member 9e
chr13	37894499	37894848	0.58	0.18132	68750	Rreb1	ras responsive element binding protein 1
chr13	41026965	41027414	0.61	0.14474	66154	Tmem14c	transmembrane protein 14C
chr13	41082133	41082483	0.56	0.18339	17152	Mak	male germ cell-associated kinase
chr13	51588927	51589386	0.54	0.15038	20418	Shc3	src homology 2 domain-containing transforming protein C3
chr13	54621394	54621551	0.65	0.18421	74325	Cltb	clathrin, light polypeptide (Lcb)
chr13	55338855	55339104	0.61	0.12281	17121	Mxd3	Max dimerization protein 3
chr13	55497906	55498255	0.56	0.18339	56320	Dbn1	drebrin 1
chr13	56731050	56731804	0.48	0.14737	17129	Smad5	MAD homolog 5 (Drosophila)
chr13	59742175	59743324	0.49	0	238663	4932411G14Rik	RIKEN cDNA 4932411G14 gene
chr13	62476035	62476484	0.63	0.16643	71508	8430426H19Rik	RIKEN cDNA 8430426H19 gene
chr13	66687454	66687906	0.51	0.18975	382770	C330014B19Rik	RIKEN cDNA C330014B19 gene
chr13	66725298	66725747	0.5	0.15176	76803	2410141K09Rik	RIKEN cDNA 2410141K09 gene
chr13	67369912	67370371	0.48	0.17707	66410	Mterfd1	MTERF domain containing 1
chr13	67369912	67370371	0.48	0.17707	19210	Ptdss1	phosphatidylserine synthase 1
chr13	68311618	68312075	0.63	0.16643	212569	6820416H06Rik	RIKEN cDNA 6820416H06 gene
chr13	74167797	74168446	0.72	0.02392	74338	Slc6a19	solute carrier family 6 (neurotransmitter transporter), member 19
chr13	93524648	93524897	0.75	0.03509	218440	6430502M16Rik	RIKEN cDNA 6430502M16 gene
chr13	101001892	101002841	0.49	0.02632	27220	Cart	cocaine and amphetamine regulated transcript
chr13	101002192	101002541	0.75	0.14211	27220	Cart	cocaine and amphetamine regulated transcript
chr13	101752049	101752402	0.65	0.0622	19356	Rad17	RAD17 homolog (S. pombe)
chr13	101752049	101752402	0.65	0.0622	108143	Taf9	TAF9 RNA polymerase II, TATA box binding protein (TBP)-associated factor
chr13	104884764	104885289	0.61	0.15789	218543	Sfrs12	splicing factor, arginine/serine-rich 12
chr13	106201803	106202255	0.52	0.14365	66763	4933425L06Rik	RIKEN cDNA 4933425L06 gene
chr14	3437445	3438402	0.65	0.17703	320333	D830030K20Rik	RIKEN cDNA D830030K20 gene
chr14	4952071	4952529	0.61	0.15789	75438	1700001E04Rik	RIKEN cDNA 1700001E04 gene
chr14	6343813	6344369	0.63	0.16643	545015	2610042L04Rik	RIKEN cDNA 2610042L04 gene
chr14	20531931	20532380	0.59	0.153	27389	Dusp13	dual specificity phosphatase 13
chr14	30856897	30857446	0.48	0.16447	78754	Galntl2	UDP-N-acetyl-alpha-D-galactosamine:polypeptide N-acetylgalactosaminyltransferase-like 2
chr14	40617225	40617698	0.55	0.15038	75518	1700024B05Rik	RIKEN cDNA 1700024B05 gene
chr14	43051638	43052797	0.52	0.19269	74954	4930503E14Rik	RIKEN cDNA 4930503E14 gene
chr14	49865080	49865536	0.65	0.15012	18950	Pnp	purine-nucleoside phosphorylase
chr14	50373812	50374270	0.46	0.17938	22301	V2r10	vomeronasal 2, receptor, 10
chr14	50373812	50374270	0.46	0.17938	22302	V2r11	vomeronasal 2, receptor, 11
chr14	50957960	50958509	0.57	0.16023	404341	Olfr1514	olfactory receptor 1514
chr14	50957960	50958509	0.57	0.16023	258420	Olfr221	olfactory receptor 221
chr14	51941865	51942314	0.5	0.15176	320734	C920008G01Rik	RIKEN cDNA C920008G01 gene
chr14	54464030	54464579	0.55	0.18339	12891	Cpne6	copine VI
chr14	54479362	54480011	0.54	0.14593	18185	Nrl	neural retina leucine zipper gene
chr14	54719400	54720457	0.49	0.15132	12684	Cideb	cell death-inducing DNA fragmentation factor, alpha subunit-like effector B
chr14	54719400	54720457	0.49	0.15132	16995	Ltb4r1	leukotriene B4 receptor 1
chr14	55015881	55016430	0.57	0.18132	17227	Mcpt4	mast cell protease 4
chr14	75238719	75239172	0.54	0.14593	21807	Tsc22d1	TSC22 domain family, member 1
chr14	78398025	78398274	0.67	0.04858	16840	Lect1	leukocyte cell derived chemotaxin 1
chr14	104991103	104991652	0.5	0.18975	212085	Trim52	tripartite motif-containing 52
chr15	35882835	35883292	0.44	0.17938	12864	Cox6c	cytochrome c oxidase, subunit VIc
chr15	43305707	43306165	0.5	0.14365	66736	4921531G14Rik	RIKEN cDNA 4921531G14 gene
chr15	53176929	53177278	0.55	0.18132	14042	Ext1	exostoses (multiple) 1
chr15	58700856	58701507	0.55	0.18132	68260	Trmt12	tRNA methyltranferase 12 homolog (S. cerevisiae)
chr15	59204427	59205076	0.57	0.17581	68501	1110014D18Rik	RIKEN cDNA 1110014D18 gene
chr15	59204427	59205076	0.57	0.17581	223593	E430025E21Rik	RIKEN cDNA E430025E21 gene
chr15	66391315	66391972	0.54	0.14474	213068	Tmem71	transmembrane protein 71
chr15	75393669	75394730	0.39	0.13534	23934	Ly6h	lymphocyte antigen 6 complex, locus H
chr15	76058753	76059202	0.58	0.11168	18810	Plec1	plectin 1
chr15	76135800	76136449	0.52	0.19028	75475	Oplah	5-oxoprolinase (ATP-hydrolysing)
chr15	76726895	76727444	0.45	0.19424	66398	Commd5	COMM domain containing 5
chr15	76726895	76727444	0.45	0.19424	26961	Rpl8	ribosomal protein L8
chr15	78234158	78234507	0.61	0.14474	246221	Mpst	mercaptopyruvate sulfurtransferase
chr15	78234158	78234507	0.61	0.14474	22117	Tst	thiosulfate sulfurtransferase, mitochondrial
chr15	78891721	78891977	0.6	0.14551	223690	C730048E16Rik	RIKEN cDNA C730048E16 gene
chr15	79174532	79174981	0.51	0.16307	17133	Maff	v-maf musculoaponeurotic fibrosarcoma oncogene family, protein F (avian)
chr15	79910190	79910639	0.66	0.09774	27367	Rpl3	ribosomal protein L3
chr15	82209449	82209804	0.62	0.15012	56448	Cyp2d22	cytochrome P450, family 2, subfamily d, polypeptide 22
chr15	82621511	82621760	0.58	0.16776	76279	Cyp2d26	cytochrome P450, family 2, subfamily d, polypeptide 26
chr15	88782078	88782427	0.6	0.11654	239591	1700019P01Rik	RIKEN cDNA 1700019P01 gene
chr15	89183838	89184487	0.5	0.19269	52683	D15Ertd785e	DNA segment, Chr 15, ERATO Doi 785, expressed
chr15	89206303	89206852	0.51	0.17004	72962	Ecgf1	endothelial cell growth factor 1 (platelet-derived)
chr15	89206503	89207152	0.44	0.08772	70113	2010001J22Rik	RIKEN cDNA 2010001J22 gene
chr15	89282098	89282347	0.61	0.12281	60597	Mapk8ip2	mitogen-activated protein kinase 8 interacting protein 2
chr15	95909187	95909440	0.67	0.07237	402773	D030018L15Rik	RIKEN cDNA D030018L15 gene
chr15	97076253	97076702	0.55	0.18132	105827	Amigo2	adhesion molecule with Ig like domain 2
chr15	98435467	98436416	0.52	0.13158	11512	Adcy6	adenylate cyclase 6
chr15	98927617	98927866	0.63	0.09695	72778	2810451A06Rik	RIKEN cDNA 2810451A06 gene
chr15	99428733	99429282	0.45	0.19424	11831	Aqp6	aquaporin 6
chr15	101238436	101238685	0.62	0.18421	110310	Krt2-7	keratin complex 2, basic, gene 7
chr15	101572831	101573080	0.69	0.06316	56735	Krt2-6g	keratin complex 2, basic, gene 6g
chr15	101697152	101697501	0.53	0.18339	406220	4732484G22Rik	RIKEN cDNA 4732484G22 gene
chr15	102178932	102179589	0.49	0.18975	223921	Aaas	achalasia, adrenocortical insufficiency, alacrimia
chr15	102353955	102354304	0.55	0.18132	54615	Npff	neuropeptide FF-amide peptide precursor
chr15	102780759	102781408	0.47	0.16447	109663	Hoxc11	homeo box C11
chr15_random	8499	9058	0.61	0.15012	20771	Spt2	salivary protein 2
chr16	13021313	13021872	0.59	0.1819	50505	Ercc4	excision repair cross-complementing rodent repair deficiency, complementation group 4
chr16	14618036	14618494	0.53	0.14365	20583	Snai2	snail homolog 2 (Drosophila)
chr16	17811174	17811923	0.5	0.15132	22115	Tssk2	testis-specific serine kinase 2
chr16	32977082	32977731	0.47	0.17938	69707	Iqcg	IQ motif containing G
chr16	32977082	32977731	0.47	0.17938	239833	Lmln	leishmanolysin-like (metallopeptidase M8 family)
chr16	32977082	32977731	0.47	0.17938	57808	Rpl35a	ribosomal protein L35a
chr16	55963927	55964276	0.57	0.18132	52575	Rg9mtd1	RNA (guanine-9-) methyltransferase domain containing 1
chr16	57529289	57529845	0.47	0.17938	66497	2610528E23Rik	RIKEN cDNA 2610528E23 gene
chr16	64421036	64421685	0.69	0.07895	224291	Ckt2	CKT2 protein
chr16	64792386	64792841	0.71	0.19195	106143	Cggbp1	CGG triplet repeat binding protein 1
chr17	6418195	6418853	0.53	0.2	21648	Dynlt1	dynein light chain Tctex-type 1
chr17	7782156	7783220	0.54	0.19028	66832	Rshl2	radial spokehead-like 2
chr17	14744874	14745335	0.64	0.15012	381062	9030025P20Rik	RIKEN cDNA 9030025P20 gene
chr17	14747074	14747736	0.69	0.19195	21647	Tcte3	t-complex-associated testis expressed 3
chr17	17533681	17533930	0.65	0.10931	75202	4930546H06Rik	RIKEN cDNA 4930546H06 gene
chr17	21240033	21240482	0.6	0.1819	22710	Zfp52	zinc finger protein 52
chr17	23801259	23802119	0.48	0.19925	69259	Kctd5	potassium channel tetramerisation domain containing 5
chr17	24078445	24078994	0.53	0.17544	381072	Abca17	ATP-binding cassette, sub-family A (ABC1), member 17
chr17	24078445	24078994	0.53	0.17544	27410	Abca3	ATP-binding cassette, sub-family A (ABC1), member 3
chr17	26659120	26659569	0.46	0.17938	21652	Phf1	PHD finger protein 1
chr17	28584399	28585148	0.5	0.15132	433091	Pnpla1	patatin-like phospholipase domain containing 1
chr17	30257677	30258229	0.62	0.16643	224671	Btbd9	BTB (POZ) domain containing 9
chr17	30776098	30776654	0.5	0.15176	11307	Abcg1	ATP-binding cassette, sub-family G (WHITE), member 1
chr17	30938124	30938873	0.55	0	328795	Ubash3a	ubiquitin associated and SH3 domain containing, A
chr17	31006666	31007315	0.6	0.1819	22092	Tsga2	testis specific gene A2
chr17	33131113	33131370	0.67	0.19298	224697	Adamts10	a disintegrin-like and metallopeptidase (reprolysin type) with thrombospondin type 1 motif, 10
chr17	33430099	33430648	0.52	0.14365	66416	Ndufa7	NADH dehydrogenase (ubiquinone) 1 alpha subcomplex, 7 (B14.5a)
chr17	33430099	33430648	0.52	0.14365	54127	Rps28	ribosomal protein S28
chr17	33961085	33961734	0.55	0.12061	547431	Btnl2	butyrophilin-like 2
chr17	34684971	34685220	0.6	0.15311	114654	Ly6g6d	lymphocyte antigen 6 complex, locus G6D
chr17	34684971	34685220	0.6	0.15311	70274	Ly6g6e	lymphocyte antigen 6 complex, locus G6E
chr17	34771239	34772291	0.44	0.13534	53761	Bat2	HLA-B associated transcript 2
chr17	35525050	35525499	0.62	0.14474	66973	Mrps18b	mitochondrial ribosomal protein S18B
chr17	35525150	35525499	0.63	0.09173	52040	Ppp1r10	protein phosphatase 1, regulatory subunit 10
chr17	36799914	36800263	0.54	0.14593	24108	Ubd	ubiquitin D
chr17	36921935	36922491	0.57	0.18132	404307	Olfr100	olfactory receptor 100
chr17	36921935	36922491	0.57	0.18132	258218	Olfr102	olfactory receptor 102
chr17	37177102	37177451	0.64	0.15012	258096	Olfr112	olfactory receptor 112
chr17	42207264	42207613	0.86	0	435529	Gpr111	G protein-coupled receptor 111
chr17	44895432	44896385	0.7	0.07237	71702	Cdc5l	cell division cycle 5-like (S. pombe)
chr17	44895932	44896385	0.46	0.17938	320063	B230354K17Rik	RIKEN cDNA B230354K17 gene
chr17	47093408	47093858	0.77	0.04386	224836	Usp49	ubiquitin specific peptidase 49
chr17	53187279	53187939	0.64	0.15012	211496	4932415M13Rik	RIKEN cDNA 4932415M13 gene
chr17	55562575	55563224	0.46	0.19424	20420	Shd	src homology 2 domain-containing transforming protein D
chr17	87356005	87356457	0.57	0.11111	12314	Calm2	calmodulin 2
chr18	20808422	20808877	0.6	0.17581	22139	Ttr	transthyretin
chr18	24095695	24096144	0.57	0.18132	69256	Zfp397	zinc finger protein 397
chr18	37881290	37881839	0.63	0.16643	93723	Pcdhga11	protocadherin gamma subfamily A, 11
chr18	38123989	38124240	0.7	0.05848	106952	Centd3	centaurin, delta 3
chr18	43519664	43520018	0.6	0.17581	22240	Dpysl3	dihydropyrimidinase-like 3
chr18	52817573	52818432	0.5	0.15176	14625	Gykl1	glycerol kinase-like 1
chr19	3934018	3934580	0.59	0.15038	67689	Aldh3b1	aldehyde dehydrogenase 3 family, member B1
chr19	3934018	3934580	0.59	0.15038	54445	Unc93b1	unc-93 homolog B1 (C. elegans)
chr19	4201103	4201352	0.66	0.10931	19367	Rad9	RAD9 homolog (S. pombe)
chr19	4270872	4271121	0.72	0.12281	245857	Ssh3	slingshot homolog 3 (Drosophila)
chr19	5049407	5049956	0.47	0.19424	225870	Rin1	Ras and Rab interactor 1
chr19	5107296	5107645	0.65	0.15012	76308	Rab1b	RAB1B, member RAS oncogene family
chr19	5511596	5512045	0.73	0.02632	225861	B930037P14Rik	RIKEN cDNA B930037P14 gene
chr19	5600472	5600831	0.61	0.11168	68209	1500026D16Rik	RIKEN cDNA 1500026D16 gene
chr19	5730633	5731182	0.47	0.19424	17826	Mtvr2	mammary tumor virus receptor 2
chr19	5730633	5731182	0.47	0.19424	114601	G430002G23Rik	RIKEN cDNA G430002G23 gene
chr19	5730633	5731182	0.47	0.19424	56390	Sssca1	Sjogren's syndrome/scleroderma autoantigen 1 homolog (human)
chr19	8683985	8684346	0.52	0.16307	18399	Slc22a6	solute carrier family 22 (organic anion transporter), member 6
chr19	10807519	10807768	0.66	0.10931	12507	Cd5	CD5 antigen
chr19	10807519	10807768	0.66	0.10931	403202	A430093F15Rik	RIKEN cDNA A430093F15 gene
chr19	11061895	11062248	0.62	0.16643	545279	E530011F12Rik	RIKEN cDNA E530011F12 gene
chr19	12832251	12833100	0.64	0.09211	12803	Cntf	ciliary neurotrophic factor
chr19	13300170	13300719	0.6	0.17581	258120	Olfr1463	olfactory receptor 1463
chr19	34943414	34943665	0.64	0.14551	75735	Pank1	pantothenate kinase 1
chr19	36618623	36619172	0.46	0.17938	226098	Hectd2	HECT domain containing 2
chr19	39517186	39517639	0.5	0.15176	13097	Cyp2c38	cytochrome P450, family 2, subfamily c, polypeptide 38
chr19	46651568	46652026	0.6	0.17581	226178	D19Wsu162e	DNA segment, Chr 19, Wayne State University 162, expressed
chr2	25020022	25020371	0.58	0.13922	227612	A830007P12Rik	RIKEN cDNA A830007P12 gene
chr2	31580190	31580539	0.53	0.15176	11350	Abl1	v-abl Abelson murine leukemia oncogene 1
chr2	53012119	53012668	0.63	0.17581	65103	Arl6ip6	ADP-ribosylation factor-like 6 interacting protein 6
chr2	53012119	53012668	0.63	0.17581	56194	Prpf40a	PRP40 pre-mRNA processing factor 40 homolog A (yeast)
chr2	74482131	74482480	0.7	0.0622	15431	Hoxd11	homeo box D11
chr2	79130872	79131821	0.65	0.16643	228094	Cerkl	ceramide kinase-like
chr2	85154963	85155421	0.65	0.16643	258166	Olfr988	olfactory receptor 988
chr2	85820678	85821134	0.65	0.15311	258571	Olfr1033	olfactory receptor 1033
chr2	90023235	90024084	0.44	0.14115	257665	Olfr1506	olfactory receptor 1506
chr2	91765238	91765787	0.49	0.17938	104418	Dgkz	diacylglycerol kinase zeta
chr2	102702904	102703364	0.6	0.14474	12505	Cd44	CD44 antigen
chr2	111128959	111129612	0.49	0.17938	257979	Olfr1281	olfactory receptor 1281
chr2	111713367	111714323	0.41	0.16667	258023	Olfr1306	olfactory receptor 1306
chr2	113648954	113649203	0.81	0.03947	228482	Arhgap11a	Rho GTPase activating protein 11A
chr2	116812090	116812539	0.52	0.18975	114715	Spred1	sprouty protein with EVH-1 domain 1, related sequence
chr2	125842915	125843764	0.53	0.15176	69185	Dtwd1	DTW domain containing 1
chr2	127276926	127277275	0.49	0.17938	77721	Mrps5	mitochondrial ribosomal protein S5
chr2	127276926	127277275	0.49	0.17938	72180	Zfp661	zinc finger protein 661
chr2	130194814	130195263	0.54	0.16307	19262	Ptpra	protein tyrosine phosphatase, receptor type, A
chr2	136403543	136403992	0.67	0.09173	20614	Snap25	synaptosomal-associated protein 25
chr2	144024007	144024357	0.55	0.14365	107586	Ovol2	ovo-like 2 (Drosophila)
chr2	152707124	152707773	0.61	0.1819	68559	Pdrg1	p53 and DNA damage regulated 1
chr2	155208468	155209217	0.61	0.10526	60525	Acss2	acyl-CoA synthetase short-chain family member 2
chr2	155208468	155209217	0.61	0.10526	207182	Ggtl3	gamma-glutamyltransferase-like 3
chr2	156112699	156112948	0.64	0.12281	13821	Epb4.1l1	erythrocyte protein band 4.1-like 1
chr2	163610924	163611373	0.52	0.18975	241770	Rims4	regulating synaptic membrane exocytosis 4
chr2	169323880	169324329	0.62	0.16023	228911	Tshz2	teashirt zinc finger family member 2
chr2	176500911	176501266	0.64	0.15789	76958	2210418O10Rik	RIKEN cDNA 2210418O10 gene
chr2	180632408	180632957	0.55	0.19269	23856	Dido1	death inducer-obliterator 1
chr2	181694947	181695804	0.44	0.14115	17932	Myt1	myelin transcription factor 1
chr3	14508831	14509183	0.5	0.18975	71710	Lrrcc1	leucine rich repeat and coiled-coil domain containing 1
chr3	20086336	20086685	0.48	0.17707	70808	4632415L05Rik	RIKEN cDNA 4632415L05 gene
chr3	28995783	28996235	0.58	0.18132	68028	Rpl22l1	ribosomal protein L22 like 1
chr3	30791808	30792357	0.62	0.09173	76652	Arpm1	actin related protein M1
chr3	30791808	30792357	0.62	0.09173	80732	Mynn	myoneurin
chr3	35943786	35944045	0.81	0.18947	76295	Atp11b	ATPase, Class VI, type 11B
chr3	37830224	37830882	0.52	0.16307	24063	Spry1	sprouty homolog 1 (Drosophila)
chr3	41047379	41047628	0.62	0.14551	214048	1700108L22Rik	RIKEN cDNA 1700108L22 gene
chr3	83110880	83111629	0.48	0.17707	14161	Fga	fibrinogen, alpha polypeptide
chr3	88456539	88456891	0.73	0.05263	12095	Bglap-rs1	bone gamma-carboxyglutamate protein, related sequence 1
chr3	88456539	88457191	0.69	0.04825	12095	Bglap-rs1	bone gamma-carboxyglutamate protein, related sequence 1
chr3	90352999	90353448	0.58	0.18132	229541	Dennd4b	DENN/MADD domain containing 4B
chr3	90738828	90739377	0.52	0.19269	381493	S100a15	S100 calcium binding protein A15
chr3	92299837	92300493	0.6	0.17581	20755	Sprr2a	small proline-rich protein 2A
chr3	96324681	96325730	0.5	0.10526	15267	Hist2h2aa1	histone 2, H2aa1
chr3	96324681	96325730	0.5	0.10526	319192	Hist2h2aa2	histone 2, H2aa2
chr3	96324681	96325730	0.5	0.10526	15077	Hist2h3c1	histone 2, H3c1
chr3	96324681	96325730	0.5	0.10526	97114	Hist2h3c2	histone 2, H3c2
chr3	96324981	96325430	0.8	0.01316	15267	Hist2h2aa1	histone 2, H2aa1
chr3	96324981	96325430	0.8	0.01316	319192	Hist2h2aa2	histone 2, H2aa2
chr3	96324981	96325430	0.8	0.01316	15077	Hist2h3c1	histone 2, H3c1
chr3	96324981	96325430	0.8	0.01316	97114	Hist2h3c2	histone 2, H3c2
chr3	96331185	96331634	1.01	0	15267	Hist2h2aa1	histone 2, H2aa1
chr3	96331185	96331634	1.01	0	319192	Hist2h2aa2	histone 2, H2aa2
chr3	96331185	96331634	1.01	0	15077	Hist2h3c1	histone 2, H3c1
chr3	96331385	96331734	0.46	0.17938	15267	Hist2h2aa1	histone 2, H2aa1
chr3	96331385	96331734	0.46	0.17938	319192	Hist2h2aa2	histone 2, H2aa2
chr3	96331385	96331734	0.46	0.17938	15077	Hist2h3c1	histone 2, H3c1
chr3	96354698	96355347	0.6	0.11168	319189	Hist2h2bb	histone 2, H2bb
chr3	96354698	96355347	0.6	0.11168	319154	Hist2h3b	histone 2, H3b
chr3	96354698	96355347	0.6	0.11168	15077	Hist2h3c1	histone 2, H3c1
chr3	102334069	102334331	0.67	0.10526	229658	Vangl1	vang, van gogh-like 1 (Drosophila)
chr3	103921740	103922090	0.46	0.17938	15257	Hipk1	homeodomain interacting protein kinase 1
chr3	105930394	105930843	0.46	0.17938	109905	Rap1a	RAS-related protein-1a
chr3	107760630	107761279	0.6	0.17581	229707	6330569M22Rik	RIKEN cDNA 6330569M22 gene
chr3	113567266	113568315	0.48	0.19925	11722	Amy1	amylase 1, salivary
chr3	122411271	122411820	0.46	0.17938	29815	Bcar3	breast cancer anti-estrogen resistance 3
chr3	131099825	131100078	0.64	0.09695	16842	Lef1	lymphoid enhancer binding factor 1
chr3	142329636	142329988	0.64	0.11579	56376	Pdlim5	PDZ and LIM domain 5
chr4	3864060	3864535	0.46	0.17938	66433	Chchd7	coiled-coil-helix-coiled-coil-helix domain containing 7
chr4	3864060	3864535	0.46	0.17938	56711	Plag1	pleiomorphic adenoma gene 1
chr4	10799956	10800605	0.55	0.13922	67157	2610301B20Rik	RIKEN cDNA 2610301B20 gene
chr4	25334406	25334855	0.6	0.17581	57756	Fhl5	four and a half LIM domains 5
chr4	43582468	43583317	0.55	0.11111	12913	Creb3	cAMP responsive element binding protein 3
chr4	43582468	43583317	0.55	0.11111	21894	Tln1	talin 1
chr4	44106666	44107019	0.48	0.17707	50798	Gne	glucosamine
chr4	49619203	49619655	0.51	0.16307	67063	2810432L12Rik	RIKEN cDNA 2810432L12 gene
chr4	60054619	60055182	0.68	0.17166	17843	Mup4	major urinary protein 4
chr4	61322441	61322997	0.51	0.16307	17844	Mup5	major urinary protein 5
chr4	61574573	61575024	0.46	0.17938	17842	Mup3	major urinary protein 3
chr4	61694288	61694537	0.67	0.04858	22696	Zfp37	zinc finger protein 37
chr4	62659192	62659441	0.57	0.16776	16552	Kif12	kinesin family member 12
chr4	65891844	65892302	0.53	0.14593	56079	Astn2	astrotactin 2
chr4	88252561	88253510	0.58	0.10526	319146	Ifnz	interferon zeta
chr4	88252761	88253110	0.54	0.15038	319146	Ifnz	interferon zeta
chr4	95070020	95070469	0.57	0.18132	75578	2310009E04Rik	RIKEN cDNA 2310009E04 gene
chr4	101213570	101214119	0.46	0.17938	16847	Lepr	leptin receptor
chr4	101225761	101226214	0.46	0.17938	16847	Lepr	leptin receptor
chr4	106565877	106566526	0.53	0.12061	56280	Mrpl37	mitochondrial ribosomal protein L37
chr4	106565877	106566526	0.53	0.12061	230582	2810410C14Rik	RIKEN cDNA 2810410C14 gene
chr4	106633078	106633631	0.57	0.18132	70754	6330404A07Rik	RIKEN cDNA 6330404A07 gene
chr4	106751965	106752414	0.46	0.17938	77809	Lrrc42	leucine rich repeat containing 42
chr4	106751965	106752414	0.46	0.17938	72938	2900042B11Rik	RIKEN cDNA 2900042B11 gene
chr4	108084918	108085569	0.51	0.16307	18392	Orc1l	origin recognition complex, subunit 1-like (S.cereviaiae)
chr4	115380831	115381680	0.38	0.18713	654462	Kncn	kinocilin
chr4	117906286	117906940	0.45	0.19424	80509	Med8	mediator of RNA polymerase II transcription, subunit 8 homolog (yeast)
chr4	123253602	123254159	0.57	0.18132	68050	6330407G11Rik	RIKEN cDNA 6330407G11 gene
chr4	128606119	128606568	0.68	0.17166	66260	Tmem54	transmembrane protein 54
chr4	129245070	129245419	0.69	0.05639	20218	Khdrbs1	KH domain containing, RNA binding, signal transduction associated 1
chr4	129643066	129643415	0.69	0.05639	230777	Hcrtr1	hypocretin (orexin) receptor 1
chr4	129840690	129841041	0.68	0.17166	619605	Zcchc17	zinc finger, CCHC domain containing 17
chr4	131783132	131783481	0.46	0.17938	230784	Sesn2	sestrin 2
chr4	132282881	132283330	0.52	0.14365	230793	Ahdc1	AT hook, DNA binding motif, containing 1
chr4	135880712	135881661	0.48	0.17707	67663	4930549C01Rik	RIKEN cDNA 4930549C01 gene
chr4	141119633	141120382	0.68	0.17166	76701	Ctrc	chymotrypsin C (caldecrin)
chr4	145895005	145895563	1.02	0.08271	19715	Rex2	reduced expression 2
chr4	145896205	145896668	0.73	0.03509	19715	Rex2	reduced expression 2
chr4	146459029	146460788	0.5	0.16667	112422	2610305D13Rik	RIKEN cDNA 2610305D13 gene
chr4	148361327	148361776	0.67	0.18713	67087	Ctnnbip1	catenin beta interacting protein 1
chr4	149697794	149698343	0.45	0.19424	74155	Errfi1	ERBB receptor feedback inhibitor 1
chr5	16987495	16987844	0.59	0.17581	70935	Speer4f	spermatogenesis associated glutamate (E)-rich protein 4f
chr5	17084639	17085191	0.45	0.17938	20348	Sema3c	sema domain, immunoglobulin domain (Ig), short basic domain, secreted, (semaphorin) 3C
chr5	26435801	26436960	0.54	0.19028	381622	5031410I06Rik	RIKEN cDNA 5031410I06 gene
chr5	31330534	31330783	0.64	0.16842	69719	Cad	carbamoyl-phosphate synthetase 2, aspartate transcarbamylase, and dihydroorotase
chr5	31468688	31468939	0.57	0.18105	13667	Eif2b4	eukaryotic translation initiation factor 2B, subunit 4 delta
chr5	31468688	31468939	0.57	0.18105	266781	Snx17	sorting nexin 17
chr5	33651691	33652040	0.45	0.17938	59003	Maea	macrophage erythroblast attacher
chr5	34485781	34486130	0.57	0.18132	272158	Poln	DNA polymerase N
chr5	37278762	37279111	0.68	0.04858	22393	Wfs1	Wolfram syndrome 1 homolog (human)
chr5	38114405	38114663	0.75	0.03509	17701	Msx1	homeo box, msh-like 1
chr5	78076829	78077078	1.06	0.05263	384185	Arl9	ADP-ribosylation factor-like 9
chr5	78287846	78288095	0.64	0.09695	69982	Spink2	serine peptidase inhibitor, Kazal type 2
chr5	88215679	88216237	0.52	0.14593	22238	Ugt2b5	UDP glucuronosyltransferase 2 family, polypeptide B5
chr5	90008507	90009056	0.5	0.16343	54403	Slc4a4	solute carrier family 4 (anion exchanger), member 4
chr5	93333078	93333434	0.57	0.153	19023	Ppef2	protein phosphatase, EF hand calcium-binding domain 2
chr5	103450979	103451528	0.66	0.09774	26414	Mapk10	mitogen activated protein kinase 10
chr5	104441429	104442087	0.57	0.18132	13406	Dmp1	dentin matrix protein 1
chr5	105758692	105759141	0.64	0.11885	100604	Lrrc8c	leucine rich repeat containing 8 family, member C
chr5	108869203	108870052	0.4	0.13534	231580	Gak	cyclin G associated kinase
chr5	108869203	108870052	0.4	0.13534	72392	3010001K23Rik	RIKEN cDNA 3010001K23 gene
chr5	110525189	110525538	0.51	0.14365	19301	Pxmp2	peroxisomal membrane protein 2
chr5	110525189	110525538	0.51	0.14365	18973	Pole	polymerase (DNA directed), epsilon
chr5	114642106	114642559	0.78	0.01316	330171	Kctd10	potassium channel tetramerisation domain containing 10
chr5	114642106	114642559	0.78	0.01316	117146	Ube3b	ubiquitin protein ligase E3B
chr5	115562433	115562882	0.64	0.0622	56455	Dynll1	dynein light chain LC8-type 1
chr5	115894285	115894734	0.67	0.17166	66123	1110006O24Rik	RIKEN cDNA 1110006O24 gene
chr5	118417626	118418275	0.58	0.09611	231672	Fbxw8	F-box and WD-40 domain protein 8
chr5	118507403	118507752	0.61	0.09173	269695	Tmem118	transmembrane protein 118
chr5	121010205	121010954	0.48	0.16447	246728	Oas2	2'-5' oligoadenylate synthetase 2
chr5	124999188	125000737	0.66	0.05263	21871	Atp6v0a2	ATPase, H+ transporting, lysosomal V0 subunit A2
chr5	135307198	135307447	0.59	0.15311	20907	Stx1a	syntaxin 1A (brain)
chr5	135390763	135391312	0.59	0.11168	58805	Mlxipl	MLX interacting protein-like
chr5	137544231	137544880	0.64	0.11885	22051	Trip6	thyroid hormone receptor interactor 6
chr5	138400308	138400757	0.57	0.18132	11781	Ap4m1	adaptor-related protein complex AP-4, mu 1
chr5	138400308	138400757	0.57	0.18132	17220	Mcm7	minichromosome maintenance deficient 7 (S. cerevisiae)
chr5	139598308	139598557	0.73	0.04511	68033	2810437L13Rik	RIKEN cDNA 2810437L13 gene
chr5	144162691	144163240	0.49	0.15176	231872	Jtv1	JTV1 gene
chr5	144162691	144163240	0.49	0.15176	18861	Pms2	postmeiotic segregation increased 2 (S. cerevisiae)
chr5	145393738	145394292	0.5	0.16343	231889	Bud31	BUD31 homolog (yeast)
chr5	145393738	145394292	0.5	0.16343	231887	Pdap1	PDGFA associated protein 1
chr5	145723421	145723870	0.57	0.18132	13114	Cyp3a16	cytochrome P450, family 3, subfamily a, polypeptide 16
chr5	146111511	146112073	0.65	0.15012	337924	Cyp3a44	cytochrome P450, family 3, subfamily a, polypeptide 44
chr5	147498467	147499116	0.68	0.01316	14842	Gsh1	genomic screened homeo box 1
chr5_random	1359596	1360153	0.58	0.15789	331195	A430089I19Rik	RIKEN cDNA A430089I19 gene
chr6	8899414	8900063	0.49	0.16447	18231	Nxph1	neurexophilin 1
chr6	13018655	13019307	0.57	0.18132	71900	Tmem106b	transmembrane protein 106B
chr6	15134805	15135463	0.5	0.18975	114142	Foxp2	forkhead box P2
chr6	29642365	29642914	0.59	0.17581	232670	Tspan33	tetraspanin 33
chr6	35469539	35470392	0.44	0.15789	14489	Mtpn	myotrophin
chr6	43082532	43083081	0.57	0.18132	258648	Olfr438	olfactory receptor 438
chr6	52156453	52156702	0.75	0.02632	15405	Hoxa9	homeo box A9
chr6	52176350	52176899	0.54	0.14593	15396	Hoxa11	homeo box A11
chr6	56960341	56960698	0.52	0.14365	171205	V1rc32	vomeronasal 1 receptor, C32
chr6	58525249	58525698	0.65	0.15012	26357	Abcg2	ATP-binding cassette, sub-family G (WHITE), member 2
chr6	65518972	65519321	0.62	0.14474	414084	9030611K07Rik	RIKEN cDNA 9030611K07 gene
chr6	71422102	71422658	0.65	0.11885	22644	Rnf103	ring finger protein 103
chr6	88839785	88840134	0.73	0.02392	319655	Podxl2	podocalyxin-like 2
chr6	90142419	90142770	0.57	0.18132	113849	V1ra7	vomeronasal 1 receptor, A7
chr6	90582919	90583368	0.59	0.17581	71699	Slc41a3	solute carrier family 41, member 3
chr6	115896045	115896394	0.6	0.1819	212541	Rho	rhodopsin
chr6	116504073	116504533	0.52	0.14365	258020	Olfr213	olfactory receptor 213
chr6	116549963	116550521	0.59	0.153	258438	Olfr215	olfactory receptor 215
chr6	121210374	121210923	0.62	0.16643	24110	Usp18	ubiquitin specific peptidase 18
chr6	121440397	121441056	0.62	0.16643	243621	Iqsec3	IQ motif and Sec7 domain 3
chr6	124884250	124885299	0.46	0.14737	69202	2610009E16Rik	RIKEN cDNA 2610009E16 gene
chr6	125060881	125061430	0.57	0.18132	107932	Chd4	chromodomain helicase DNA binding protein 4
chr6	126904600	126905149	0.59	0.15038	28040	D6Wsu163e	DNA segment, Chr 6, Wayne State University 163, expressed
chr6	126904600	126905149	0.59	0.15038	19362	Rad51ap1	RAD51 associated protein 1
chr6	130158729	130159291	0.62	0.16643	16640	Klra9	killer cell lectin-like receptor subfamily A, member 9
chr6	144167039	144167388	0.62	0.16842	20678	Sox5	SRY-box containing gene 5
chr6	145005471	145005720	0.79	0.03947	12035	Bcat1	branched chain aminotransferase 1, cytosolic
chr6	145889605	145890354	0.6	0.1819	16651	Sspn	sarcospan
chr6	149264800	149265563	0.57	0.18132	67246	2810474O19Rik	RIKEN cDNA 2810474O19 gene
chr7	3753359	3753908	0.52	0.16343	58804	Cdc42ep5	CDC42 effector protein (Rho GTPase binding) 5
chr7	3753359	3753908	0.52	0.16343	243813	Leng9	leukocyte receptor cluster (LRC) member 9
chr7	4293014	4293563	0.7	0.07018	381979	Brsk1	BR serine/threonine kinase 1
chr7	4293014	4293563	0.7	0.07018	66245	1500019G21Rik	RIKEN cDNA 1500019G21 gene
chr7	5408432	5408993	0.5	0.15176	81017	V1rd1	vomeronasal 1 receptor, D1
chr7	5933721	5934173	0.56	0.13922	213011	Zfp583	zinc finger protein 583
chr7	6941117	6941676	0.6	0.17581	22306	V2r15	vomeronasal 2, receptor, 15
chr7	6942417	6942778	0.83	0.05263	22306	V2r15	vomeronasal 2, receptor, 15
chr7	8201082	8201446	0.6	0.09611	381838	Gm1961	gene model 1961, (NCBI)
chr7	9879783	9880242	0.58	0.153	245109	Gm397	gene model 397, (NCBI)
chr7	12179361	12179612	0.78	0.02632	16881	Lig1	ligase I, DNA, ATP-dependent
chr7	12179361	12179612	0.78	0.02632	321008	6330408A02Rik	RIKEN cDNA 6330408A02 gene
chr7	14295724	14296274	0.65	0.15012	246792	Obox2	oocyte specific homeobox 2
chr7	14493254	14494203	0.42	0.14115	71468	Obox1	oocyte specific homeobox 1
chr7	14494954	14495303	0.6	0.17581	71468	Obox1	oocyte specific homeobox 1
chr7	14576161	14576616	0.7	0.19195	246791	Obox3	oocyte specific homeobox 3
chr7	14576961	14577417	0.6	0.09611	246791	Obox3	oocyte specific homeobox 3
chr7	15277829	15278278	0.6	0.17581	70394	Kptn	kaptin
chr7	18081870	18082129	0.65	0.09695	384569	Nova2	neuro-oncological ventral antigen 2
chr7	18278591	18278840	0.63	0.12281	243867	Fbxo46	F-box protein 46
chr7	18908591	18908940	0.64	0.09173	19294	Pvrl2	poliovirus receptor-related 2
chr7	24990169	24990618	0.64	0.09173	71722	Cic	capicua homolog (Drosophila)
chr7	25084382	25084932	0.53	0.17544	654804	4732471J01Rik	RIKEN cDNA 4732471J01 gene
chr7	25498412	25499261	0.6	0.10526	26362	Axl	AXL receptor tyrosine kinase
chr7	29286940	29287791	0.49	0.16667	442797	6330444E15Rik	RIKEN cDNA 6330444E15 gene
chr7	29437156	29437620	0.46	0.17938	76718	1700067C01Rik	RIKEN cDNA 1700067C01 gene
chr7	30015512	30016061	0.68	0.08772	233065	Alkbh6	alkB, alkylation repair homolog 6 (E. coli)
chr7	43556660	43557509	0.58	0.11111	317653	Klk14	kallikrein 14
chr7	43691491	43692040	0.57	0.13158	19144	Klk6	kallikrein 6
chr7	43747913	43748462	0.52	0.19269	56640	Klk4	kallikrein 4 (prostase, enamel matrix, prostate)
chr7	43812153	43812602	0.46	0.17938	76999	1700127D06Rik	RIKEN cDNA 1700127D06 gene
chr7	43862020	43862372	0.63	0.16643	16613	Klk1b11	kallikrein 1-related peptidase b11
chr7	43918431	43918780	0.54	0.15038	16619	Klk1b27	kallikrein 1-related peptidase b27
chr7	44308928	44309377	0.7	0.07018	272381	Lrrc4b	leucine rich repeat containing 4B
chr7	45079992	45080541	0.58	0.11111	50722	Dkkl1	dickkopf-like 1
chr7	45079992	45080541	0.58	0.11111	21677	Tead2	TEA domain family member 2
chr7	45483932	45484281	0.73	0.02392	56636	Fgf21	fibroblast growth factor 21
chr7	45483932	45484281	0.73	0.02392	14343	Fut1	fucosyltransferase 1
chr7	45483932	45484581	0.68	0.09774	56636	Fgf21	fibroblast growth factor 21
chr7	45483932	45484581	0.68	0.09774	14343	Fut1	fucosyltransferase 1
chr7	45734809	45735458	0.54	0.18421	14814	Grin2d	glutamate receptor, ionotropic, NMDA2D (epsilon 4)
chr7	79667919	79668068	0.81	0.18421	17292	Mesp1	mesoderm posterior 1
chr7	79716497	79716946	0.65	0.11885	16790	Anpep	alanyl (membrane) aminopeptidase
chr7	82525725	82526082	0.6	0.17581	101592	Eftud1	elongation factor Tu GTP binding domain containing 1
chr7	82525725	82526082	0.6	0.17581	330577	1700129I04Rik	RIKEN cDNA 1700129I04 gene
chr7	92750188	92750537	0.57	0.18339	72461	Prcp	prolylcarboxypeptidase (angiotensinase C)
chr7	92750188	92750537	0.57	0.18339	74041	4632434I11Rik	RIKEN cDNA 4632434I11 gene
chr7	101938553	101938903	0.7	0.07018	75212	Rnf121	ring finger protein 121
chr7	101938553	101938903	0.7	0.07018	22064	Trpc2	transient receptor potential cation channel, subfamily C, member 2
chr7	104090736	104091196	0.65	0.15012	94088	Trim6	tripartite motif protein 6
chr7	108721335	108721784	0.6	0.1819	66085	Eif3s5	eukaryotic translation initiation factor 3, subunit 5 (epsilon)
chr7	108721335	108721784	0.6	0.1819	244202	Nalp10	NACHT, leucine rich repeat and PYD containing 10
chr7	117920212	117920661	0.57	0.18339	54208	Arl6ip1	ADP-ribosylation factor-like 6 interacting protein 1
chr7	125341386	125341535	0.64	0.18421	16190	Il4ra	interleukin 4 receptor, alpha
chr7	127687665	127688014	0.57	0.18339	27973	Vkorc1	vitamin K epoxide reductase complex, subunit 1
chr7	128210020	128210369	0.6	0.1819	67865	Rgs10	regulator of G-protein signalling 10
chr7	140359546	140360095	0.57	0.18132	258513	Olfr536	olfactory receptor 536
chr7	140734013	140734970	0.55	0.19028	23997	Psmd13	proteasome (prosome, macropain) 26S subunit, non-ATPase, 13
chr7	140734013	140734970	0.55	0.19028	64384	Sirt3	sirtuin 3 (silent mating type information regulation 2, homolog) 3 (S. cerevisiae)
chr7	141984895	141985344	0.88	0	71623	Krtap5-2	keratin associated protein 5-2
chr7	141986395	141986844	0.65	0.15012	71623	Krtap5-2	keratin associated protein 5-2
chr7	142038861	142039310	0.65	0.11885	114666	Krtap5-5	keratin associated protein 5-5
chr7	142112985	142113334	0.64	0.09173	50775	Krtap5-4	keratin associated protein 5-4
chr7	144279631	144280480	0.38	0.19474	13043	Cttn	cortactin
chr7_random	102280	102629	0.64	0.11885	81905	Cacng8	calcium channel, voltage-dependent, gamma subunit 8
chr8	3279876	3280328	0.64	0.06579	16337	Insr	insulin receptor
chr8	3586475	3586826	0.58	0.17581	69697	2310057J16Rik	RIKEN cDNA 2310057J16 gene
chr8	3694674	3694823	0.93	0.05263	14128	Fcer2a	Fc receptor, IgE, low affinity II, alpha polypeptide
chr8	15056829	15057178	0.59	0.14474	17930	Myom2	myomesin 2
chr8	22790190	22790450	0.57	0.18316	13239	Defcr5	defensin related cryptdin 5
chr8	40654382	40654831	0.66	0.17166	80286	Tusc3	tumor suppressor candidate 3
chr8	41142395	41142756	0.56	0.153	20288	Msr1	macrophage scavenger receptor 1
chr8	42714346	42715429	0.51	0.19269	234199	Fgl1	fibrinogen-like protein 1
chr8	45076583	45076939	0.5	0.14365	13525	Adam26a	a disintegrin and metallopeptidase domain 26A (testase 3)
chr8	47383201	47383651	0.58	0.17581	53318	Pdlim3	PDZ and LIM domain 3
chr8	60402617	60403069	0.56	0.18132	97165	Hmgb2	high mobility group box 2
chr8	71808642	71809691	0.39	0.13534	16956	Lpl	lipoprotein lipase
chr8	73012717	73012966	0.7	0.02632	330790	Hapln4	hyaluronan and proteoglycan link protein 4
chr8	73162521	73163070	0.51	0.19269	76813	Armc6	armadillo repeat containing 6
chr8	73162521	73163070	0.51	0.19269	234373	Sfrs14	splicing factor, arginine/serine-rich 14
chr8	75538820	75539069	0.64	0.07895	319555	A230063L24Rik	RIKEN cDNA A230063L24 gene
chr8	83389090	83389539	0.47	0.18975	14934	Gypa	glycophorin A
chr8	86236576	86237132	0.5	0.14365	67555	4933434I20Rik	RIKEN cDNA 4933434I20 gene
chr8	87014293	87014842	0.75	0.05263	244550	5832418A03Rik	RIKEN cDNA 5832418A03 gene
chr8	87612011	87613060	0.37	0.18713	619292	G430095P16Rik	RIKEN cDNA G430095P16 gene
chr8	98777894	98778366	0.66	0.17166	14719	Got2	glutamate oxaloacetate transaminase 2, mitochondrial
chr8	109787145	109787904	0.38	0.16667	21771	Cirh1a	cirrhosis, autosomal recessive 1A (human)
chr8	109787145	109787904	0.38	0.16667	214987	5830457O10Rik	RIKEN cDNA 5830457O10 gene
chr8	109956173	109956622	0.64	0.08772	66269	Tmed6	transmembrane emp24 protein transport domain containing 6
chr8	109956273	109956722	1.04	0.05263	66269	Tmed6	transmembrane emp24 protein transport domain containing 6
chr8	122491760	122492316	0.56	0.18132	21341	Taf1c	TATA box binding protein (Tbp)-associated factor, RNA polymerase I, C
chr8	127320826	127321575	0.46	0.19925	209966	Pgbd5	piggyBac transposable element derived 5
chr8	130184897	130185346	0.51	0.14593	93742	Pard3	par-3 (partitioning defective 3) homolog (C. elegans)
chr9	7178046	7178502	0.54	0.15038	110350	Dync2h1	dynein cytoplasmic 2 heavy chain 1
chr9	18567394	18567744	0.6	0.09611	258598	Olfr828	olfactory receptor 828
chr9	21548419	21549068	0.56	0.18339	235041	Ankrd25	ankyrin repeat domain 25
chr9	22140390	22141041	0.65	0.15012	68743	Anln	anillin, actin binding protein (scraps homolog, Drosophila)
chr9	30671517	30671766	0.59	0.16776	235130	Adamts15	a disintegrin-like and metallopeptidase (reprolysin type) with thrombospondin type 1 motif, 15
chr9	34679007	34679461	0.57	0.18132	442804	A130066N16Rik	RIKEN cDNA A130066N16 gene
chr9	37302580	37303033	0.6	0.11168	64011	Nrgn	neurogranin
chr9	38892772	38893121	0.46	0.17938	406175	Olfr242	olfactory receptor 242
chr9	38892772	38893121	0.46	0.17938	258826	Olfr27	olfactory receptor 27
chr9	38965929	38966378	0.46	0.17938	258500	Olfr944	olfactory receptor 944
chr9	39419529	39419978	0.54	0.14593	258087	Olfr963	olfactory receptor 963
chr9	39936287	39937148	0.5	0.15176	258608	Olfr986	olfactory receptor 986
chr9	41331209	41331458	0.81	0.18421	70455	2610203C20Rik	RIKEN cDNA 2610203C20 gene
chr9	42855981	42856430	0.56	0.18339	69632	Arhgef12	Rho guanine nucleotide exchange factor (GEF) 12
chr9	44168698	44169047	0.56	0.18339	382073	Ccdc84	coiled-coil domain containing 84
chr9	44867475	44868227	0.51	0.16343	72821	Scn2b	sodium channel, voltage-gated, type II, beta
chr9	47279646	47280604	0.49	0.16447	54725	Igsf4a	immunoglobulin superfamily, member 4A
chr9	57351289	57351638	0.57	0.18132	110119	Mpi1	mannose phosphate isomerase 1
chr9	60486817	60487373	0.52	0.14365	102747	Lrrc49	leucine rich repeat containing 49
chr9	69195161	69195712	0.46	0.17938	93697	Narg2	NMDA receptor-regulated gene 2
chr9	85637427	85638080	0.57	0.18132	21983	Tpbg	trophoblast glycoprotein
chr9	108163597	108163946	0.73	0.05263	11848	Rhoa	ras homolog gene family, member A
chr9	108163597	108163946	0.73	0.05263	102791	Tcta	T-cell leukemia translocation altered gene
chr9	109672750	109673299	0.67	0.06579	78709	C630041L24Rik	RIKEN cDNA C630041L24 gene
chr9	109672850	109673299	0.57	0.18132	78709	C630041L24Rik	RIKEN cDNA C630041L24 gene
chr9	110320140	110321289	0.44	0.13534	270201	Klhl18	kelch-like 18 (Drosophila)
chr9	110320140	110321289	0.44	0.13534	16578	Kif9	kinesin family member 9
chr9	113660183	113660732	0.54	0.15038	76499	Clasp2	CLIP associating protein 2
chrX	7350371	7350724	0.7	0.17166	13595	Ebp	phenylalkylamine Ca2+ antagonist (emopamil) binding protein
chrX	7482982	7483435	0.53	0.18975	385312	Ssxb10	synovial sarcoma, X member B, breakpoint 10
chrX	7619585	7620043	0.59	0.18132	387132	Ssxb2	synovial sarcoma, X member B, breakpoint 2
chrX	27107297	27107646	0.7	0.17166	22526	Xmr	Xlr-related, meiosis regulated
chrX	97650683	97651632	0.62	0.17581	26549	Itgb1bp2	integrin beta 1 binding protein 2
chrX	104151155	104151804	0.79	0.05263	213450	Gm732	gene model 732, (NCBI)
chrX	104152255	104152605	0.73	0.19195	213450	Gm732	gene model 732, (NCBI)
chrX	149821117	149821476	0.49	0.17938	75185	4930542N07Rik	RIKEN cDNA 4930542N07 gene
chrY_random	606403	607458	0.55	0.13922	382301	Sly	Sycp3 like Y-linked
chrY_random	607703	608159	0.4	0.16447	382301	Sly	Sycp3 like Y-linked
chrY_random	1332413	1332862	0.67	0.14803	619557	4932431L22Rik	RIKEN cDNA 4932431L22 gene
chrY_random	1333913	1334762	0.47	0.19925	619557	4932431L22Rik	RIKEN cDNA 4932431L22 gene
chrY_random	1407447	1408296	0.45	0.13158	382301	Sly	Sycp3 like Y-linked
chrY_random	1758274	1758829	0.6	0.15012	382301	Sly	Sycp3 like Y-linked
chrY_random	6221991	6222844	0.69	0.11278	20611	Ssty1	spermiogenesis specific transcript on the Y 1
chrY_random	6223291	6223949	0.53	0.14593	20611	Ssty1	spermiogenesis specific transcript on the Y 1
chrY_random	9730719	9731168	0.62	0.17166	619557	4932431L22Rik	RIKEN cDNA 4932431L22 gene
chrY_random	9732319	9732575	0.84	0.10526	619557	4932431L22Rik	RIKEN cDNA 4932431L22 gene
chrY_random	10571271	10571660	0.61	0.16842	382301	Sly	Sycp3 like Y-linked
chrY_random	11353019	11354970	0.61	0	70009	Ssty2	spermiogenesis specific transcript on the Y 2
chrY_random	11354419	11355273	0.71	0.18421	70009	Ssty2	spermiogenesis specific transcript on the Y 2
chrY_random	12839566	12839915	0.57	0.07237	382301	Sly	Sycp3 like Y-linked
chrY_random	12840066	12840615	0.63	0.18713	382301	Sly	Sycp3 like Y-linked
chrY_random	13062160	13062509	0.66	0.02632	382301	Sly	Sycp3 like Y-linked
