# Supplementary material for: Diversity and Complexity in Chromatin Recognition by TFII-I Transcription Factors in Pluripotent Embryonic Stem Cells and Embryonic Tissues
Source: PLoS One. 2012 Sep 10;7(9):e44443. doi: 10.1371/journal.pone.0044443 (PMC3438194; doi:10.1371/journal.pone.0044443)
Supplement: Table S3 — Promoters in ESCs recognized by TFII-I factors. (XLS) [file pone.0044443.s007.xls]

## Sheet: Sheet1
Supplemental table S3A. Promoter regions in mouse ES cells bound by both TFII-I factors.									Supplemental table S3B. Promoter regions in mouse ES cells bound by both TFII-I factors at the same sequence.
Name	Description								Tiling promoter region	Probe ID	NCBI gene ID	Name	Description
Adhfe1	alcohol dehydrogenase, iron containing, 1								chr10:6979891-6982391	CHR10FS006982291	17642	Ppp1r14c	protein phosphatase 1, regulatory (inhibitor) subunit 14c
Adhfe1	alcohol dehydrogenase, iron containing, 1								chr10:77305139-77307639	CHR10FS077306539	237387	Lrrc3	leucine rich repeat containing 3
5830411E10Rik	RIKEN cDNA 5830411E10 gene								chr11:20730582-20733082	CHR11FS020731682	216551	1110067D22Rik	RIKEN cDNA 1110067D22 gene
Orc2l	origin recognition complex, subunit 2-like (S. cerevisiae)								chr11:58515897-58518397	CHR11FS058517497	258493	Olfr319	olfactory receptor 319
Rqcd1	rcd1 (required for cell differentiation) homolog 1 (S. pombe)								chr11:78075950-78078450	CHR11FS078078169	72503	2610507B11Rik	RIKEN cDNA 2610507B11 gene
Ddx18	DEAD (Asp-Glu-Ala-Asp) box polypeptide 18								chr11:85704257-85706757	CHR11FS085705757	21387	Tbx4	T-box 4
Btg2	B-cell translocation gene 2, anti-proliferative								chr12:104873786-104876286	CHR12FS104874686	14836	Gsc	goosecoid homeobox
Pigc	phosphatidylinositol glycan, classC								chr12:105152502-105155002	CHR12FS105153602	192119	Dicer1	Dcr-1 homolog (Drosophila)
Fcrla	Fc receptor-like A								chr14:33428734-33431234	CHR14FS033429234	30044	Opn4	opsin 4 (melanopsin)
Mpz	myelin protein zero								chr15:6653597-6656097	CHR15FS006655439	78757	Rictor	RPTOR independent companion of MTOR, complex 2
Sdhc	succinate dehydrogenase complex, subunit C, integral membrane protein								chr15:76348657-76351157	CHR15FS076348657	170729	Scrt1	scratch homolog 1, zinc finger protein (Drosophila)
Olfr421	olfactory receptor 421								chr15:98123617-98126117	CHR15FS098124417	239652	Zfp641	zinc finger protein 641
5330439J01Rik	RIKEN cDNA 5330439J01 gene								chr16:16631159-16633659	CHR16FS016633159	74066	4933404G15Rik	RIKEN cDNA 4933404G15 gene
9030612E09Rik	RIKEN cDNA 9030612E09 gene								chr16:75648958-75651458	CHR16FS075650773	110920	Hspa13	heat shock protein 70 family, member 13
D830039M14Rik	RIKEN cDNA D830039M14 gene								chr17:24196072-24198572	CHR17FS024198272	67078	Pgp	phosphoglycolate phosphatase
Atoh7	atonal homolog 7 (Drosophila)								chr17:28275073-28277573	CHR17FS028276773	328788	Gm749	predicted gene 749
Olfr1353	olfactory receptor 1353								chr18:24744082-24747504	CHR18FS024746382	58523	Elp2	elongation protein 2 homolog (S. cerevisiae)
Tcp11l2	t-complex 11 (mouse) like 2								chr18:37780378-37782878	CHR18FS037781878	100384868	Pcdha4-g	protocadherin alpha 4-gamma
Lta4h	leukotriene A4 hydrolase								chr18:37879746-37882246	CHR18FS037881790	93723	Pcdhga11	protocadherin gamma subfamily A, 11
8430416H19Rik	RIKEN cDNA 8430416H19 gene								chr18:53542876-53545376	CHR18FS053543576	19038	Ppic	peptidylprolyl isomerase C
Rtn4	reticulon 4								chr19:34943414-34945914	CHR19FS034943514	75735	Pank1	pantothenate kinase 1
Foxi1	forkhead box I1								chr19:59509621-59512121	CHR19FS059509821	13797	Emx2	empty spiracles homolog 2 (Drosophila)
Slit3	slit homolog 3 (Drosophila)								chr19:8885833-8888333	CHR19FS008886449	70387	Ttc9c	tetratricopeptide repeat domain 9C
Dppa1	developmental pluripotency associated 1								chr2:144022303-144025521	CHR2FS144024007	107586	Ovol2	ovo-like 2 (Drosophila)
Olfr1386	olfactory receptor 1386								chr2:152522623-152525123	CHR2FS152524323	12048	Bcl2l1	BCL2-like 1
0610009B22Rik	RIKEN cDNA 0610009B22 gene								chr2:3428336-3432086	CHR2FS003430536	227526	Cdnf	cerebral dopamine neurotrophic factor
Olfr313	olfactory receptor 313								chr2:38886915-38889415	CHR2FS038887515	320271	Scai	suppressor of cancer cell invasion
A030009H04Rik	RIKEN cDNA A030009H04 gene								chr2:87186545-87189045	CHR2FS087188947	259033	Olfr1122	olfactory receptor 1122
Mpdu1	mannose-P-dolichol utilization defect 1								chr2:88802625-88805125	CHR2FS088804325	258451	Olfr1215	olfactory receptor 1215
Olfr255	olfactory receptor 255								chr2:90718368-90720868	CHR2FS090718868	66461	Ptpmt1	protein tyrosine phosphatase, mitochondrial 1
Olfr393	olfactory receptor 393								chr2:93650115-93652615	CHR2FS093652115	329470	Accs	1-aminocyclopropane-1-carboxylate synthase homolog (Arabidopsis)
Abr	active BCR-related gene								chr3:5558701-5561201	CHR3FS005559601	19302	Pxmp3	peroxisomal membrane protein 3
Tmem98	transmembrane protein 98								chr3:95772763-95775263	CHR3FS095773463	229595	Adamtsl4	ADAMTS-like 4
Znhit3	zinc finger, HIT type 3								chr3:97301412-97303912	CHR3FS097303612	77578	Bcl9	B-cell CLL/lymphoma 9
Msi2	Musashi homolog 2 (Drosophila)								chr4:117677378-117679878	CHR4FS117677378	230674	Kdm4a	lysine (K)-specific demethylase 4A
Hoxb7	homeo box B7								chr4:52458348-52460848	CHR4FS052460448	14211	Smc2	structural maintenance of chromosomes 2
Cdc6	cell division cycle 6 homolog (S. cerevisiae)								chr4:84017064-84019564	CHR4FS084017364	242509	Bnc2	basonuclin 2
Krt1-14	keratin complex 1, acidic, gene 14								chr5:110626898-110629398	CHR5FS110627298	381668	Fbrsl1	fibrosin-like 1
Txndc1	thioredoxin domain containing 1								chr5:115533393-115535893	CHR5FS115535693	50849	Rnf10	ring finger protein 10
Amn	amnionless								chr5:31801601-31805266	CHR5FS031802717	72195	Supt7l	suppressor of Ty 7 (S. cerevisiae)-like
Hist1h2ac	histone 1, H2ac								chr6:128320913-128323413	CHR6FS128321413	22158	Tulp3	tubby-like protein 3
Hist1h2ak	histone 1, H2ak								chr6:129360989-129363489	CHR6FS129362789	56760	Clec1b	C-type lectin domain family 1
Hist1h2bn	histone 1, H2bn								chr6:43080913-43083413	CHR6FS043083032	258648	Olfr237-ps1	olfactory receptor 237, pseudogene 1
Hist1h4k	histone 1, H4k								chr7:103046956-103049456	CHR7FS103049056	258139	Olfr591	olfactory receptor 591
Hist1h2bj	histone 1, H2bj								chr7:127362551-127365051	CHR7FS127363751	68961	Phkg2	phosphorylase kinase, gamma 2 (testis)
Hist1h4i	histone 1, H4i								chr7:144646097-144648597	CHR7FS144647997	14174	Fgf3	fibroblast growth factor 3
V1rh2	vomeronasal 1 receptor, H2								chr7:18907491-18909991	CHR7FS018908691	19294	Pvrl2	poliovirus receptor-related 2
V1rh4	vomeronasal 1 receptor, H4								chr7:30447616-30450280	CHR7FS030449621	14447	Gapdhs	glyceraldehyde-3-phosphate dehydrogenase, spermatogenic
Hist1h1e	histone 1, H1e								chr7:30623092-30625592	CHR7FS030624192	17136	Mag	myelin-associated glycoprotein
Hist1h2be	histone 1, H2be								chr7:98052885-98055385	CHR7FS098052985	12337	Capn5	calpain 5
Hist1h2bc	histone 1, H2bc								chr8:108854668-108857168	CHR8FS108856272	20498	Slc12a4	solute carrier family 12, member 4
Hist1h1a	histone 1, H1a								chr8:109226617-109229117	CHR8FS109227117	58994	Smpd3	sphingomyelin phosphodiesterase 3, neutral
Hist1h3a	histone 1, H3a								chr8:35063559-35066059	CHR8FS035065059	19053	Ppp2cb	protein phosphatase 2 (formerly 2A), catalytic subunit, beta isoform
Hist1h4a	histone 1, H4a								chr9:108436369-108438869	CHR9FS108436669	83669	Wdr6	WD repeat domain 6
Prlpc1	prolactin-like protein C 1								chr9:59747585-59750085	CHR9FS059749185	23958	Nr2e3	nuclear receptor subfamily 2, group E, member 3
Prlpo	prolactin-like protein O
Rreb1	ras responsive element binding protein 1
Tmem14c	transmembrane protein 14C
Mak	male germ cell-associated kinase
Shc3	src homology 2 domain-containing transforming protein C3
Smad5	MAD homolog 5 (Drosophila)
C330014B19Rik	RIKEN cDNA C330014B19 gene
2410141K09Rik	RIKEN cDNA 2410141K09 gene
Mterfd1	MTERF domain containing 1
Ptdss1	phosphatidylserine synthase 1
Slc6a19	solute carrier family 6 (neurotransmitter transporter), member 19
6430502M16Rik	RIKEN cDNA 6430502M16 gene
4933425L06Rik	RIKEN cDNA 4933425L06 gene
2610042L04Rik	RIKEN cDNA 2610042L04 gene
4930503E14Rik	RIKEN cDNA 4930503E14 gene
Olfr1514	olfactory receptor 1514
Olfr221	olfactory receptor 221
Cideb	cell death-inducing DNA fragmentation factor, alpha subunit-like effector B
Ltb4r1	leukotriene B4 receptor 1
Tsc22d1	TSC22 domain family, member 1
1110014D18Rik	RIKEN cDNA 1110014D18 gene
E430025E21Rik	RIKEN cDNA E430025E21 gene
Ly6h	lymphocyte antigen 6 complex, locus H
Plec1	plectin 1
Mpst	mercaptopyruvate sulfurtransferase
Tst	thiosulfate sulfurtransferase, mitochondrial
Maff	v-maf musculoaponeurotic fibrosarcoma oncogene family, protein F (avian)
Cyp2d22	cytochrome P450, family 2, subfamily d, polypeptide 22
Mapk8ip2	mitogen-activated protein kinase 8 interacting protein 2
2810451A06Rik	RIKEN cDNA 2810451A06 gene
Krt2-6g	keratin complex 2, basic, gene 6g
Hoxc11	homeo box C11
Rshl2	radial spokehead-like 2
9030025P20Rik	RIKEN cDNA 9030025P20 gene
Tcte3	t-complex-associated testis expressed 3
4930546H06Rik	RIKEN cDNA 4930546H06 gene
Abca17	ATP-binding cassette, sub-family A (ABC1), member 17
Abca3	ATP-binding cassette, sub-family A (ABC1), member 3
Ndufa7	NADH dehydrogenase (ubiquinone) 1 alpha subcomplex, 7 (B14.5a)
Rps28	ribosomal protein S28
Bat2	HLA-B associated transcript 2
Mrps18b	mitochondrial ribosomal protein S18B
Ppp1r10	protein phosphatase 1, regulatory subunit 10
4932415M13Rik	RIKEN cDNA 4932415M13 gene
Pcdhga11	protocadherin gamma subfamily A, 11
Gykl1	glycerol kinase-like 1
Aldh3b1	aldehyde dehydrogenase 3 family, member B1
Unc93b1	unc-93 homolog B1 (C. elegans)
Ssh3	slingshot homolog 3 (Drosophila)
Rin1	Ras and Rab interactor 1
Rab1b	RAB1B, member RAS oncogene family
Olfr1463	olfactory receptor 1463
A830007P12Rik	RIKEN cDNA A830007P12 gene
Cerkl	ceramide kinase-like
Olfr988	olfactory receptor 988
Olfr1506	olfactory receptor 1506
Olfr1281	olfactory receptor 1281
Mrps5	mitochondrial ribosomal protein S5
Zfp661	zinc finger protein 661
Ptpra	protein tyrosine phosphatase, receptor type, A
Snap25	synaptosomal-associated protein 25
Acss2	acyl-CoA synthetase short-chain family member 2
Ggtl3	gamma-glutamyltransferase-like 3
Epb4.1l1	erythrocyte protein band 4.1-like 1
Tshz2	teashirt zinc finger family member 2
Myt1	myelin transcription factor 1
Atp11b	ATPase, Class VI, type 11B
Fga	fibrinogen, alpha polypeptide
Dennd4b	DENN/MADD domain containing 4B
Sprr2a	small proline-rich protein 2A
Hist2h2aa1	histone 2, H2aa1
Hist2h2aa2	histone 2, H2aa2
Hist2h3c1	histone 2, H3c1
Hist2h3c2	histone 2, H3c2
Hist2h2bb	histone 2, H2bb
Hist2h3b	histone 2, H3b
Amy1	amylase 1, salivary
Bcar3	breast cancer anti-estrogen resistance 3
Fhl5	four and a half LIM domains 5
Kif12	kinesin family member 12
Ifnz	interferon zeta
Lepr	leptin receptor
Mrpl37	mitochondrial ribosomal protein L37
2810410C14Rik	RIKEN cDNA 2810410C14 gene
Lrrc42	leucine rich repeat containing 42
2900042B11Rik	RIKEN cDNA 2900042B11 gene
Kncn	kinocilin
Med8	mediator of RNA polymerase II transcription, subunit 8 homolog (yeast)
6330407G11Rik	RIKEN cDNA 6330407G11 gene
Sesn2	sestrin 2
Rex2	reduced expression 2
2610305D13Rik	RIKEN cDNA 2610305D13 gene
Errfi1	ERBB receptor feedback inhibitor 1
Eif2b4	eukaryotic translation initiation factor 2B, subunit 4 delta
Snx17	sorting nexin 17
Wfs1	Wolfram syndrome 1 homolog (human)
Arl9	ADP-ribosylation factor-like 9
Ugt2b5	UDP glucuronosyltransferase 2 family, polypeptide B5
Ppef2	protein phosphatase, EF hand calcium-binding domain 2
Dmp1	dentin matrix protein 1
Pxmp2	peroxisomal membrane protein 2
Pole	polymerase (DNA directed), epsilon
1110006O24Rik	RIKEN cDNA 1110006O24 gene
Tmem118	transmembrane protein 118
Jtv1	JTV1 gene
Cyp3a44	cytochrome P450, family 3, subfamily a, polypeptide 44
A430089I19Rik	RIKEN cDNA A430089I19 gene
Nxph1	neurexophilin 1
Tmem106b	transmembrane protein 106B
Foxp2	forkhead box P2
Mtpn	myotrophin
Hoxa9	homeo box A9
Abcg2	ATP-binding cassette, sub-family G (WHITE), member 2
V1ra7	vomeronasal 1 receptor, A7
Slc41a3	solute carrier family 41, member 3
Olfr215	olfactory receptor 215
Usp18	ubiquitin specific peptidase 18
Cdc42ep5	CDC42 effector protein (Rho GTPase binding) 5
V1rd1	vomeronasal 1 receptor, D1
V2r15	vomeronasal 2, receptor, 15
Gm397	gene model 397, (NCBI)
Obox2	oocyte specific homeobox 2
Obox3	oocyte specific homeobox 3
Nova2	neuro-oncological ventral antigen 2
Fbxo46	F-box protein 46
Cic	capicua homolog (Drosophila)
4732471J01Rik	RIKEN cDNA 4732471J01 gene
1700067C01Rik	RIKEN cDNA 1700067C01 gene
Alkbh6	alkB, alkylation repair homolog 6 (E. coli)
Klk14	kallikrein 14
Lrrc4b	leucine rich repeat containing 4B
Mesp1	mesoderm posterior 1
Eftud1	elongation factor Tu GTP binding domain containing 1
1700129I04Rik	RIKEN cDNA 1700129I04 gene
Eif3s5	eukaryotic translation initiation factor 3, subunit 5 (epsilon)
Nalp10	NACHT, leucine rich repeat and PYD containing 10
Rgs10	regulator of G-protein signalling 10
Psmd13	proteasome (prosome, macropain) 26S subunit, non-ATPase, 13
Sirt3	sirtuin 3 (silent mating type information regulation 2, homolog) 3 (S. cerevisiae)
Cacng8	calcium channel, voltage-dependent, gamma subunit 8
Pdlim3	PDZ and LIM domain 3
Gypa	glycophorin A
Cirh1a	cirrhosis, autosomal recessive 1A (human)
5830457O10Rik	RIKEN cDNA 5830457O10 gene
Tmed6	transmembrane emp24 protein transport domain containing 6
Taf1c	TATA box binding protein (Tbp)-associated factor, RNA polymerase I, C
Pgbd5	piggyBac transposable element derived 5
Pard3	par-3 (partitioning defective 3) homolog (C. elegans)
Dync2h1	dynein cytoplasmic 2 heavy chain 1
Olfr828	olfactory receptor 828
Adamts15	a disintegrin-like and metallopeptidase (reprolysin type) with thrombospondin type 1 motif, 15
A130066N16Rik	RIKEN cDNA A130066N16 gene
Nrgn	neurogranin
Olfr242	olfactory receptor 242
Olfr27	olfactory receptor 27
2610203C20Rik	RIKEN cDNA 2610203C20 gene
Scn2b	sodium channel, voltage-gated, type II, beta
C630041L24Rik	RIKEN cDNA C630041L24 gene
Ebp	phenylalkylamine Ca2+ antagonist (emopamil) binding protein
Xmr	Xlr-related, meiosis regulated
Itgb1bp2	integrin beta 1 binding protein 2
Ssty1	spermiogenesis specific transcript on the Y 1
Sly	Sycp3 like Y-linked
Ssty2	spermiogenesis specific transcript on the Y 2
