# Supplementary material for: Diversity and Complexity in Chromatin Recognition by TFII-I Transcription Factors in Pluripotent Embryonic Stem Cells and Embryonic Tissues
Source: PLoS One. 2012 Sep 10;7(9):e44443. doi: 10.1371/journal.pone.0044443 (PMC3438194; doi:10.1371/journal.pone.0044443)
Supplement: Table S4 — Promoters in embryonic craniofacial tissues bound by TFII-I. (XLS) [file pone.0044443.s008.xls]

## Sheet: Sheet1
Supplemental table S4. TFII-I binding sites at proximal promoter regions in mouse embryonic craniofacial tissues.
CHROMOSOME	PEAK_START	PEAK_END	PEAK_SCORE	PEAK_FDR	ncbi_gene_id	Name	description
chr1	4351473	4352026	0.765996	0.04781	19888	Rp1h	retinitis pigmentosa 1 homolog (human)
chr1	19087145	19088154	0.686755	0.04224	226896	Tcfap2d	transcription factor AP-2, delta
chr1	19194227	19194583	0.501859	0.11518	21419	Tcfap2b	transcription factor AP-2 beta
chr1	25773753	25774102	0.475446	0.14065	210933	Bai3	brain-specific angiogenesis inhibitor 3
chr1	26632306	26632655	0.845237	0.06749	210940	4931408C20Rik	RIKEN cDNA 4931408C20 gene
chr1	31165984	31166334	0.528273	0.09461	70988	4931428L18Rik	RIKEN cDNA 4931428L18 gene
chr1	34522995	34523349	0.528273	0.09461	211383	9430069J07Rik	RIKEN cDNA 9430069J07 gene
chr1	66400421	66400774	1.3471	0.00388	241076	C030018G13Rik	RIKEN cDNA C030018G13 gene
chr1	70658422	70659171	0.818823	0.05093	320460	A830006F12Rik	RIKEN cDNA A830006F12 gene
chr1	74323805	74324754	0.950891	0.06854	227292	Ctdsp1	CTD (carboxy-terminal domain, RNA polymerase II, polypeptide A) small phosphatase 1
chr1	79318614	79319572	0.660341	0.04724	20254	Scg2	secretogranin II
chr1	84575146	84576295	0.5811	0.04941	227325	Dner	delta/notch-like EGF-related receptor
chr1	84990278	84990727	2.13951	0	109032	5830484A20Rik	RIKEN cDNA 5830484A20 gene
chr1	85149592	85150448	2.3244	0	75307	C130026I21Rik	RIKEN cNDA C130026I21 gene
chr1	87430375	87430624	1.45275	0.00439	109032	5830484A20Rik	RIKEN cDNA 5830484A20 gene
chr1	87430875	87431924	2.37723	0	109032	5830484A20Rik	RIKEN cDNA 5830484A20 gene
chr1	87479684	87481633	1.98102	0	20684	Sp100	nuclear antigen Sp100
chr1	90109791	90110640	0.554687	0.04848	381280	6430706D22Rik	RIKEN cDNA 6430706D22 gene
chr1	132458441	132458996	0.528273	0.09461	22789	Zp3r	zona pellucida 3 receptor
chr1	134853394	134853743	0.924478	0.04172	17248	Mdm4	transformed mouse 3T3 cell double minute 4
chr1	146539241	146539590	0.713169	0.04016	64214	Rgs18	regulator of G-protein signaling 18
chr1	162872436	162872885	0.739582	0.03966	14455	Gas5	growth arrest specific 5
chr1	162872436	162872885	0.739582	0.03966	240869	Zbtb37	zinc finger and BTB domain containing 37
chr1	172067545	172067794	1.24144	0.02632	545378	Sh2d1b2	SH2 domain protein 1B2
chr1	172723015	172723375	0.845237	0.03844	80915	Dusp12	dual specificity phosphatase 12
chr1	173372059	173372408	0.528273	0.14308	16429	Itlna	intelectin a
chr1	173676678	173677733	0.633928	0.04191	12523	Cd84	CD84 antigen
chr1	174793371	174793920	0.5811	0.06865	18313	Olfr16	olfactory receptor 16
chr1	174967390	174967944	0.501859	0.06103	258759	Olfr1408	olfactory receptor 1408
chr1	175435849	175436198	0.501859	0.11518	319836	E430029J22Rik	RIKEN cDNA E430029J22 gene
chr1	175779367	175779827	0.871651	0.06628	15950	Ifi203	interferon activated gene 203
chr1	175995449	175995898	0.686755	0.04254	258302	Olfr420	olfactory receptor 420
chr1	176205193	176205942	0.396205	0.16211	258238	Olfr417	olfactory receptor 417
chr1	176267204	176267553	0.554687	0.0799	258756	Olfr414	olfactory receptor 414
chr10	3558132	3558702	0.44585	0.09877	18390	Oprm1	opioid receptor, mu 1
chr10	4707923	4708279	0.655662	0.04724	22353	Vip	vasoactive intestinal polypeptide
chr10	4794854	4795803	0.550756	0.0799	64009	Syne1	synaptic nuclear envelope 1
chr10	6373623	6374072	0.498303	0.11518	270685	Mthfd1l	methylenetetrahydrofolate dehydrogenase (NADP+ dependent) 1-like
chr10	7226406	7226855	0.498303	0.11518	215728	9230019H11Rik	RIKEN cDNA 9230019H11 gene
chr10	51179489	51179840	0.472076	0.19241	14728	Lilrb4	leukocyte immunoglobulin-like receptor, subfamily B, member 4
chr10	52233754	52234203	0.472076	0.14065	22639	Zfa	zinc finger protein, autosomal
chr10	52234954	52235403	0.786794	0.03649	22639	Zfa	zinc finger protein, autosomal
chr10	57631517	57632266	1.23264	0.019	245263	LOC245263	similar to double homeobox, 4
chr10	71375494	71376150	0.708114	0.04241	108950	1700049L16Rik	RIKEN cDNA 1700049L16 gene
chr10	78356335	78356592	0.708114	0.07551	18372	Olfr8	olfactory receptor 8
chr10	78372780	78373233	0.681888	0.04254	259044	Olfr1353	olfactory receptor 1353
chr10	78386920	78387372	0.576982	0.06865	259074	Olfr1352	olfactory receptor 1352
chr10	78437726	78438175	0.944153	0.04079	18357	Olfr57	olfactory receptor 57
chr10	80579142	80579391	0.498303	0.1669	13629	Eef2	eukaryotic translation elongation factor 2
chr10	80585133	80585582	1.39	0.00211	13144	Dapk3	death-associated kinase 3
chr10	81715777	81716934	0.576982	0.04941	237411	4932415D10Rik	RIKEN cDNA 4932415D10 gene
chr10	101803724	101804476	0.655662	0.04724	67569	Mgat4c	mannosyl (alpha-1,3-)-glycoprotein beta-1,4-N-acetylglucosaminyltransferase, isozyme C (putative)
chr10	127225232	127225683	0.498303	0.11518	380674	AY053573	cDNA sequence AY053573
chr10	128577468	128577824	0.524529	0.09461	257666	Olfr772	olfactory receptor 772
chr10	128589868	128590324	0.576982	0.06865	257664	Olfr773-ps1	olfactory receptor 773, pseudogene 1
chr10	128641199	128641548	0.44585	0.1741	258232	Olfr774	olfactory receptor 774
chr10	128671770	128672329	0.708114	0.04016	258537	Olfr777	olfactory receptor 777
chr10	128723889	128724249	0.498303	0.1669	258281	Olfr780	olfactory receptor 780
chr10	128790583	128791032	0.760567	0.03724	258724	Olfr784	olfactory receptor 784
chr10	128839662	128840015	0.734341	0.03966	258542	Olfr786	olfactory receptor 786
chr10	128865730	128866079	0.524529	0.09461	258069	Olfr787	olfactory receptor 787
chr10	129049978	129050527	0.550756	0.0799	258929	Olfr799	olfactory receptor 799
chr10	129062756	129063205	0.734341	0.04614	258541	Olfr800	olfactory receptor 800
chr10	129085286	129085743	0.603209	0.05975	258934	Olfr802	olfactory receptor 802
chr10	129141464	129141822	0.603209	0.05975	258546	Olfr806	olfactory receptor 806
chr10	129178919	129179268	0.524529	0.09461	258321	Olfr809	olfactory receptor 809
chr10	129205072	129205429	0.786794	0.03649	258545	Olfr811	olfactory receptor 811
chr10	129245489	129245947	0.865473	0.03983	258791	Olfr812	olfactory receptor 812
chr10	129515537	129516189	0.44585	0.1741	258668	Olfr823	olfactory receptor 823
chr10	129565773	129566330	0.576982	0.06865	258672	Olfr825	olfactory receptor 825
chr10	129682675	129683630	0.970379	0.04192	11923	Neurod4	neurogenic differentiation 4
chr11	4997555	4998304	0.592217	0.04332	14030	Ewsr1	Ewing sarcoma breakpoint region 1
chr11	35642597	35643853	0.54072	0.04417	237730	AI595406	expressed sequence AI595406
chr11	41843242	41843691	0.952697	0.04192	14406	Gabrg2	gamma-aminobutyric acid (GABA-A) receptor, subunit gamma 2
chr11	48892455	48893119	0.514971	0.0521	18356	Olfr56	olfactory receptor 56
chr11	49122672	49123821	0.617965	0.0389	258463	Olfr1393	olfactory receptor 1393
chr11	49136445	49137194	0.514971	0.0521	258462	Olfr1392	olfactory receptor 1392
chr11	49303103	49303552	0.952697	0.04192	258465	Olfr1387	olfactory receptor 1387
chr11	49337757	49338306	0.669462	0.04254	258027	Olfr1385	olfactory receptor 1385
chr11	52127194	52127643	0.798205	0.03749	21414	Tcf7	transcription factor 7, T-cell specific
chr11	55450713	55451262	0.54072	0.0799	14654	Glra1	glycine receptor, alpha 1 subunit
chr11	58318449	58319004	0.463474	0.0778	258179	Olfr331	olfactory receptor 331
chr11	60515334	60515783	0.514971	0.09461	16897	Llgl1	lethal giant larvae homolog 1 (Drosophila)
chr11	69574018	69574367	0.514971	0.09461	20020	Polr2a	polymerase (RNA) II (DNA directed) polypeptide A
chr11	70331511	70331865	0.695211	0.04016	216871	C730027E14Rik	RIKEN cDNA C730027E14 gene
chr11	70331511	70331865	0.695211	0.04016	327956	Vmo1	vitelline membrane outer layer 1 homolog (chicken)
chr11	73167949	73170198	0.849702	0.08704	258925	Olfr20	olfactory receptor 20
chr11	73189145	73189604	1.13294	0.03262	258924	Olfr376	olfactory receptor 376
chr11	73242876	73243725	0.669462	0.0424	259026	Olfr378	olfactory receptor 378
chr11	73269905	73270254	1.05569	0.03898	259027	Olfr380	olfactory receptor 380
chr11	73302517	73302966	1.00419	0.04246	259024	Olfr381	olfactory receptor 381
chr11	73332892	73333341	1.00419	0.04246	258435	Olfr382	olfactory receptor 382
chr11	73333792	73334344	0.514971	0.09461	258435	Olfr382	olfactory receptor 382
chr11	73405431	73406394	1.87965	0	259025	Olfr385	olfactory receptor 385
chr11	73418776	73419225	0.978445	0.04253	193053	Olfr386	olfactory receptor 386
chr11	73666012	73666270	0.926948	0.0764	258185	Olfr255	olfactory receptor 255
chr11	73666012	73666270	0.926948	0.0764	259010	Olfr393	olfactory receptor 393
chr11	73723185	73723634	0.592217	0.05975	259007	Olfr395	olfactory receptor 395
chr11	73724885	73725634	0.823954	0.05545	259007	Olfr395	olfactory receptor 395
chr11	73754442	73754808	1.05569	0.03898	18321	Olfr23	olfactory receptor 23
chr11	73861067	73861421	0.772457	0.03649	259005	Olfr139	olfactory receptor 139
chr11	73870452	73870801	1.00419	0.04246	259006	Olfr399	olfactory receptor 399
chr11	73936485	73937141	1.28743	0.00996	258701	Olfr401	olfactory receptor 401
chr11	73969350	73969799	0.669462	0.04254	258703	Olfr402	olfactory receptor 402
chr11	73970550	73971804	1.33892	0	258703	Olfr402	olfactory receptor 402
chr11	74023009	74023471	1.67366	0	258706	Olfr43	olfactory receptor 43
chr11	74025009	74025358	1.18443	0.02518	258706	Olfr43	olfactory receptor 43
chr11	74083585	74085734	0.798205	0.07018	258181	Olfr406	olfactory receptor 406
chr11	74163677	74164026	1.15868	0.02685	258704	Olfr411	olfactory receptor 411
chr11	86924155	86924704	0.514971	0.0521	270906	Prr11	proline rich 11
chr11	92912499	92913648	0.952697	0.04192	72605	Car10	carbonic anhydrase 10
chr11	99627086	99627646	0.489223	0.11518	69464	2300006N05Rik	RIKEN cDNA 2300006N05 gene
chr11	99905605	99906060	1.05569	0.03898	16670	Krt1-2	keratin complex 1, acidic, gene 2
chr11	100023600	100023949	0.463474	0.14065	16664	Krt1-14	keratin complex 1, acidic, gene 14
chr11	100064492	100064741	0.566468	0.11515	16666	Krt1-16	keratin complex 1, acidic, gene 16
chr11	102207765	102208114	0.669462	0.0813	51799	Rap2ip	Rap2 interacting protein
chr11	105823392	105823759	0.952697	0.04192	192775	Kcnh6	potassium voltage-gated channel, subfamily H (eag-related), member 6
chr11	108735355	108735904	0.566468	0.06865	12006	Axin2	axin2
chr11	114879526	114879787	1.00419	0.07389	217306	Cd300e	CD300e antigen
chr12	8625074	8626123	0.955488	0.06316	328059	Slc7a15	solute carrier family 7 (cationic amino acid transporter, y+ system), member 15
chr12	18677509	18678072	1.96888	0	236366	5730507C01Rik	RIKEN cDNA 5730507C01 gene
chr12	21168154	21169011	2.17156	0	382686	LOC382686	similar to RIKEN cDNA 6030426L16
chr12	21356945	21357794	2.14261	0	211914	Ddef2	development and differentiation enhancing factor 2
chr12	23103100	23103449	1.04235	0.04079	69732	2410018L13Rik	RIKEN cDNA 2410018L13 gene
chr12	88494189	88494838	1.53457	0.00211	193322	Oog1	oogenesin 1
chr12	88495089	88495946	1.41875	0.01831	193322	Oog1	oogenesin 1
chr12	88506170	88506331	1.82411	0.01316	544881	LOC544881	similar to Eukaryotic translation initiation factor 1A (eIF-1A) (eIF-4C)
chr12	88506670	88507124	1.47666	0.00388	544881	LOC544881	similar to Eukaryotic translation initiation factor 1A (eIF-1A) (eIF-4C)
chr12	88507970	88508319	1.27398	0.05128	544881	LOC544881	similar to Eukaryotic translation initiation factor 1A (eIF-1A) (eIF-4C)
chr12	88787552	88787801	1.50562	0.04678	435337	LOC435337	similar to Eukaryotic translation initiation factor 1A (eIF-1A) (eIF-4C)
chr12	88788152	88788409	1.30294	0.09868	435337	LOC435337	similar to Eukaryotic translation initiation factor 1A (eIF-1A) (eIF-4C)
chr12	102954418	102954667	0.636992	0.11515	12652	Chga	chromogranin A
chr12	104096679	104097331	0.492221	0.1741	68348	Serpina1f	serine (or cysteine) peptidase inhibitor, clade A, member 1f
chr12	104097779	104098428	0.723854	0.04724	68348	Serpina1f	serine (or cysteine) peptidase inhibitor, clade A, member 1f
chr12	104140539	104140988	0.723854	0.04724	20701	Serpina1b	serine (or cysteine) preptidase inhibitor, clade A, member 1b
chr12	104175983	104176432	0.6949	0.05245	20703	Serpina1d	serine (or cysteine) peptidase inhibitor, clade A, member 1d
chr12	104307500	104307849	0.6949	0.05245	20700	Serpina1a	serine (or cysteine) peptidase inhibitor, clade A, member 1a
chr12	104307500	104307849	0.6949	0.05245	20702	Serpina1c	serine (or cysteine) peptidase inhibitor, clade A, member 1c
chr12	104415602	104416061	0.984442	0.04105	71907	Serpina9	serine (or cysteine) peptidase inhibitor, clade A (alpha-1 antiproteinase, antitrypsin), member 9
chr12	104527545	104528494	0.926534	0.03844	271047	Serpina3b	serine (or cysteine) peptidase inhibitor, clade A, member 3B
chr12	104615288	104615840	0.665946	0.05975	238393	Serpina3f	serine (or cysteine) peptidase inhibitor, clade A, member 3F
chr12	104737557	104738206	0.608038	0.0799	20714	Serpina3k	serine (or cysteine) peptidase inhibitor, clade A, member 3K
chr12	104787941	104788490	0.492221	0.1741	20717	Serpina3m	serine (or cysteine) peptidase inhibitor, clade A, member 3M
chr12	111987127	111987678	0.665946	0.05975	217869	Eif5	eukaryotic translation initiation factor 5
chr12	113223248	113223602	0.608038	0.0799	382643	AI450948	expressed sequence AI450948
chr12	113520309	113520658	0.608038	0.12504	75671	Tex22	testis expressed gene 22
chr12	113989815	113990564	0.463267	0.12691	238406	Adam6	a disintegrin and metallopeptidase domain 6
chr12	114306978	114307227	1.47666	0.01462	380794	Ighg	Immunoglobulin heavy chain (gamma polypeptide)
chr12	114306978	114307227	1.47666	0.01462	544903	LOC544903	similar to immunoglobulin mu-chain
chr12	116845410	116845859	0.752808	0.04254	76044	Luzp5	leucine zipper protein 5
chr12	116926441	116926790	0.955488	0.03983	19276	Ptprn2	protein tyrosine phosphatase, receptor type, N polypeptide 2
chr13	12854640	12854901	1.31419	0.14861	18811	Plf	proliferin
chr13	13070436	13071595	1.13081	0.10789	107849	Mrpplf4	mitogen regulated protein, proliferin 4
chr13	21727662	21728114	0.702936	0.05975	319186	Hist1h2bm	histone 1, H2bm
chr13	21728662	21729111	0.550124	0.14065	319186	Hist1h2bm	histone 1, H2bm
chr13	21741960	21742409	0.641812	0.0799	319159	Hist1h4j	histone 1, H4j
chr13	21759870	21760228	0.764061	0.04724	319187	Hist1h2bn	histone 1, H2bn
chr13	21791890	21792439	0.611249	0.0521	319188	Hist1h2bp	histone 1, H2bp
chr13	21791890	21792439	0.611249	0.0521	319153	Hist1h3i	histone 1, H3i
chr13	21839939	21840788	0.702936	0.04332	319171	Hist1h2ao	histone 1, H2ao
chr13	21841939	21842792	1.00856	0.03983	319161	Hist1h4m	histone 1, H4m
chr13	22043951	22044510	0.641812	0.0799	319168	Hist1h2ah	histone 1, H2ah
chr13	22043951	22044510	0.641812	0.0799	319184	Hist1h2bk	histone 1, H2bk
chr13	22388402	22388751	1.28362	0.03787	171247	V1rh4	vomeronasal 1 receptor, H4
chr13	22509710	22510167	0.733499	0.05245	171258	V1ri7	vomeronasal 1 receptor, I7
chr13	22530615	22531275	0.641812	0.04848	171270	V1rh11	vomeronasal 1 receptor, H11
chr13	22599895	22600349	0.855749	0.03966	171251	V1rh8	vomeronasal 1 receptor, H8
chr13	22600795	22602047	0.794624	0.04224	171251	V1rh8	vomeronasal 1 receptor, H8
chr13	22780390	22780844	0.672374	0.06865	171252	V1rh9	vomeronasal 1 receptor, H9
chr13	22813483	22813934	0.764061	0.04354	432736	RP23-75H1.7	similar to vomeronasal receptor V1RH7
chr13	22836179	22836828	0.641812	0.0799	171269	V1rh10	vomeronasal 1 receptor, H10
chr13	22891326	22891782	0.519562	0.1741	171275	V1rh18	vomeronasal 1 receptor, H18
chr13	23121795	23122745	0.550124	0.04506	171273	V1rh14	vomeronasal 1 receptor, H14
chr13	23191489	23192539	0.825186	0.04241	171271	V1rh12	vomeronasal 1 receptor, H12
chr13	23537294	23538247	0.947436	0.03749	319173	Hist1h2af	histone 1, H2af
chr13	23539375	23539875	0.794624	0.0424	319173	Hist1h2af	histone 1, H2af
chr13	23539375	23539875	0.794624	0.0424	97908	Hist1h3g	histone 1, H3g
chr13	23541619	23542768	0.580687	0.04269	319173	Hist1h2af	histone 1, H2af
chr13	23628789	23629138	1.19194	0.04246	319179	Hist1h2be	histone 1, H2be
chr13	23706014	23706783	0.733499	0.05245	319155	Hist1h4c	histone 1, H4c
chr13	27723902	27724656	0.488999	0.12691	18814	Plfr	proliferin related protein
chr13	33166695	33167044	0.550124	0.14065	20707	Serpinb9c	serine (or cysteine) peptidase inhibitor, clade B, member 9c
chr13	33198423	33200079	0.886311	0.09211	20726	Serpinb9d	serine (or cysteine) peptidase inhibitor, clade B, member 9d
chr13	33200623	33200881	1.31419	0.06447	20726	Serpinb9d	serine (or cysteine) peptidase inhibitor, clade B, member 9d
chr13	33256574	33257537	1.00856	0.08704	20710	Serpinb9e	serine (or cysteine) peptidase inhibitor, clade B, member 9e
chr13	33329541	33329891	1.19194	0.04246	20709	Serpinb9f	serine (or cysteine) peptidase inhibitor, clade B, member 9f
chr13	33490254	33490805	0.672374	0.04362	93806	Serpinb9g	serine (or cysteine) peptidase inhibitor, clade B, member 9g
chr13	33906701	33907058	0.672374	0.06865	97848	Serpinb6c	serine (or cysteine) peptidase inhibitor, clade B, member 6c
chr13	46679893	46680343	0.702936	0.05975	97863	C78339	expressed sequence C78339
chr13	50264005	50264665	1.25306	0.03898	380882	Gm906	gene model 906, (NCBI)
chr13	54760191	54760644	2.26162	0	26913	Gprin1	G protein-regulated inducer of neurite outgrowth 1
chr13	56904710	56905559	0.580687	0.06103	26946	Trpc7	transient receptor potential cation channel, subfamily C, member 7
chr13	58410508	58410857	0.794624	0.04254	15387	Hnrpk	heterogeneous nuclear ribonucleoprotein K
chr13	58410508	58410857	0.794624	0.04254	74386	4932432N11Rik	RIKEN cDNA 4932432N11 gene
chr13	60914569	60914918	1.31419	0.03684	116913	Tpbpb	trophoblast specific protein beta
chr13	60951657	60952206	1.03912	0.05842	21984	Tpbpa	trophoblast specific protein alpha
chr13	60953257	60953515	0.855749	0.07018	21984	Tpbpa	trophoblast specific protein alpha
chr13	61015039	61015488	0.672374	0.06865	26898	Ctsj	cathepsin J
chr13	61049720	61050576	0.519562	0.09877	104002	Ctsq	cathepsin Q
chr13	61051920	61052170	1.34475	0.05128	104002	Ctsq	cathepsin Q
chr13	61174113	61174771	1.16137	0.04253	56835	Ctsr	cathepsin R
chr13	61368693	61369350	0.825186	0.04016	56092	Cts7	cathepsin 7
chr13	62137511	62138060	0.947436	0.03749	630579	LOC630579	similar to zinc finger protein 124
chr13	62477935	62478395	0.672374	0.06865	71508	8430426H19Rik	RIKEN cDNA 8430426H19 gene
chr13	62567822	62568978	0.977999	0.05639	77117	6720457D02Rik	RIKEN cDNA 6720457D02 gene
chr13	62569722	62570178	0.794624	0.04254	77117	6720457D02Rik	RIKEN cDNA 6720457D02 gene
chr13	62786229	62786883	1.19194	0.04246	435366	LOC435366	similar to hypothetical protein FLJ14345
chr13	65166816	65167465	0.641812	0.0799	258816	Olfr466	olfactory receptor 466
chr13	66686053	66686602	2.10881	0	382770	C330014B19Rik	RIKEN cDNA C330014B19 gene
chr13	66687654	66688003	2.26162	0	382770	C330014B19Rik	RIKEN cDNA C330014B19 gene
chr13	66726806	66727160	2.29218	0	76803	2410141K09Rik	RIKEN cDNA 2410141K09 gene
chr13	101416373	101416725	0.641812	0.0799	17952	Birc1f	baculoviral IAP repeat-containing 1f
chr13	111400587	111400936	0.855749	0.03966	67295	Rab3c	RAB3C, member RAS oncogene family
chr14	3436645	3437501	1.38731	0.03262	320333	D830030K20Rik	RIKEN cDNA D830030K20 gene
chr14	4605709	4606158	1.32425	0.03787	108978	4930555G01Rik	RIKEN cDNA 4930555G01 gene
chr14	4607809	4608158	1.45037	0.02518	108978	4930555G01Rik	RIKEN cDNA 4930555G01 gene
chr14	4951171	4953621	1.57649	0.01316	75438	1700001E04Rik	RIKEN cDNA 1700001E04 gene
chr14	6360075	6360833	1.00896	0.05545	545015	2610042L04Rik	RIKEN cDNA 2610042L04 gene
chr14	11616824	11617183	0.756717	0.05245	27062	Cadps	Ca<2+>dependent activator protein for secretion
chr14	13120979	13121728	0.472948	0.16211	18330	Olfr31	olfactory receptor 31
chr14	17062259	17062813	0.536008	0.09877	69721	Nkiras1	NFKB inhibitor interacting Ras-like protein 1
chr14	17062259	17062813	0.536008	0.09877	66480	Rpl15	ribosomal protein L15
chr14	25366550	25367099	0.977426	0.05093	83997	Slmap	sarcolemma associated protein
chr14	34923853	34924810	0.662127	0.04848	218921	4930474N05Rik	RIKEN cDNA 4930474N05 gene
chr14	40616725	40617374	1.38731	0.03262	75518	1700024B05Rik	RIKEN cDNA 1700024B05 gene
chr14	40617849	40618298	1.95485	0	75518	1700024B05Rik	RIKEN cDNA 1700024B05 gene
chr14	42227178	42227627	1.67108	0.00211	71826	1700001F09Rik	RIKEN cDNA 1700001F09 gene
chr14	42699006	42701455	1.07202	0.13158	13586	Ear1	eosinophil-associated, ribonuclease A family, member 1
chr14	42802735	42802995	1.1666	0.07713	93725	Ear10	eosinophil-associated, ribonuclease A family, member 10
chr14	42803535	42804289	1.07202	0.05842	93725	Ear10	eosinophil-associated, ribonuclease A family, member 10
chr14	42842169	42842618	0.567538	0.0778	11730	Ang3	angiogenin, ribonuclease A family, member 3
chr14	42982920	42983169	1.32425	0.06854	13587	Ear2	eosinophil-associated, ribonuclease A family, member 2
chr14	48850993	48851445	0.756717	0.05245	259147	Olfr723	olfactory receptor 723
chr14	48882521	48882973	0.630597	0.09461	258485	Olfr724	olfactory receptor 724
chr14	48956852	48957411	0.977426	0.05093	258314	Olfr725	olfactory receptor 725
chr14	49006130	49006583	1.2612	0.04079	258313	Olfr726	olfactory receptor 726
chr14	49062088	49062543	0.851306	0.04016	258039	Olfr728	olfactory receptor 728
chr14	49220858	49221315	0.819777	0.04254	258657	Olfr733	olfactory receptor 733
chr14	49267891	49268340	1.00896	0.03844	257909	Olfr735	olfactory receptor 735
chr14	49269591	49270346	0.472948	0.16211	257909	Olfr735	olfactory receptor 735
chr14	49335633	49335882	1.07202	0.07368	258662	Olfr738	olfactory receptor 738
chr14	49344571	49345031	0.851306	0.04016	258663	Olfr739	olfactory receptor 739
chr14	49374704	49375253	1.32425	0.03787	258661	Olfr740	olfactory receptor 740
chr14	49540174	49540623	1.45037	0.02518	257884	Olfr744	olfactory receptor 744
chr14	49574889	49575438	0.977426	0.03749	258295	Olfr746	olfactory receptor 746
chr14	49631982	49632531	1.1666	0.04192	258113	Olfr748	olfactory receptor 748
chr14	50011446	50012100	0.756717	0.05245	58809	Rnase4	ribonuclease, RNase A family 4
chr14	50016551	50017000	0.662127	0.0799	11727	Ang1	angiogenin, ribonuclease A family, member 1
chr14	50117674	50118836	0.819777	0.06908	11731	Ang2	angiogenin, ribonuclease A family, member 2
chr14	50125240	50125793	0.756717	0.05245	53877	Ear4	eosinophil-associated, ribonuclease A family, member 4
chr14	50177563	50178212	0.536008	0.09877	93726	Ear11	eosinophil-associated, ribonuclease A family, member 11
chr14	50371912	50372765	0.630597	0.0521	22301	V2r10	vomeronasal 2, receptor, 10
chr14	50373812	50374166	0.945896	0.03649	22301	V2r10	vomeronasal 2, receptor, 10
chr14	50472840	50474099	1.76567	0	434459	LOC434459	similar to RIKEN cDNA 4930503E14
chr14	50474358	50475107	1.13508	0.06854	434459	LOC434459	similar to RIKEN cDNA 4930503E14
chr14	50775318	50775867	0.536008	0.1741	93719	Ear6	eosinophil-associated, ribonuclease A family, member 6
chr14	50805992	50806341	0.788247	0.04724	52535	D14Ertd209e	DNA segment, Chr 14, ERATO Doi 209, expressed
chr14	51385558	51386707	0.630597	0.09461	57270	Olfr1508	olfactory receptor 1508
chr14	51412513	51413162	0.630597	0.09461	57269	Olfr1507	olfactory receptor 1507
chr14	67078949	67079306	1.13508	0.04079	18040	Nef3	neurofilament 3, medium
chr14	107795790	107796341	1.00896	0.03844	76965	Slitrk1	SLIT and NTRK-like family, member 1
chr14	123329584	123330035	0.882836	0.04614	14169	Fgf14	fibroblast growth factor 14
chr15	3975248	3975798	0.689553	0.04016	67041	Oxct1	3-oxoacid CoA transferase 1
chr15	9379152	9379701	0.76617	0.03649	75568	Capsl	calcyphosine-like
chr15	9380152	9380603	0.434163	0.1741	75568	Capsl	calcyphosine-like
chr15	10121779	10122134	0.434163	0.1741	19116	Prlr	prolactin receptor
chr15	39687841	39688500	0.536319	0.0799	64705	Dpys	dihydropyrimidinase
chr15	50720044	50720293	0.587397	0.10596	83925	Trps1	trichorhinophalangeal syndrome I (human)
chr15	64644897	64645656	0.561858	0.04362	20749	Dbpht1	DNA binding protein with his-thr domain
chr15	65738526	65738875	0.817248	0.03844	18256	Oc90	otoconin 90
chr15	74825602	74826051	0.842787	0.03983	110454	Ly6a	lymphocyte antigen 6 complex, locus A
chr15	74875585	74875934	0.715092	0.03966	17067	Ly6c	lymphocyte antigen 6 complex, locus C
chr15	75094775	75096124	1.0471	0.06433	17071	Ly6f	lymphocyte antigen 6 complex, locus F
chr15	75259384	75259834	0.638475	0.04724	105892	9030619P08Rik	RIKEN cDNA 9030619P08 gene
chr15	76536794	76537143	0.459702	0.14065	223664	Lrrc14	leucine rich repeat containing 14
chr15	76536794	76537143	0.459702	0.14065	79456	Recql4	RecQ protein-like 4
chr15	77946035	77946389	1.60896	0	12300	Cacng2	calcium channel, voltage-dependent, gamma subunit 2
chr15	77948235	77948484	1.22587	0.02526	12300	Cacng2	calcium channel, voltage-dependent, gamma subunit 2
chr15	82234445	82234894	0.459702	0.14065	13101	Cyp2d10	cytochrome P450, family 2, subfamily d, polypeptide 10
chr15	82448173	82449022	0.842787	0.03983	223706	BC018285	cDNA sequence BC018285
chr15	82469291	82469740	0.868326	0.04105	68444	Cyp2d13	cytochrome P450, family 2, subfamily d, polypeptide 13
chr15	82470191	82470840	0.842787	0.0582	68444	Cyp2d13	cytochrome P450, family 2, subfamily d, polypeptide 13
chr15	88977867	88978216	0.715092	0.03966	19094	Mapk11	mitogen-activated protein kinase 11
chr15	91666192	91666550	0.459702	0.14065	239611	Muc19	mucin 19
chr15	91666192	91666550	0.459702	0.14065	223809	Smgc	submandibular gland protein C
chr16	3505625	3506085	0.958074	0.04079	258859	Olfr161	olfactory receptor 161
chr16	3507325	3507874	1.38389	0.00239	258859	Olfr161	olfactory receptor 161
chr16	5798418	5798967	0.479037	0.14065	268859	A2bp1	ataxin 2 binding protein 1
chr16	10083226	10083675	0.558877	0.0799	68172	4930517K11Rik	RIKEN cDNA 4930517K11 gene
chr16	16418179	16419037	0.479037	0.14065	224014	Fgd4	FYVE, RhoGEF and PH domain containing 4
chr16	16631159	16632519	0.58549	0.03509	74066	4933404G15Rik	RIKEN cDNA 4933404G15 gene
chr16	19199804	19200661	0.665329	0.03918	258443	Olfr164	olfactory receptor 164
chr16	19321080	19321537	0.691943	0.04254	258458	Olfr165	olfactory receptor 165
chr16	19399102	19399458	1.19759	0.02685	259071	Olfr166	olfactory receptor 166
chr16	19428697	19429155	0.58549	0.06865	258937	Olfr167	olfactory receptor 167
chr16	19444381	19444831	0.718556	0.04016	258354	Olfr168	olfactory receptor 168
chr16	19479944	19480193	0.479037	0.19241	258158	Olfr169	olfactory receptor 169
chr16	19540064	19540529	0.745169	0.03966	258960	Olfr171	olfactory receptor 171
chr16	23806193	23807042	0.665329	0.04354	20604	Sst	somatostatin
chr16	28850145	28850902	0.479037	0.0778	239796	1600021P15Rik	RIKEN cDNA 1600021P15 gene
chr16	29984419	29984778	0.50565	0.11518	15205	Hes1	hairy and enhancer of split 1 (Drosophila)
chr16	35792747	35793109	0.479037	0.14065	547253	Parp14	poly (ADP-ribose) polymerase family, member 14
chr16	36139908	36140557	0.904848	0.05842	76770	2010005H15Rik	RIKEN cDNA 2010005H15 gene
chr16	36140808	36141164	1.11775	0.03787	76770	2010005H15Rik	RIKEN cDNA 2010005H15 gene
chr16	36255077	36255426	0.58549	0.06865	20861	Stfa1	stefin A1
chr16	48351062	48351313	0.825008	0.06651	17450	Morc1	microrchidia 1
chr16	55963927	55964276	0.931461	0.04172	52575	Rg9mtd1	RNA (guanine-9-) methyltransferase domain containing 1
chr16	58815004	58815453	0.532264	0.09461	258995	Olfr176	olfactory receptor 176
chr16	58815004	58815453	0.532264	0.09461	258998	Olfr177	olfactory receptor 177
chr16	58868425	58869074	0.691943	0.0424	259001	Olfr181	olfactory receptor 181
chr16	58979791	58980640	0.532264	0.04025	258319	Olfr187	olfactory receptor 187
chr16	59028237	59028597	0.665329	0.04724	258035	Olfr191	olfactory receptor 191
chr16	59061824	59062180	0.58549	0.06865	433031	Olfr194	olfactory receptor 194
chr16	59063429	59064086	0.691943	0.04254	433031	Olfr194	olfactory receptor 194
chr16	59129837	59130297	0.50565	0.06103	258477	Olfr197	olfactory receptor 197
chr16	59144180	59144931	0.825008	0.05093	258036	Olfr198	olfactory receptor 198
chr16	59158367	59158627	0.558877	0.12504	404310	Olfr199	olfactory receptor 199
chr16	59257161	59257610	0.58549	0.06865	258994	Olfr204	olfactory receptor 204
chr16	59271263	59271712	0.665329	0.04724	257881	Olfr205	olfactory receptor 205
chr16	69743821	69746078	1.30405	0	224318	Speer2	spermatogenesis associated glutamate (E)-rich protein 2
chr16	88767549	88768105	0.452424	0.09877	170651	Krtap16-1	keratin associated protein 16-1
chr16	88767549	88768105	0.452424	0.09877	77918	Krtap16-5	keratin associated protein 16-5
chr16	88936528	88936777	0.745169	0.07018	170653	Krtap16-3	keratin associated protein 16-3
chr16	89308470	89308719	0.691943	0.0813	16701	Krtap6-2	keratin associated protein 6-2
chr17	7172554	7173103	1.00035	0.04172	21460	Tcp10a	t-complex protein 10a
chr17	12902155	12903004	0.857446	0.04753	21460	Tcp10a	t-complex protein 10a
chr17	12975923	12976472	1.37191	0.02182	381058	Unc93a	unc-93 homolog A (C. elegans)
chr17	16655556	16656505	0.914609	0.07985	213811	BC002059	cDNA sequence BC002059
chr17	16767730	16768982	0.886027	0.07018	449000	BC018101	cDNA sequence BC018101
chr17	16767730	16768982	0.886027	0.07018	22759	Zfp97	zinc finger protein 97
chr17	17673175	17673831	0.94319	0.03983	14294	Fprl1	formyl peptide receptor-like 1
chr17	17674675	17675030	0.94319	0.03983	14294	Fprl1	formyl peptide receptor-like 1
chr17	19818423	19818772	0.685957	0.05245	321021	Fpr-rs7	formyl peptide receptor, related sequence 7
chr17	19820523	19820872	0.657375	0.05975	321021	Fpr-rs7	formyl peptide receptor, related sequence 7
chr17	19887294	19887752	0.628794	0.06865	321020	Fpr-rs6	formyl peptide receptor, related sequence 6
chr17	20329074	20329634	1.11468	0.04246	14290	Fpr-rs3	formyl peptide receptor, related sequence 3
chr17	20483198	20483657	1.22901	0.03684	171226	V1re3	vomeronasal 1 receptor, E3
chr17	20518791	20519654	1.17184	0.03898	171224	V1re1	vomeronasal 1 receptor, E1
chr17	20551347	20551709	0.74312	0.04254	171231	V1re8	vomeronasal 1 receptor, E8
chr17	20618533	20619099	0.571631	0.09461	171227	V1re4	vomeronasal 1 receptor, E4
chr17	22555905	22556568	0.543049	0.06103	240041	A630033E08Rik	RIKEN cDNA A630033E08 gene
chr17	24966698	24967447	0.428723	0.08589	214505	Gnptg	N-acetylglucosamine-1-phosphotransferase, gamma subunit
chr17	28735804	28736253	0.685957	0.05245	106504	Stk38	serine/threonine kinase 38
chr17	30777398	30778160	0.657375	0.04332	11307	Abcg1	ATP-binding cassette, sub-family G (WHITE), member 1
chr17	32900910	32901859	0.657375	0.04332	77652	Zfp422-rs1	zinc finger protein 422, related sequence 1
chr17	33565192	33565741	0.457304	0.12691	20084	Rps18	ribosomal protein S18
chr17	33565192	33565741	0.457304	0.12691	54218	B3galt4	UDP-Gal:betaGalNAc beta 1,3-galactosyltransferase, polypeptide 4
chr17	33565192	33565741	0.457304	0.12691	224705	Vps52	vacuolar protein sorting 52 (yeast)
chr17	36281550	36281899	0.800283	0.03966	224756	H2-M1	histocompatibility 2, M region locus 1
chr17	36799814	36800470	1.02893	0.06687	24108	Ubd	ubiquitin D
chr17	36889390	36889947	0.657375	0.05975	258508	Olfr99	olfactory receptor 99
chr17	36944783	36945240	1.31475	0.02518	258830	Olfr103	olfactory receptor 103
chr17	36946783	36947137	0.94319	0.03983	258830	Olfr103	olfactory receptor 103
chr17	36990659	36991008	0.857446	0.03649	257893	Olfr105	olfactory receptor 105
chr17	37000782	37001244	0.485886	0.1741	257925	Olfr106	olfactory receptor 106
chr17	37002783	37003032	0.628794	0.11515	257925	Olfr106	olfactory receptor 106
chr17	37013102	37014051	0.685957	0.04191	258504	Olfr107	olfactory receptor 107
chr17	37106405	37106863	1.17184	0.03898	258325	Olfr110	olfactory receptor 110
chr17	37137931	37138380	1.05752	0.04192	545205	Olfr111	olfactory receptor 111
chr17	37178402	37179064	1.34333	0.019	258096	Olfr112	olfactory receptor 112
chr17	37182974	37183423	0.857446	0.03649	258286	Olfr113	olfactory receptor 113
chr17	37197904	37198460	0.857446	0.03649	258284	Olfr114	olfactory receptor 114
chr17	37218308	37218659	0.886027	0.03749	257908	Olfr115	olfactory receptor 115
chr17	37232186	37232535	0.886027	0.03749	258625	Olfr116	olfactory receptor 116
chr17	37233386	37234135	1.25759	0.0566	258625	Olfr116	olfactory receptor 116
chr17	37332151	37332809	0.657375	0.05975	258624	Olfr120	olfactory receptor 120
chr17	37356818	37357170	0.828864	0.03724	258622	Olfr121	olfactory receptor 121
chr17	37379280	37379829	1.20042	0.03787	258285	Olfr122	olfactory receptor 122
chr17	37401498	37402056	0.628794	0.06865	258623	Olfr123	olfactory receptor 123
chr17	37411999	37412650	1.05752	0.04192	259064	Olfr124	olfactory receptor 124
chr17	37458751	37459100	0.971772	0.04105	258892	Olfr126	olfactory receptor 126
chr17	37560575	37561024	0.828864	0.03724	258094	Olfr761	olfactory receptor 761
chr17	37561475	37562034	0.571631	0.09461	258094	Olfr761	olfactory receptor 761
chr17	37690529	37691782	0.971772	0.06383	258867	Olfr131	olfactory receptor 131
chr17	37781138	37781687	0.485886	0.1741	258829	Olfr134	olfactory receptor 134
chr17	37913012	37913469	1.17184	0.03898	258481	Olfr137	olfactory receptor 137
chr17	37943011	37943569	1.71489	0	258803	Olfr136	olfactory receptor 136
chr17	48913044	48913298	1.20042	0.06854	56738	Mocs1	molybdenum cofactor synthesis 1
chr17	53180137	53181190	0.74312	0.0424	211496	4932415M13Rik	RIKEN cDNA 4932415M13 gene
chr17	80473360	80473909	1.28617	0.04386	381113	Cdkl4	cyclin-dependent kinase-like 4
chr17	95138020	95138469	0.857446	0.03649	72139	2610044O15Rik	RIKEN cDNA 2610044O15 gene
chr17	95139320	95139975	0.74312	0.04254	72139	2610044O15Rik	RIKEN cDNA 2610044O15 gene
chr18	3471827	3472084	0.980577	0.06628	545238	LOC545238	similar to protease
chr18	37054358	37054915	0.53486	0.14065	116731	Pcdha1	protocadherin alpha 1
chr18	37056458	37056715	0.564574	0.1669	116731	Pcdha1	protocadherin alpha 1
chr18	37065491	37065745	1.39658	0.02632	353234	Pcdha2	protocadherin alpha 2
chr18	37071480	37072629	1.51544	0.01462	192163	Pcdha3	protocadherin alpha 3
chr18	37078004	37078260	0.980577	0.06628	12936	Pcdha4	protocadherin alpha 4
chr18	37098697	37099052	1.45601	0.01378	12939	Pcdha7	protocadherin alpha 7
chr18	37118440	37118889	0.683432	0.05975	353235	Pcdha8	protocadherin alpha 8
chr18	37118440	37118889	0.683432	0.05975	192161	Pcdha9	protocadherin alpha 9
chr18	37122853	37123409	1.33715	0.02685	192161	Pcdha9	protocadherin alpha 9
chr18	37131493	37131750	1.12915	0.0809	12943	Pcdha10	protocadherin alpha 10
chr18	37131493	37131750	1.12915	0.0809	12942	Pcdha11	protocadherin alpha 11
chr18	37135031	37136187	0.653718	0.03509	12942	Pcdha11	protocadherin alpha 11
chr18	37137040	37137289	1.33715	0.04962	12942	Pcdha11	protocadherin alpha 11
chr18	37145903	37146652	1.48572	0.01579	192164	Pcdha12	protocadherin alpha 12
chr18	37389371	37389920	0.594289	0.09461	93872	Pcdhb1	protocadherin beta 1
chr18	37425156	37426014	0.505146	0.05299	93874	Pcdhb3	protocadherin beta 3
chr18	37431637	37432186	0.713147	0.04191	93875	Pcdhb4	protocadherin beta 4
chr18	37446464	37446814	0.683432	0.05975	93876	Pcdhb5	protocadherin beta 5
chr18	37459901	37460350	1.48572	0.00746	93877	Pcdhb6	protocadherin beta 6
chr18	37466075	37466833	0.980577	0.0582	93878	Pcdhb7	protocadherin beta 7
chr18	37481244	37481593	0.713147	0.05245	93879	Pcdhb8	protocadherin beta 8
chr18	37560376	37561331	1.15886	0.06871	93883	Pcdhb12	protocadherin beta 12
chr18	37601813	37602063	1.21829	0.07135	93887	Pcdhb16	protocadherin beta 16
chr18	37638425	37639175	0.683432	0.04332	93892	Pcdhb21	protocadherin beta 21
chr18	37639825	37640074	0.891433	0.0662	93893	Pcdhb22	protocadherin beta 22
chr18	37781478	37781927	0.53486	0.14065	320513	3222401L13Rik	RIKEN cDNA 3222401L13 gene
chr18	37798408	37798864	0.564574	0.11518	93711	Pcdhga3	protocadherin gamma subfamily A, 3
chr18	37799508	37800457	0.80229	0.04241	93711	Pcdhga3	protocadherin gamma subfamily A, 3
chr18	37809447	37809907	0.683432	0.05975	93712	Pcdhga4	protocadherin gamma subfamily A, 4
chr18	37814932	37815809	0.861719	0.04781	93713	Pcdhga5	protocadherin gamma subfamily A, 5
chr18	37814932	37815809	0.861719	0.04781	93700	Pcdhgb2	protocadherin gamma subfamily B, 2
chr18	37818374	37818825	0.742861	0.04724	93713	Pcdhga5	protocadherin gamma subfamily A, 5
chr18	37819874	37820523	0.53486	0.14065	93713	Pcdhga5	protocadherin gamma subfamily A, 5
chr18	37877152	37877701	0.950862	0.03844	93723	Pcdhga11	protocadherin gamma subfamily A, 11
chr18	37877152	37877701	0.950862	0.03844	93704	Pcdhgb7	protocadherin gamma subfamily B, 7
chr18	37879746	37880197	0.980577	0.03983	93723	Pcdhga11	protocadherin gamma subfamily A, 11
chr18	50693561	50694013	0.624003	0.0799	67365	Hdhd1a	haloacid dehalogenase-like hydrolase domain
chr18	67370999	67371558	0.683432	0.05975	225651	Mppe1	metallophosphoesterase 1
chr19	4990471	4990820	0.89677	0.03749	225872	Npas4	neuronal PAS domain protein 4
chr19	5087477	5088026	1.47533	0.00388	68090	Yif1a	Yip1 interacting factor homolog A (S. cerevisiae)
chr19	5726971	5727820	0.549633	0.04269	114601	G430002G23Rik	RIKEN cDNA G430002G23 gene
chr19	7777998	7778347	0.983555	0.04105	207151	Slc22a19	solute carrier family 22 (organic anion transporter), member 19
chr19	7869212	7869564	0.838914	0.03724	236149	BC014805	cDNA sequence BC014805
chr19	7870412	7871661	0.60749	0.04417	236149	BC014805	cDNA sequence BC014805
chr19	8198527	8198776	0.520705	0.19241	434674	LOC434674	similar to integral membrane transport protein UST1R
chr19	8200028	8200477	0.983555	0.04105	434674	LOC434674	similar to integral membrane transport protein UST1R
chr19	8285484	8285940	0.665346	0.04332	236293	D630002G06Rik	RIKEN cDNA D630002G06 gene
chr19	8286684	8287843	1.04141	0.06854	236293	D630002G06Rik	RIKEN cDNA D630002G06 gene
chr19	11332694	11333243	0.60749	0.0799	12482	Ms4a1	membrane-spanning 4-domains, subfamily A, member 1
chr19	12142622	12143572	0.60749	0.04848	258155	Olfr1425	olfactory receptor 1425
chr19	12187219	12188784	0.75213	0.06094	258677	Olfr76	olfactory receptor 76
chr19	12308904	12309553	0.520705	0.14065	258683	Olfr262	olfactory receptor 262
chr19	12365675	12366132	0.60749	0.0799	258682	Olfr1436	olfactory receptor 1436
chr19	12390970	12391327	0.809986	0.03966	258117	Olfr1437	olfactory receptor 1437
chr19	12461209	12461658	0.578561	0.09461	258679	Olfr1440	olfactory receptor 1440
chr19	12950902	12951351	0.636418	0.06865	258694	Olfr1445	olfactory receptor 1445
chr19	12957094	12957443	0.549633	0.11518	258699	Olfr1446	olfactory receptor 1446
chr19	13001858	13002207	1.1282	0.04246	258300	Olfr1449	olfactory receptor 1449
chr19	13066206	13066464	0.954626	0.06628	258700	Olfr1451	olfactory receptor 1451
chr19	13094846	13095195	0.723202	0.04724	258695	Olfr1453	olfactory receptor 1453
chr19	13128531	13129293	0.75213	0.04224	258687	Olfr1454	olfactory receptor 1454
chr19	13162265	13162615	0.723202	0.04724	258568	Olfr1457	olfactory receptor 1457
chr19	13163966	13164328	0.60749	0.0799	258568	Olfr1457	olfactory receptor 1457
chr19	13213176	13213732	0.925698	0.03844	258684	Olfr1459	olfactory receptor 1459
chr19	13214976	13215631	0.723202	0.04724	258684	Olfr1459	olfactory receptor 1459
chr19	13231135	13231684	0.954626	0.03983	258299	Olfr1461	olfactory receptor 1461
chr19	13300170	13300630	1.15712	0.04079	258120	Olfr1463	olfactory receptor 1463
chr19	13301270	13301719	0.983555	0.04105	258120	Olfr1463	olfactory receptor 1463
chr19	13380802	13381253	0.694274	0.05245	258121	Olfr1465	olfactory receptor 1465
chr19	13407378	13407939	0.578561	0.0521	258689	Olfr1466	olfactory receptor 1466
chr19	13408778	13409227	0.665346	0.05975	258689	Olfr1466	olfactory receptor 1466
chr19	13476389	13477047	0.520705	0.14065	258690	Olfr1469	olfactory receptor 1469
chr19	13512132	13512481	1.4464	0.00746	258231	Olfr1471	olfactory receptor 1471
chr19	13538090	13538439	1.61997	0.0007	258123	Olfr1474	olfactory receptor 1474
chr19	13567363	13568418	0.60749	0.03793	258691	Olfr1477	olfactory receptor 1477
chr19	13569187	13569736	1.27283	0.0566	258691	Olfr1477	olfactory receptor 1477
chr19	13594693	13595856	0.925698	0.03844	404339	Olfr1480	olfactory receptor 1480
chr19	13650324	13651986	0.809986	0.04678	258288	Olfr1484	olfactory receptor 1484
chr19	13652424	13652775	1.35962	0.019	258288	Olfr1484	olfactory receptor 1484
chr19	13684182	13685331	0.781058	0.04016	258629	Olfr1487	olfactory receptor 1487
chr19	13685998	13686547	1.18605	0.03898	258629	Olfr1487	olfactory receptor 1487
chr19	13771647	13772196	0.983555	0.04105	258342	Olfr1491	olfactory receptor 1491
chr19	13845832	13846890	0.462849	0.04842	258991	Olfr1496	olfactory receptor 1496
chr19	13847732	13848085	0.665346	0.05975	258991	Olfr1496	olfactory receptor 1496
chr19	13954727	13956389	0.838914	0.04781	258627	Olfr1504	olfactory receptor 1504
chr19	33625135	33626294	0.665346	0.03721	381236	AI747699	expressed sequence AI747699
chr19	34025862	34026212	0.491777	0.1741	67717	Lipf	lipase, gastric
chr19	39125768	39126117	0.60749	0.0799	72303	Cyp2c65	cytochrome P450, family 2, subfamily c, polypeptide 65
chr19	39178846	39179402	0.838914	0.03724	69888	Cyp2c66	cytochrome P450, family 2, subfamily c, polypeptide 66
chr19	39701853	39703109	0.838914	0.03724	545288	C730004C24Rik	RIKEN cDNA C730004C24 gene
chr19	42308193	42308643	0.925698	0.03844	71146	4933417O08Rik	RIKEN cDNA 4933417O08 gene
chr19	50732596	50733050	0.549633	0.11518	58178	Sorcs1	VPS10 domain receptor protein SORCS 1
chr2	17916002	17916251	0.661776	0.10596	68231	1700113O17Rik	RIKEN cDNA 1700113O17 gene
chr2	23394763	23395115	0.517911	0.14065	76857	4921517N04Rik	RIKEN cDNA 4921517N04 gene
chr2	26964883	26965332	0.719321	0.04724	109349	C630035N08Rik	RIKEN cDNA C630035N08 gene
chr2	28738595	28738944	1.17969	0.03898	54422	Barhl1	BarH-like 1 (Drosophila)
chr2	36196786	36197450	0.546684	0.11518	258949	Olfr338	olfactory receptor 338
chr2	36301637	36301986	0.575457	0.09461	258952	Olfr341	olfactory receptor 341
chr2	36302437	36303194	1.00705	0.06374	258952	Olfr341	olfactory receptor 341
chr2	36347522	36347983	0.661776	0.05975	258950	Olfr342	olfactory receptor 342
chr2	36349022	36349781	1.40987	0.01378	258950	Olfr342	olfactory receptor 342
chr2	36388908	36389561	1.15091	0.04079	258621	Olfr344	olfactory receptor 344
chr2	36390208	36391067	1.32355	0.02518	258621	Olfr344	olfactory receptor 344
chr2	36462049	36462498	1.15091	0.04079	258947	Olfr345	olfactory receptor 345
chr2	36509012	36509562	1.20846	0.03787	258940	Olfr346	olfactory receptor 346
chr2	36510112	36510461	1.09337	0.04253	258940	Olfr346	olfactory receptor 346
chr2	36554431	36554993	0.661776	0.05975	258945	Olfr347	olfactory receptor 347
chr2	36606535	36607492	0.776867	0.04241	258946	Olfr348	olfactory receptor 348
chr2	36615150	36615605	0.776867	0.04016	18350	Olfr50	olfactory receptor 50
chr2	36634599	36635048	0.517911	0.14065	18328	Olfr3	olfactory receptor 3
chr2	36671756	36672505	1.12214	0.06871	258620	Olfr350	olfactory receptor 350
chr2	36681855	36682306	1.03582	0.04079	258944	Olfr351	olfactory receptor 351
chr2	36689576	36690325	1.03582	0.06687	258942	Olfr352	olfactory receptor 352
chr2	36691176	36691825	1.58251	0.00186	258942	Olfr352	olfactory receptor 352
chr2	36712355	36712814	1.00705	0.04172	258943	Olfr353	olfactory receptor 353
chr2	36726956	36728012	0.748094	0.04224	258941	Olfr354	olfactory receptor 354
chr2	36728662	36729311	0.575457	0.09461	258941	Olfr354	olfactory receptor 354
chr2	36757329	36757678	0.834413	0.03724	258617	Olfr356	olfactory receptor 356
chr2	36758029	36758687	0.517911	0.14065	258617	Olfr356	olfactory receptor 356
chr2	36759029	36759380	1.20846	0.03787	258617	Olfr356	olfactory receptor 356
chr2	36827121	36827570	1.6976	0	227789	Olfr358	olfactory receptor 358
chr2	36829121	36829580	0.546684	0.11518	227789	Olfr358	olfactory receptor 358
chr2	36889315	36889971	0.834413	0.03724	258615	Olfr360	olfactory receptor 360
chr2	36907255	36907807	1.66883	0.00082	258365	Olfr361	olfactory receptor 361
chr2	36929257	36929620	0.60423	0.0799	259053	Olfr362	olfactory receptor 362
chr2	37022351	37023508	0.891958	0.05093	258656	Olfr365	olfactory receptor 365
chr2	37040299	37040852	0.80564	0.03966	236509	Olfr366	olfactory receptor 366
chr2	37041699	37041948	0.748094	0.0813	236509	Olfr366	olfactory receptor 366
chr2	72789748	72790110	0.748094	0.04254	20687	Sp3	trans-acting transcription factor 3
chr2	79130872	79131821	0.80564	0.03966	228094	Cerkl	ceramide kinase-like
chr2	85448658	85450113	0.517911	0.04605	258566	Olfr1002	olfactory receptor 1002
chr2	85560713	85561567	0.431593	0.04858	258561	Olfr1012	olfactory receptor 1012
chr2	85820578	85820927	0.690548	0.09182	258571	Olfr1033	olfactory receptor 1033
chr2	85960707	85961056	0.661776	0.05975	257941	Olfr1042	olfactory receptor 1042
chr2	86018147	86018996	0.489138	0.09877	258575	Olfr1046	olfactory receptor 1046
chr2	86224113	86224775	0.546684	0.06103	259082	Olfr1062	olfactory receptor 1062
chr2	86354461	86354910	0.748094	0.04254	258404	Olfr1080	olfactory receptor 1080
chr2	86395165	86395614	0.60423	0.0799	404473	Olfr1082	olfactory receptor 1082
chr2	86440045	86440608	0.633003	0.03509	258235	Olfr1084	olfactory receptor 1084
chr2	86691512	86691861	0.575457	0.09461	258840	Olfr1097	olfactory receptor 1097
chr2	86723847	86724203	0.719321	0.04724	258842	Olfr1098	olfactory receptor 1098
chr2	86759795	86760151	0.60423	0.0799	258764	Olfr1099	olfactory receptor 1099
chr2	86802609	86803170	0.834413	0.03724	228228	Olfr1102	olfactory receptor 1102
chr2	86850573	86851222	0.633003	0.06865	258747	Olfr1106	olfactory receptor 1106
chr2	87308296	87309256	0.546684	0.04639	347711	Pramel6	preferentially expressed antigen in melanoma like 6
chr2	87446560	87446909	0.633003	0.06865	258348	Olfr1133	olfactory receptor 1133
chr2	87610860	87611109	0.517911	0.19241	258317	Olfr1145	olfactory receptor 1145
chr2	87743965	87744314	0.546684	0.11518	258636	Olfr1155	olfactory receptor 1155
chr2	88287572	88287928	0.60423	0.0799	258820	Olfr1184	olfactory receptor 1184
chr2	89128317	89128774	0.891958	0.03749	258320	Olfr1232	olfactory receptor 1232
chr2	89420429	89420981	0.517911	0.14065	258787	Olfr1248	olfactory receptor 1248
chr2	89730749	89731098	0.575457	0.09461	258980	Olfr1258	olfactory receptor 1258
chr2	90066767	90067116	0.489138	0.1741	258789	Olfr1271	olfactory receptor 1271
chr2	90082912	90083470	0.719321	0.04724	258982	Olfr1272	olfactory receptor 1272
chr2	90201501	90201850	0.60423	0.0799	258330	Olfr1274	olfactory receptor 1274
chr2	111031737	111032691	0.719321	0.03918	257980	Olfr1275	olfactory receptor 1275
chr2	111031737	111032691	0.719321	0.03918	67575	4930430A15Rik	RIKEN cDNA 4930430A15 gene
chr2	111057955	111058305	0.661776	0.05975	258390	Olfr1276	olfactory receptor 1276
chr2	111221288	111221658	0.546684	0.11518	277562	Olfr1286	olfactory receptor 1286
chr2	111580851	111581500	0.776867	0.04241	258891	Olfr1302	olfactory receptor 1302
chr2	111616963	111617514	0.60423	0.0799	258397	Olfr1303	olfactory receptor 1303
chr2	111674192	111674543	0.517911	0.14065	258396	Olfr1305	olfactory receptor 1305
chr2	111713267	111713616	0.690548	0.05245	258023	Olfr1306	olfactory receptor 1306
chr2	111745793	111746142	0.748094	0.04254	257956	Olfr1307	olfactory receptor 1307
chr2	111872920	111873477	0.575457	0.09461	258257	Olfr1313	olfactory receptor 1313
chr2	111931154	111931503	0.517911	0.14065	258737	Olfr1316	olfactory receptor 1316
chr2	127276209	127276558	0.489138	0.1741	77721	Mrps5	mitochondrial ribosomal protein S5
chr2	127276209	127276558	0.489138	0.1741	72180	Zfp661	zinc finger protein 661
chr2	128819562	128820111	0.517911	0.14065	66170	Chchd5	coiled-coil-helix-coiled-coil-helix domain containing 5
chr2	136403343	136403792	0.863185	0.03649	20614	Snap25	synaptosomal-associated protein 25
chr2	150176004	150176453	1.58251	0.00186	545471	LOC545471	similar to KRAB zinc finger protein 6D
chr2	151167658	151168114	0.776867	0.04016	381393	4921509C19Rik	RIKEN cDNA 4921509C19 gene
chr2	151169158	151169507	0.517911	0.19241	381393	4921509C19Rik	RIKEN cDNA 4921509C19 gene
chr2	152722292	152722641	0.80564	0.03966	228787	Xkr7	X Kell blood group precursor related family member 7 homolog
chr2	155464839	155465088	0.575457	0.14308	17391	Mmp24	matrix metallopeptidase 24
chr2	157604805	157605154	1.89901	0	277432	Gm691	gene model 691, (NCBI)
chr2	164657523	164658372	0.60423	0.03793	57138	Slc12a5	solute carrier family 12, member 5
chr2	177475833	177477486	1.58251	0	433520	LOC433520	similar to zinc finger protein 97
chr2	177769244	177769493	0.517911	0.19241	627932	0610010B08Rik	RIKEN cDNA 0610010B08 gene
chr2	181244207	181244859	0.661776	0.04332	269400	Rtel1	regulator of telomere elongation helicase 1
chr2	181244207	181244859	0.661776	0.04332	20262	Stmn3	stathmin-like 3
chr3	8491899	8492548	0.515665	0.06103	20257	Stmn2	stathmin-like 2
chr3	26523182	26523633	0.542805	0.09461	192167	Nlgn1	neuroligin 1
chr3	64744913	64745472	0.461384	0.1741	319210	4930518C23Rik	RIKEN cDNA 4930518C23 gene
chr3	88456139	88457588	0.841348	0.10048	12095	Bglap-rs1	bone gamma-carboxyglutamate protein, related sequence 1
chr3	92450389	92450942	0.569946	0.0799	20760	Sprr2f	small proline-rich protein 2F
chr3	92523782	92525031	0.597086	0.04362	20754	Sprr1b	small proline-rich protein 1B
chr3	92542638	92543095	0.651366	0.05245	20766	Sprr3	small proline-rich protein 3
chr3	92936189	92936544	0.868488	0.03844	73730	1110008K04Rik	RIKEN cDNA 1110008K04 gene
chr3	92937689	92938246	0.488525	0.14065	73730	1110008K04Rik	RIKEN cDNA 1110008K04 gene
chr3	93282175	93282834	0.407104	0.16211	229574	Flg2	filaggrin 2
chr3	93737767	93738121	1.43843	0.00211	399673	Tdpoz2	TD and POZ domain containing 2
chr3	93738867	93739221	1.76412	0	399673	Tdpoz2	TD and POZ domain containing 2
chr3	93739667	93740018	0.569946	0.0799	399673	Tdpoz2	TD and POZ domain containing 2
chr3	93761372	93761721	0.624226	0.05975	207213	Tdpoz1	TD and POZ domain containing 1
chr3	93879801	93880553	0.949909	0.06374	399675	Tdpoz4	TD and POZ domain containing 4
chr3	93909423	93909972	0.814208	0.03649	399674	Tdpoz3	TD and POZ domain containing 3
chr3	93910223	93910672	1.54699	0.00079	399674	Tdpoz3	TD and POZ domain containing 3
chr3	93911623	93911872	1.54699	0.00526	399674	Tdpoz3	TD and POZ domain containing 3
chr3	94046418	94046973	1.92696	0	399676	Tdpoz5	TD and POZ domain containing 5
chr3	94048318	94048677	1.38415	0.01462	399676	Tdpoz5	TD and POZ domain containing 5
chr3	96324981	96325430	0.597086	0.06865	15267	Hist2h2aa1	histone 2, H2aa1
chr3	96324981	96325430	0.597086	0.06865	319192	Hist2h2aa2	histone 2, H2aa2
chr3	96324981	96325430	0.597086	0.06865	15077	Hist2h3c1	histone 2, H3c1
chr3	96324981	96325430	0.597086	0.06865	97114	Hist2h3c2	histone 2, H3c2
chr3	96348753	96349402	0.624226	0.04332	319154	Hist2h3b	histone 2, H3b
chr3	96348753	96349402	0.624226	0.04332	15077	Hist2h3c1	histone 2, H3c1
chr3	96348753	96349402	0.624226	0.04332	97122	Hist2h4	histone 2, H4
chr3	96353598	96354147	0.705647	0.04254	319189	Hist2h2bb	histone 2, H2bb
chr3	96353598	96354147	0.705647	0.04254	319154	Hist2h3b	histone 2, H3b
chr3	96353598	96354147	0.705647	0.04254	15077	Hist2h3c1	histone 2, H3c1
chr3	96353598	96354147	0.705647	0.04254	97122	Hist2h4	histone 2, H4
chr3	96354398	96355547	0.705647	0.0424	319189	Hist2h2bb	histone 2, H2bb
chr3	96354398	96355547	0.705647	0.0424	319154	Hist2h3b	histone 2, H3b
chr3	96354398	96355547	0.705647	0.0424	15077	Hist2h3c1	histone 2, H3c1
chr3	98853704	98854356	0.569946	0.0799	15493	Hsd3b2	hydroxysteroid dehydrogenase-2, delta<5>-3-beta
chr3	98892871	98893420	0.569946	0.0799	15494	Hsd3b3	hydroxysteroid dehydrogenase-3, delta<5>-3-beta
chr3	103702741	103703090	0.787068	0.03724	54524	Syt6	synaptotagmin VI
chr3	104945798	104946047	0.624226	0.10596	17454	Mov10	Moloney leukemia virus 10
chr3	106952013	106952372	0.678507	0.04724	258482	Olfr266	olfactory receptor 266
chr3	107163190	107163545	0.597086	0.06865	229694	AI504432	expressed sequence AI504432
chr3	107163190	107163545	0.597086	0.06865	16491	Kcna3	potassium voltage-gated channel, shaker-related subfamily, member 3
chr3	113386255	113386906	0.597086	0.04362	11723	Amy2	amylase 2, pancreatic
chr3	142328836	142330189	1.05847	0.10803	56376	Pdlim5	PDZ and LIM domain 5
chr3	152332179	152332728	0.515665	0.11518	108946	Zzz3	zinc finger, ZZ domain containing 3
chr4	3737042	3737798	0.523358	0.06103	442813	9430025C20Rik	RIKEN cDNA 9430025C20 gene
chr4	32930495	32931544	0.688628	0.06502	14610	Gja10	gap junction membrane channel protein alpha 10
chr4	32931995	32932554	0.743719	0.04016	14610	Gja10	gap junction membrane channel protein alpha 10
chr4	60054219	60056369	1.29462	0.03947	17843	Mup4	major urinary protein 4
chr4	60475813	60476165	1.37726	0.00746	17840	Mup1	major urinary protein 1
chr4	60475813	60476165	1.37726	0.00746	17841	Mup2	major urinary protein 2
chr4	61321041	61322699	1.12935	0.09942	17844	Mup5	major urinary protein 5
chr4	61539978	61541640	0.936534	0.12281	381530	MGC107671	similar to alpha-2u-globulin V precursor - mouse
chr4	61573173	61574924	1.1569	0.05921	17842	Mup3	major urinary protein 3
chr4	68441258	68442713	1.12935	0.06433	56710	Dbccr1	deleted in bladder cancer chromosome region candidate 1 (human)
chr4	89710448	89710597	1.51498	0.03759	236537	Zfp352	zinc finger protein 352
chr4	101341454	101341703	1.1018	0.07411	545662	B020004J07Rik	RIKEN cDNA B020004J07 gene
chr4	101342654	101343403	1.18444	0.06094	545662	B020004J07Rik	RIKEN cDNA B020004J07 gene
chr4	112272357	112272911	0.688628	0.04724	230613	A030001H23Rik	RIKEN cDNA A030001H23 gene
chr4	118251968	118252417	0.578448	0.0799	258259	Olfr1338	olfactory receptor 1338
chr4	118327870	118328430	0.550903	0.09461	258265	Olfr1333	olfactory receptor 1333
chr4	118329370	118329828	0.550903	0.09461	258265	Olfr1333	olfactory receptor 1333
chr4	133292500	133292849	2.01079	0	83557	Lin28	lin-28 homolog (C. elegans)
chr4	142834253	142834610	0.743719	0.04016	329986	BC080695	cDNA sequence BC080695
chr4	143054248	143054798	1.51498	0.00186	194227	MGC91194	similar to oogenesin
chr4	143055448	143055797	1.65271	0	194227	MGC91194	similar to oogenesin
chr4	143091287	143091836	0.743719	0.04016	381569	MGC91195	similar to Oogenesin 2
chr4	143323912	143324263	1.37726	0.01579	347710	Pramel5	preferentially expressed antigen in melanoma like 5
chr4	143330484	143331733	1.12935	0.05714	347709	Pramel4	preferentially expressed antigen in melanoma like 4
chr4	143455515	143457077	1.37726	0.00526	381570	Oog2	oogenesin 2
chr4	143622650	143623099	1.12935	0.03898	433779	MGC118154	similar to Hypothetical protein DJ1198H6.2
chr4	143623550	143624003	1.68025	0	433779	MGC118154	similar to Hypothetical protein DJ1198H6.2
chr4	144882104	144882762	1.37726	0.00746	433801	LOC433801	similar to RIKEN cDNA 6330416L07 gene
chr4	145055702	145056155	1.1569	0.03787	70005	1700029I01Rik	RIKEN cDNA 1700029I01 gene
chr4	145502715	145504064	1.57007	0	627585	LOC627585	similar to SWI/SNF-related matrix-associated actin-dependent regulator of chromatin a5
chr4	145532436	145532985	1.29462	0.019	626316	MGC117846	similar to zinc finger protein 665
chr4	146385902	146387464	1.9557	0	433804	LOC433804	similar to RIKEN cDNA 1700029I01
chr4	146458929	146459485	1.45989	0.00211	112422	2610305D13Rik	RIKEN cDNA 2610305D13 gene
chr4	146460629	146461191	1.26708	0.02518	112422	2610305D13Rik	RIKEN cDNA 2610305D13 gene
chr5	11600161	11601256	1.24604	0.04356	623898	MGC129481	similar to spermatogenesis associated glutamate (E)-rich protein 2
chr5	13796555	13797504	0.934532	0.03983	71026	Speer3	spermatogenesis associated glutamate (E)-rich protein 3
chr5	14920395	14920644	1.61419	0.00526	381714	MGC58177	Similar to RIKEN cDNA 4930572O03 gene
chr5	16986445	16987344	1.84075	0	70935	Speer4f	spermatogenesis associated glutamate (E)-rich protein 4f
chr5	16988095	16988344	1.38764	0.02256	70935	Speer4f	spermatogenesis associated glutamate (E)-rich protein 4f
chr5	28171633	28172082	0.566383	0.09461	15563	Htr5a	5-hydroxytryptamine (serotonin) receptor 5A
chr5	37532040	37532489	0.736298	0.04254	12933	Crmp1	collapsin response mediator protein 1
chr5	37532740	37533289	0.736298	0.04254	12933	Crmp1	collapsin response mediator protein 1
chr5	62096020	62096372	0.792936	0.03966	14380	G6pd2	glucose-6-phosphate dehydrogenase 2
chr5	62097020	62097569	0.566383	0.09461	14380	G6pd2	glucose-6-phosphate dehydrogenase 2
chr5	67885759	67886209	0.481426	0.09877	330096	D830007B15Rik	RIKEN cDNA D830007B15 gene
chr5	76478389	76478538	1.13277	0.16268	545762	AU018829	expressed sequence AU018829
chr5	76480489	76480846	1.64251	0.00082	545762	AU018829	expressed sequence AU018829
chr5	78483318	78483867	0.481426	0.1741	29817	Igfbp7	insulin-like growth factor binding protein 7
chr5	88166916	88167365	0.67966	0.05245	231396	Ugt2b36	UDP glucuronosyltransferase 2 family, polypeptide B36
chr5	88330949	88331298	0.509745	0.14065	112417	Ugt2b37	UDP glucuronosyltransferase 2 family, polypeptide B37
chr5	89160716	89161273	0.594702	0.0799	20600	Smr2	submaxillary gland androgen regulated protein 2
chr5	93333078	93333434	0.736298	0.04254	19023	Ppef2	protein phosphatase, EF hand calcium-binding domain 2
chr5	95147450	95147699	1.331	0.02632	381724	BC061212	cDNA sequence BC061212
chr5	95695107	95695357	1.75579	0	433920	E330014E10Rik	RIKEN cDNA E330014E10 gene
chr5	95696707	95697161	2.18058	0	433920	E330014E10Rik	RIKEN cDNA E330014E10 gene
chr5	105100972	105101932	0.566383	0.0521	626391	LOC626391	similar to Zinc finger protein 124 (HZF-16)
chr5	106697968	106698217	0.566383	0.14308	243187	E130309B19Rik	RIKEN cDNA E130309B19 gene
chr5	109035165	109035625	0.821255	0.03724	67366	1810008K16Rik	RIKEN cDNA 1810008K16 gene
chr5	121074066	121074515	0.509745	0.14065	23961	Oas1b	2'-5' oligoadenylate synthetase 1B
chr5	121074066	121074515	0.509745	0.14065	114643	Oas1c	2'-5' oligoadenylate synthetase 1C
chr5	136091716	136091965	1.01949	0.0764	58212	2900083I11Rik	RIKEN cDNA 2900083I11 gene
chr5	137831028	137831486	0.509745	0.14065	68929	Mospd3	motile sperm domain containing 3
chr5	138265011	138265260	0.651341	0.10596	622474	4931427P12Rik	RIKEN cDNA 4931427P12 gene
chr5	138265011	138265260	0.651341	0.10596	545814	LOC545814	sperm motility kinase 2-like
chr5	138265811	138266360	0.623021	0.04362	622474	4931427P12Rik	RIKEN cDNA 4931427P12 gene
chr5	138265811	138266360	0.623021	0.04362	545814	LOC545814	sperm motility kinase 2-like
chr5	145722721	145723680	1.81243	0	13114	Cyp3a16	cytochrome P450, family 3, subfamily a, polypeptide 16
chr5	146023870	146024219	2.09562	0	53973	Cyp3a41	cytochrome P450, family 3, subfamily a, polypeptide 41
chr5	146024270	146024824	2.26553	0	53973	Cyp3a41	cytochrome P450, family 3, subfamily a, polypeptide 41
chr5	146110008	146111057	1.78411	0	337924	Cyp3a44	cytochrome P450, family 3, subfamily a, polypeptide 44
chr5	146183588	146184637	0.877894	0.05535	13112	Cyp3a11	cytochrome P450, family 3, subfamily a, polypeptide 11
chr5	146313442	146315093	1.24604	0.07237	56388	Cyp3a25	cytochrome P450, family 3, subfamily a, polypeptide 25
chr5	146315242	146315805	1.10445	0.04246	56388	Cyp3a25	cytochrome P450, family 3, subfamily a, polypeptide 25
chr5	146489038	146489487	1.07613	0.04253	69282	1700001J03Rik	RIKEN cDNA 1700001J03 gene
chr5	146489838	146490287	0.623021	0.06865	69282	1700001J03Rik	RIKEN cDNA 1700001J03 gene
chr5	147498667	147499116	0.821255	0.03724	14842	Gsh1	genomic screened homeo box 1
chr6	8897814	8898163	0.795038	0.07551	18231	Nxph1	neurexophilin 1
chr6	40542717	40543270	0.50058	0.1741	387513	Tas2r138	taste receptor, type 2, member 138
chr6	41701404	41702061	0.912822	0.05093	258569	Olfr459	olfactory receptor 459
chr6	43082532	43083185	0.795038	0.04241	258648	Olfr438	olfactory receptor 438
chr6	43096566	43097015	0.618363	0.0799	258293	Olfr437	olfactory receptor 437
chr6	43146521	43146972	0.559471	0.11518	258366	Olfr434	olfactory receptor 434
chr6	44987694	44988354	0.883376	0.03649	66797	Cntnap2	contactin associated protein-like 2
chr6	48483869	48484418	0.530026	0.0778	243371	Lrrc61	leucine rich repeat containing 61
chr6	52106081	52106730	0.588917	0.0521	77580	5730596B20Rik	RIKEN cDNA 5730596B20 gene
chr6	52148656	52149314	0.559471	0.06103	15404	Hoxa7	homeo box A7
chr6	52164922	52165471	0.441688	0.16211	15395	Hoxa10	homeo box A10
chr6	56915019	56915377	0.736147	0.04724	171192	V1rc19	vomeronasal 1 receptor, C19
chr6	57857269	57857732	0.824484	0.03966	171197	V1rc24	vomeronasal 1 receptor, C24
chr6	57887209	57887865	0.824484	0.04614	171191	V1rc18	vomeronasal 1 receptor, C18
chr6	58145095	58145444	0.647809	0.06865	171206	V1rc33	vomeronasal 1 receptor, C33
chr6	58526349	58526706	1.17783	0.04079	26357	Abcg2	ATP-binding cassette, sub-family G (WHITE), member 2
chr6	69578478	69579037	0.85393	0.03724	546213	Gm1420	gene model 1420, (NCBI)
chr6	85835992	85836450	0.971714	0.03983	93673	Cml2	camello-like 2
chr6	89810541	89810890	1.47229	0.00746	113848	V1ra6	vomeronasal 1 receptor, A6
chr6	89858577	89859130	1.56063	0.00188	113854	V1rb4	vomeronasal 1 receptor, B4
chr6	89858577	89859130	1.56063	0.00188	107798	V1rb5	vomeronasal 1 receptor, B5
chr6	89905811	89906660	0.647809	0.06865	22297	V1ra2	vomeronasal 1 receptor, A2
chr6	89941574	89942128	1.53119	0.00239	113856	V1rb8	vomeronasal 1 receptor, B8
chr6	89986591	89987740	1.82564	0	113846	V1ra4	vomeronasal 1 receptor, A4
chr6	90001845	90003094	1.7962	0	113845	V1ra3	vomeronasal 1 receptor, A3
chr6	90142219	90142770	1.00116	0.04105	113849	V1ra7	vomeronasal 1 receptor, A7
chr6	90144119	90144568	1.88454	0	113849	V1ra7	vomeronasal 1 receptor, A7
chr6	90166320	90166870	0.795038	0.04016	113850	V1ra8	vomeronasal 1 receptor, A8
chr6	113041415	113041764	0.588917	0.09461	72895	Setd5	SET domain containing 5
chr6	113246783	113247132	0.647809	0.06865	211232	Cpne9	copine family member IX
chr6	121439497	121439946	0.883376	0.03649	243621	Iqsec3	IQ motif and Sec7 domain 3
chr6	121802159	121802613	0.765593	0.04254	17836	Mug1	murinoglobulin 1
chr6	122953985	122954334	0.883376	0.0662	474145	Dcir2	dendritic cell inhibitory receptor 2
chr6	123087910	123089267	0.677255	0.05149	26888	Clec4a2	C-type lectin domain family 4, member a2
chr6	125156718	125157067	0.706701	0.05245	66493	Mrpl51	mitochondrial ribosomal protein L51
chr6	125156718	125157067	0.706701	0.05245	68298	2810406C15Rik	RIKEN cDNA 2810406C15 gene
chr6	129644303	129644758	0.765593	0.0424	16641	Klrc1	killer cell lectin-like receptor subfamily C, member 1
chr6	129707863	129708119	1.11894	0.17895	320407	Klri2	killer cell lectin-like receptor family I member 2
chr6	129879617	129880681	1.00116	0.04105	16636	Klra5	killer cell lectin-like receptor, subfamily A, member 5
chr6	129992347	129992826	1.44285	0.01378	93971	Klra19	killer cell lectin-like receptor, subfamily A, member 19
chr6	129992347	129992826	1.44285	0.01378	16637	Klra6	killer cell lectin-like receptor, subfamily A, member 6
chr6	129993878	129994427	1.4134	0.01528	93971	Klra19	killer cell lectin-like receptor, subfamily A, member 19
chr6	129993878	129994427	1.4134	0.01528	16637	Klra6	killer cell lectin-like receptor, subfamily A, member 6
chr6	130033933	130034786	1.26617	0.06094	654450	Klra33	killer cell lectin-like receptor subfamily A member 33
chr6	130033933	130034786	1.26617	0.06094	93970	Klra18	killer cell lectin-like receptor, subfamily A, member 18
chr6	130033933	130034786	1.26617	0.06094	16635	Klra4	killer cell lectin-like receptor, subfamily A, member 4
chr6	130095169	130095618	0.971714	0.03983	93968	Klra21	killer cell lectin-like receptor subfamily A, member 21
chr6	130095169	130095618	0.971714	0.03983	16639	Klra8	killer cell lectin-like receptor, subfamily A, member 8
chr6	130126160	130127112	0.441688	0.16211	654449	Klra29	killer cell lectin-like receptor subfamily A member 29
chr6	130158529	130159291	1.35451	0.0386	16640	Klra9	killer cell lectin-like receptor subfamily A, member 9
chr6	130159835	130160591	1.14839	0.06871	16640	Klra9	killer cell lectin-like receptor subfamily A, member 9
chr6	130197783	130198152	0.85393	0.03724	93967	Klra20	killer cell lectin-like receptor subfamily A, member 20
chr6	130197783	130198152	0.85393	0.03724	16638	Klra7	killer cell lectin-like receptor, subfamily A, member 7
chr6	130203308	130203770	0.883376	0.03649	16638	Klra7	killer cell lectin-like receptor, subfamily A, member 7
chr6	130274964	130276420	1.32506	0.05263	16630	Klra12	killer cell lectin-like receptor subfamily A, member 12
chr6	130274964	130276420	1.32506	0.05263	16631	Klra13	killer cell lectin-like receptor subfamily A, member 13
chr6	130274964	130276420	1.32506	0.05263	79410	Klra23	killer cell lectin-like receptor subfamily A, member 23
chr6	130304438	130304893	1.20728	0.03898	16634	Klra3	killer cell lectin-like receptor, subfamily A, member 3
chr6	130346055	130348305	1.26617	0.04924	93969	Klra22	killer cell lectin-like receptor subfamily A, member 22
chr6	130346055	130348305	1.26617	0.04924	16627	Klra1	killer cell lectin-like receptor, subfamily A, member 1
chr6	130346055	130348305	1.26617	0.04924	27423	Klra15	killer cell lectin-like receptor, subfamily A, member 15
chr6	130349255	130349713	1.44285	0.01378	93969	Klra22	killer cell lectin-like receptor subfamily A, member 22
chr6	130349255	130349713	1.44285	0.01378	16627	Klra1	killer cell lectin-like receptor, subfamily A, member 1
chr6	130349255	130349713	1.44285	0.01378	27423	Klra15	killer cell lectin-like receptor, subfamily A, member 15
chr6	131625277	131626733	1.32506	0.03008	387342	Tas2r107	taste receptor, type 2, member 107
chr6	131650937	131651394	0.50058	0.1741	387340	Tas2r104	taste receptor, type 2, member 104
chr6	131654540	131654999	0.677255	0.05975	387340	Tas2r104	taste receptor, type 2, member 104
chr6	131654540	131654999	0.677255	0.05975	57252	Tas2r105	taste receptor, type 2, member 105
chr6	131654540	131654999	0.677255	0.05975	387346	Tas2r114	taste receptor, type 2, member 114
chr6	131655656	131656413	0.50058	0.1741	387340	Tas2r104	taste receptor, type 2, member 104
chr6	131655656	131656413	0.50058	0.1741	57252	Tas2r105	taste receptor, type 2, member 105
chr6	131655656	131656413	0.50058	0.1741	387346	Tas2r114	taste receptor, type 2, member 114
chr6	132083983	132084334	1.0306	0.04172	114600	MP4	proline rich protein MP4
chr6	132281030	132281286	0.795038	0.07551	381832	BC061494	cDNA sequence BC061494
chr6	132281030	132281286	0.795038	0.07551	56272	Prpmp5	proline-rich protein MP5
chr6	132408029	132408489	0.942268	0.03844	381818	MGC78233	similar to proline rich protein MP4
chr6	132533534	132534096	0.942268	0.03844	19131	Prh1	proline rich protein HaeIII subfamily 1
chr6	132559638	132560287	0.883376	0.04753	83380	Prp2	proline rich protein 2
chr6	132561038	132561793	0.588917	0.0521	83380	Prp2	proline rich protein 2
chr6	140004962	140005511	0.912822	0.03749	12344	Capza3	capping protein (actin filament) muscle Z-line, alpha 3
chr6	140004962	140005511	0.912822	0.03749	114875	Plcz1	phospholipase C, zeta 1
chr6	142143676	142144028	0.912822	0.06651	28254	Slco1a6	solute carrier organic anion transporter family, member 1a6
chr7	3323869	3324418	1.02852	0.04753	18733	Lilrb3	leukocyte immunoglobulin-like receptor, subfamily B (with TM and ITIM domains), member 3
chr7	3342457	3342706	0.617112	0.19241	18722	Pira1	paired-Ig-like receptor A1
chr7	3343057	3343616	0.925669	0.04016	18722	Pira1	paired-Ig-like receptor A1
chr7	3447638	3447887	0.822817	0.09182	18733	Lilrb3	leukocyte immunoglobulin-like receptor, subfamily B (with TM and ITIM domains), member 3
chr7	3447638	3447887	0.822817	0.09182	18725	Pira2	paired-Ig-like receptor A2
chr7	3500679	3500928	0.857101	0.08397	18724	Pira11	paired-Ig-like receptor A11
chr7	3500679	3500928	0.857101	0.08397	18727	Pira4	paired-Ig-like receptor A4
chr7	3500679	3500928	0.857101	0.08397	18729	Pira6	paired-Ig-like receptor A6
chr7	3501279	3501840	0.959953	0.03966	18724	Pira11	paired-Ig-like receptor A11
chr7	3501279	3501840	0.959953	0.03966	18727	Pira4	paired-Ig-like receptor A4
chr7	3501279	3501840	0.959953	0.03966	18729	Pira6	paired-Ig-like receptor A6
chr7	3875275	3875524	0.822817	0.09182	18729	Pira6	paired-Ig-like receptor A6
chr7	3875275	3875524	0.822817	0.09182	664887	LOC664887	similar to paired-Ig-like receptor A6 isoform a
chr7	3939910	3941160	0.719964	0.05263	17086	Ncr1	natural cytotoxicity triggering receptor 1
chr7	4799334	4799583	1.95419	0.00526	81015	V1rd3	vomeronasal 1 receptor, D3
chr7	4800834	4801483	1.7142	0.00996	81015	V1rd3	vomeronasal 1 receptor, D3
chr7	4953728	4954082	1.33708	0.04246	232827	Nalp2	NACHT, leucine rich repeat and PYD containing 2
chr7	4953728	4954082	1.33708	0.04246	272350	LOC272350	similar to RIKEN cDNA 1110067D22
chr7	5057346	5057795	1.7142	0.00746	404284	V1rd10	vomeronasal 1 receptor, D10
chr7	5057846	5058595	1.57706	0.0386	404284	V1rd10	vomeronasal 1 receptor, D10
chr7	5059058	5059707	1.54278	0.02685	404284	V1rd10	vomeronasal 1 receptor, D10
chr7	5275690	5276541	1.47421	0.03684	81016	V1rd2	vomeronasal 1 receptor, D2
chr7	5275690	5276541	1.47421	0.03684	404283	V1rd8	vomeronasal 1 receptor, D8
chr7	5277197	5277963	0.754248	0.04362	81016	V1rd2	vomeronasal 1 receptor, D2
chr7	5277197	5277963	0.754248	0.04362	404283	V1rd8	vomeronasal 1 receptor, D8
chr7	5278606	5278868	1.98847	0	81016	V1rd2	vomeronasal 1 receptor, D2
chr7	5278606	5278868	1.98847	0	404283	V1rd8	vomeronasal 1 receptor, D8
chr7	5410033	5410482	0.994237	0.03724	81017	V1rd1	vomeronasal 1 receptor, D1
chr7	5487129	5488193	1.5085	0.0566	404285	V1rd11	vomeronasal 1 receptor, D11
chr7	5488830	5489588	1.26851	0.06418	404285	V1rd11	vomeronasal 1 receptor, D11
chr7	5668801	5669250	1.09709	0.03844	83564	Nalp4c	NACHT, leucine rich repeat and PYD containing 4C
chr7	6086039	6086392	0.68568	0.09461	18349	Olfr5	olfactory receptor 5
chr7	6092757	6093206	1.26851	0.04192	258383	Olfr1347	olfactory receptor 1347
chr7	6105809	6106258	0.925669	0.04016	258915	Olfr1348	olfactory receptor 1348
chr7	6119512	6119961	1.16566	0.04105	269862	Olfr1349	olfactory receptor 1349
chr7	6598086	6599035	1.19994	0.06374	20871	Aurkc	aurora kinase C
chr7	6599286	6599835	1.5085	0.03262	20871	Aurkc	aurora kinase C
chr7	6725038	6725287	0.617112	0.19241	232853	5730403M16Rik	RIKEN cDNA 5730403M16 gene
chr7	6813940	6814289	2.19418	0	232855	BC023179	cDNA sequence BC023179
chr7	6815440	6815589	2.39988	0	232855	BC023179	cDNA sequence BC023179
chr7	6942617	6942978	2.29703	0	22306	V2r15	vomeronasal 2, receptor, 15
chr7	7597969	7599532	1.95419	0	22305	V2r14	vomeronasal 2, receptor, 14
chr7	8140797	8141547	2.05704	0	22310	V2r4	vomeronasal 2, receptor, 4
chr7	9149744	9150293	0.68568	0.09461	171264	V1re11	vomeronasal 1 receptor, E11
chr7	9150744	9151093	0.719964	0.0799	171264	V1re11	vomeronasal 1 receptor, E11
chr7	9455880	9456941	1.40565	0.03898	252904	V1re9	vomeronasal 1 receptor, E9
chr7	9457680	9458241	0.582828	0.1741	252904	V1re9	vomeronasal 1 receptor, E9
chr7	9562085	9563134	0.959953	0.04614	210045	Nalp4b	NACHT, leucine rich repeat and PYD containing 4B
chr7	9625631	9625986	1.16566	0.04105	252910	V1re13	vomeronasal 1 receptor, E13
chr7	9879383	9879939	1.9199	0.0007	245109	Gm397	gene model 397, (NCBI)
chr7	9880383	9881040	1.54278	0.04386	245109	Gm397	gene model 397, (NCBI)
chr7	10575883	10577033	1.02852	0.04939	252905	V1rg1	vomeronasal 1 receptor, G1
chr7	10784206	10785563	0.754248	0.03509	171241	V1rg6	vomeronasal 1 receptor, G6
chr7	10836649	10837008	0.822817	0.05245	171239	V1rg4	vomeronasal 1 receptor, G4
chr7	11056827	11057984	0.925669	0.04561	171242	V1rg7	vomeronasal 1 receptor, G7
chr7	11097828	11098177	0.68568	0.09461	171238	V1rg3	vomeronasal 1 receptor, G3
chr7	11098928	11099277	1.13137	0.03983	171238	V1rg3	vomeronasal 1 receptor, G3
chr7	11166043	11166500	1.19994	0.04172	171244	V1rg9	vomeronasal 1 receptor, G9
chr7	11209868	11210219	1.09709	0.03844	171268	V1rg12	vomeronasal 1 receptor, G12
chr7	11227492	11227953	1.43993	0.03787	171243	V1rg8	vomeronasal 1 receptor, G8
chr7	11268128	11268577	1.19994	0.04172	171267	V1rg11	vomeronasal 1 receptor, G11
chr7	12119617	12119976	0.891385	0.04254	171260	V1rj2	vomeronasal 1 receptor, J2
chr7	12296533	12296896	0.719964	0.0799	29865	Cabp5	calcium binding protein 5
chr7	12297633	12298188	0.857101	0.04354	29865	Cabp5	calcium binding protein 5
chr7	12632318	12632672	2.09132	0	20865	Sult2a2	sulfotransferase family 2A, dehydroepiandrosterone (DHEA)-preferring, member 2
chr7	12633618	12634180	1.43993	0.03787	20865	Sult2a2	sulfotransferase family 2A, dehydroepiandrosterone (DHEA)-preferring, member 2
chr7	13524858	13525216	2.09132	0	627280	B430211C08Rik	RIKEN cDNA B430211C08 gene
chr7	13559788	13560337	2.29703	0	194588	MGC117731	similar to oocyte specific homeobox 3
chr7	14296524	14297379	2.74272	0	246792	Obox2	oocyte specific homeobox 2
chr7	14916091	14916441	2.46845	0	252829	Obox5	oocyte specific homeobox 5
chr7	14993169	14993521	0.857101	0.04724	252830	Obox6	oocyte specific homeobox 6
chr7	16360498	16361555	1.02852	0.04939	114872	Psg29	pregnancy-specific glycoprotein 29
chr7	16969303	16970352	1.09709	0.05545	67084	Ceacam14	CEA-related cell adhesion molecule 14
chr7	16970403	16970854	1.19994	0.04172	67084	Ceacam14	CEA-related cell adhesion molecule 14
chr7	17128645	17128994	1.0628	0.03749	66996	Ceacam11	CEA-related cell adhesion molecule 11
chr7	17168610	17168869	1.13137	0.06628	69785	Ceacam13	CEA-related cell adhesion molecule 13
chr7	17333015	17333964	0.548544	0.06536	232925	Gm580	gene model 580, (NCBI)
chr7	17334215	17334977	0.959953	0.03966	232925	Gm580	gene model 580, (NCBI)
chr7	17512897	17513346	0.891385	0.04254	26438	Psg18	pregnancy specific glycoprotein 18
chr7	17513997	17515256	1.02852	0.04939	26438	Psg18	pregnancy specific glycoprotein 18
chr7	17590063	17590512	1.0628	0.03749	114871	Psg28	pregnancy-specific glycoprotein 28
chr7	17725327	17726183	0.68568	0.09461	545925	LOC545925	similar to pregnancy-specific glycoprotein 21
chr7	17814744	17816194	1.26851	0.04192	72242	Psg21	pregnancy-specific glycoprotein 21
chr7	17956732	17957181	0.68568	0.09461	26439	Psg19	pregnancy specific glycoprotein 19
chr7	17979729	17980187	0.788533	0.05975	26437	Psg17	pregnancy specific glycoprotein 17
chr7	17981529	17982078	0.582828	0.1741	26437	Psg17	pregnancy specific glycoprotein 17
chr7	19164544	19165199	0.617112	0.14065	243874	Nalp9b	NACHT, LRR and PYD containing protein 9b
chr7	19165744	19166193	1.16566	0.04105	243874	Nalp9b	NACHT, LRR and PYD containing protein 9b
chr7	19298311	19299368	2.43417	0	404290	V1rd21	vomeronasal 1 receptor, D21
chr7	22119590	22120847	2.50273	0	81011	V1rd14	vomeronasal 1 receptor, D14
chr7	22428770	22428919	1.33708	0.16667	381936	LOC381936	similar to Ser/Thr protein kinase PAR-1A
chr7	22429170	22429620	0.857101	0.04724	381936	LOC381936	similar to Ser/Thr protein kinase PAR-1A
chr7	22430170	22430324	1.43993	0.13684	381936	LOC381936	similar to Ser/Thr protein kinase PAR-1A
chr7	23008338	23008787	1.19994	0.04172	446099	Nalp4e	NACHT, leucine rich repeat and PYD containing 4E
chr7	23365075	23366533	1.47421	0.04924	81010	V1rd9	vomeronasal 1 receptor, D9
chr7	23460670	23461327	0.68568	0.09461	404291	V1rd22	vomeronasal 1 receptor, D22
chr7	23462470	23463130	1.5085	0.0566	404291	V1rd22	vomeronasal 1 receptor, D22
chr7	23574709	23576372	1.23422	0.10526	384572	V1rd12	vomeronasal 1 receptor, D12
chr7	23576509	23577065	2.09132	0	384572	V1rd12	vomeronasal 1 receptor, D12
chr7	23602288	23602745	1.74849	0.00388	232959	V1rd13	vomeronasal 1 receptor, D13
chr7	23637245	23637596	1.88562	0.00186	404286	V1rd17	vomeronasal 1 receptor, D17
chr7	23660173	23661032	0.959953	0.04678	232962	V1rd16	vomeronasal 1 receptor, D16
chr7	23690971	23691327	1.7142	0.00746	404289	V1rd20	vomeronasal 1 receptor, D20
chr7	23692871	23693328	1.74849	0.00388	404289	V1rd20	vomeronasal 1 receptor, D20
chr7	23761733	23762685	1.33708	0.06543	209824	V1rd15	vomeronasal 1 receptor, D15
chr7	23763533	23763989	2.22846	0	209824	V1rd15	vomeronasal 1 receptor, D15
chr7	24715055	24715504	0.719964	0.0799	232975	Atp1a3	ATPase, Na+/K+ transporting, alpha 3 polypeptide
chr7	25769354	25770715	1.09709	0.07985	13089	Cyp2b13	cytochrome P450, family 2, subfamily b, polypeptide 13
chr7	26014751	26015300	1.23422	0.04079	13086	Cyp2a4	cytochrome P450, family 2, subfamily a, polypeptide 4
chr7	26320438	26320896	0.822817	0.05245	171265	V1re12	vomeronasal 1 receptor, E12
chr7	26321438	26321994	1.09709	0.05639	171265	V1re12	vomeronasal 1 receptor, E12
chr7	26322238	26322687	0.788533	0.05975	171265	V1re12	vomeronasal 1 receptor, E12
chr7	26465646	26465995	0.788533	0.05975	13090	Cyp2b19	cytochrome P450, family 2, subfamily b, polypeptide 19
chr7	26517286	26518140	0.617112	0.04441	13108	Cyp2g1	cytochrome P450, family 2, subfamily g, polypeptide 1
chr7	26543200	26543549	1.13137	0.03983	13086	Cyp2a4	cytochrome P450, family 2, subfamily a, polypeptide 4
chr7	26543200	26543549	1.13137	0.03983	13087	Cyp2a5	cytochrome P450, family 2, subfamily a, polypeptide 5
chr7	26543700	26544551	0.788533	0.05975	13086	Cyp2a4	cytochrome P450, family 2, subfamily a, polypeptide 4
chr7	26543700	26544551	0.788533	0.05975	13087	Cyp2a5	cytochrome P450, family 2, subfamily a, polypeptide 5
chr7	31000176	31000833	1.47421	0.03684	57426	Apbh	androgen-binding protein eta
chr7	31010220	31010569	1.57706	0.02518	381970	Abpe	androgen binding protein epsilon
chr7	33074582	33075632	2.15989	0	494519	Abpd	androgen binding protein delta
chr7	33075982	33076634	2.39988	0	494519	Abpd	androgen binding protein delta
chr7	33447555	33448917	1.30279	0.04253	233090	Abpz	androgen binding protein zeta
chr7	33653231	33653790	1.43993	0.03787	110187	Abpg	androgen binding protein gamma
chr7	33654631	33655383	1.7142	0.00996	110187	Abpg	androgen binding protein gamma
chr7	33729826	33730375	1.02852	0.04753	11354	Abpa	androgen binding protein alpha
chr7	33730526	33730775	1.5085	0.05128	11354	Abpa	androgen binding protein alpha
chr7	37982057	37982316	1.40565	0.07135	66161	Pop4	processing of precursor 4, ribonuclease P/MRP family, (S. cerevisiae)
chr7	38236781	38237430	1.33708	0.04246	434171	LOC434171	similar to RIKEN cDNA 4930433I11 gene
chr7	38238801	38239150	0.959953	0.03966	434171	LOC434171	similar to RIKEN cDNA 4930433I11 gene
chr7	40758807	40759156	1.09709	0.03844	243944	4930433I11Rik	RIKEN cDNA 4930433I11 gene
chr7	40760407	40761056	1.16566	0.04105	243944	4930433I11Rik	RIKEN cDNA 4930433I11 gene
chr7	41055579	41056728	1.67992	0.01831	434172	LOC434172	similar to hypothetical protein 4921507A12
chr7	41056979	41057928	1.98847	0	434172	LOC434172	similar to hypothetical protein 4921507A12
chr7	41273570	41274028	0.68568	0.09461	101835	AW146154	expressed sequence AW146154
chr7	42220733	42221282	0.617112	0.14065	71162	4933421I07Rik	RIKEN cDNA 4933421I07 gene
chr7	42222433	42222689	1.16566	0.07368	71162	4933421I07Rik	RIKEN cDNA 4933421I07 gene
chr7	42415441	42415690	1.74849	0.01462	208111	C330019L16Rik	RIKEN cDNA C330019L16 gene
chr7	42415941	42417198	1.37136	0.06699	208111	C330019L16Rik	RIKEN cDNA C330019L16 gene
chr7	43811553	43812102	0.51426	0.16211	76999	1700127D06Rik	RIKEN cDNA 1700127D06 gene
chr7	43833509	43833858	0.959953	0.03966	16623	Klk1b1	kallikrein 1-related peptidase b1
chr7	43842802	43843151	0.959953	0.03966	13648	Klk1b9	kallikrein 1-related peptidase b9
chr7	43879219	43879768	0.959953	0.04614	13647	Egfbp2	epidermal growth factor binding protein type B
chr7	43879219	43879768	0.959953	0.04614	16618	Klk1b26	kallikrein 1-related petidase b26
chr7	44002808	44004357	0.719964	0.04417	16615	Klk1b16	kallikrein 1-related peptidase b16
chr7	44993324	44994173	0.754248	0.04362	27207	Rps11	ribosomal protein S11
chr7	44993324	44994173	0.754248	0.04362	210172	Zfp526	zinc finger protein 526
chr7	47057277	47057527	1.30279	0.0809	381886	Mrgpra6	MAS-related GPR, member A6
chr7	47222962	47223611	1.33708	0.04246	233221	Mrgpra1	MAS-related GPR, member A1
chr7	47223762	47224220	1.98847	0.00082	233221	Mrgpra1	MAS-related GPR, member A1
chr7	47357178	47357632	1.81705	0.00211	235712	Mrgpra2	MAS-related GPR, member A2
chr7	47358778	47359132	1.88562	0.00186	235712	Mrgpra2	MAS-related GPR, member A2
chr7	47425759	47426113	1.40565	0.03898	404235	Mrgpra5	MAS-related GPR, member A5
chr7	47468893	47469642	2.02276	0	233222	Mrgpra3	MAS-related GPR, member A3
chr7	47470293	47471352	1.13137	0.06316	233222	Mrgpra3	MAS-related GPR, member A3
chr7	48037607	48038770	1.47421	0.03684	404239	Mrgprb5	MAS-related GPR, member B5
chr7	48427815	48428067	0.68568	0.14308	243979	Mrgprb2	MAS-related GPR, member B2
chr7	48511323	48511780	0.891385	0.04254	404238	Mrgprb3	MAS-related GPR, member B3
chr7	49777489	49778138	0.754248	0.04362	104245	Slc6a5	solute carrier family 6 (neurotransmitter transporter, glycine), member 5
chr7	51489510	51489859	0.788533	0.05975	140919	Slc17a6	solute carrier family 17 (sodium-dependent inorganic phosphate cotransporter), member 6
chr7	62225297	62225653	0.994237	0.03724	17984	Ndn	necdin
chr7	84883412	84884169	0.651396	0.06103	233437	F830104D24Rik	RIKEN cDNA F830104D24 gene
chr7	86145048	86145497	0.651396	0.11518	258222	Olfr310	olfactory receptor 310
chr7	102462962	102463611	0.68568	0.09461	258750	Olfr551	olfactory receptor 551
chr7	102647746	102648395	0.651396	0.11518	259096	Olfr561	olfactory receptor 561
chr7	102822487	102822736	0.754248	0.11515	258357	Olfr574	olfactory receptor 574
chr7	103046956	103047205	0.857101	0.08397	258139	Olfr591	olfactory receptor 591
chr7	103060123	103060772	0.925669	0.04016	404317	Olfr592	olfactory receptor 592
chr7	103125826	103126375	1.09709	0.03844	384701	Dub2a	deubiquitinating enzyme 2a
chr7	103129463	103129919	0.617112	0.19241	384701	Dub2a	deubiquitinating enzyme 2a
chr7	103129463	103129919	0.617112	0.19241	436004	Usp17	ubiquitin specific peptidase 17 (homolog)
chr7	103288616	103288967	0.754248	0.06865	13532	Dub2	deubiquitinating enzyme 2
chr7	103290216	103290865	1.16566	0.05842	13532	Dub2	deubiquitinating enzyme 2
chr7	103457844	103458194	0.754248	0.06865	258838	Olfr617	olfactory receptor 617
chr7	103534569	103535222	0.994237	0.03724	259126	Olfr623	olfactory receptor 623
chr7	104017939	104018695	0.651396	0.06103	244178	Ubqln3	ubiquilin 3
chr7	104338432	104339181	0.651396	0.06103	20128	Trim30	tripartite motif protein 30
chr7	104522527	104522976	0.68568	0.09461	259051	Olfr658	olfactory receptor 658
chr7	104715925	104716381	0.925669	0.04016	381944	Dub1a	deubiquitinating enzyme 1a
chr7	104717326	104717878	0.994237	0.03724	381944	Dub1a	deubiquitinating enzyme 1a
chr7	104729236	104729703	0.891385	0.04254	13531	Dub1	deubiquitinating enzyme 1
chr7	104730676	104731127	1.16566	0.04105	13531	Dub1	deubiquitinating enzyme 1
chr7	104812348	104812697	0.617112	0.14065	259045	Olfr669	olfactory receptor 669
chr7	104898387	104898850	0.651396	0.11518	258147	Olfr675	olfactory receptor 675
chr7	104942289	104942744	0.617112	0.14065	258753	Olfr678	olfactory receptor 678
chr7	105017730	105018181	0.68568	0.09461	259047	Olfr683	olfactory receptor 683
chr7	105031101	105031660	0.822817	0.04191	244187	Olfr684	olfactory receptor 684
chr7	106008759	106009316	0.719964	0.0799	74558	Gvin1	GTPase, very large interferon inducible 1
chr7	106234522	106235071	0.857101	0.04724	209380	LOC209380	similar to very large inducible GTPase 1
chr7	106536381	106537442	0.68568	0.09461	258592	Olfr697	olfactory receptor 697
chr7	106750183	106750537	0.68568	0.09461	233670	Olfr6	olfactory receptor 6
chr7	106795007	106795456	1.16566	0.04105	18317	Olfr2	olfactory receptor 2
chr7	107693634	107694183	0.68568	0.09461	258770	Olfr472	olfactory receptor 472
chr7	107845960	107846609	0.959953	0.04614	257891	Olfr479	olfactory receptor 479
chr7	107886245	107886694	0.788533	0.05975	258728	Olfr482	olfactory receptor 482
chr7	107950548	107951107	0.617112	0.14065	258041	Olfr485	olfactory receptor 485
chr7	107963420	107963771	0.754248	0.06865	258489	Olfr486	olfactory receptor 486
chr7	108003206	108003755	0.891385	0.04254	258042	Olfr487	olfactory receptor 487
chr7	108077801	108078259	0.617112	0.14065	258491	Olfr490	olfactory receptor 490
chr7	108256502	108256959	0.788533	0.05975	258304	Olfr498	olfactory receptor 498
chr7	108357870	108358925	0.719964	0.04417	258163	Olfr504	olfactory receptor 504
chr7	108403485	108403946	0.651396	0.11518	258215	Olfr506	olfactory receptor 506
chr7	108437251	108437700	0.719964	0.0799	258369	Olfr509	olfactory receptor 509
chr7	108685082	108685738	0.719964	0.0799	277935	Olfr519	olfactory receptor 519
chr7	140226028	140226585	0.651396	0.11518	258512	Olfr530	olfactory receptor 530
chr7	140315722	140316475	0.68568	0.04025	258056	Olfr533	olfactory receptor 533
chr8	3748430	3749280	0.666493	0.04354	170786	Cd209a	CD209a antigen
chr8	3854986	3855835	0.719812	0.04241	170780	Cd209e	Cd209e antigen
chr8	19122328	19123377	0.506535	0.04269	360211	Defb34	defensin beta 34
chr8	19138835	19139984	0.666493	0.04724	546038	Spag11c/h	sperm-associated antigen 11c/h
chr8	19140935	19141184	0.98641	0.07713	546038	Spag11c/h	sperm-associated antigen 11c/h
chr8	19198082	19198731	0.479875	0.14065	56519	Defb4	defensin beta 4
chr8	19224754	19225306	0.639833	0.05245	116746	Defb6	defensin beta 6
chr8	19247068	19247617	1.01307	0.04253	81007	Defb5	defensin beta 5
chr8	19292573	19293022	0.506535	0.11518	27358	Defb3	defensin beta 3
chr8	19447083	19447238	1.06639	0.16268	244334	Defb8	defensin beta 8
chr8	19448983	19449441	0.853111	0.03844	244334	Defb8	defensin beta 8
chr8	20087219	20087868	0.799792	0.04753	503556	LOC503556	CRS4C-6
chr8	20136904	20137161	0.559854	0.12504	654453	Defb33	defensin beta 33
chr8	20137604	20138054	0.506535	0.06103	654453	Defb33	defensin beta 33
chr8	20138704	20139153	1.33299	0.00746	654453	Defb33	defensin beta 33
chr8	20377085	20378446	1.43962	0	626415	4930467E23Rik	RIKEN cDNA 4930467E23 gene
chr8	20424715	20425476	1.22635	0.04605	436177	LOC436177	similar to Cadherin-11 precursor (Osteoblast-cadherin) (OB-cadherin) (OSF-4)
chr8	20438598	20439849	1.14637	0.14474	381598	2610005L07Rik	RIKEN cDNA 2610005L07 gene
chr8	20438598	20439849	1.14637	0.14474	384382	A430108E01Rik	RIKEN cDNA A430108E01 gene
chr8	20440898	20441154	1.19969	0.04962	381598	2610005L07Rik	RIKEN cDNA 2610005L07 gene
chr8	20440898	20441154	1.19969	0.04962	384382	A430108E01Rik	RIKEN cDNA A430108E01 gene
chr8	22656228	22656677	1.38631	0.00239	382059	Defcr22	defensin-related cryptdin 22
chr8	22656928	22657485	1.14637	0.03684	382059	Defcr22	defensin-related cryptdin 22
chr8	22685565	22686414	1.38631	0.00175	13226	Defcr-rs7	defensin related cryptdin, related sequence 7
chr8	22781394	22781843	1.33299	0.00746	13237	Defcr3	defensin related cryptdin 3
chr8	22792090	22792646	0.826451	0.03749	13239	Defcr5	defensin related cryptdin 5
chr8	22821427	22822283	0.773132	0.06811	13221	Defcr-rs12	defensin related cryptdin, related sequence 12
chr8	22821427	22822283	0.773132	0.06811	13218	Defcr-rs1	defensin related sequence cryptdin peptide (paneth cells)
chr8	22822928	22823293	1.30633	0.01378	13221	Defcr-rs12	defensin related cryptdin, related sequence 12
chr8	22822928	22823293	1.30633	0.01378	13218	Defcr-rs1	defensin related sequence cryptdin peptide (paneth cells)
chr8	22972800	22973253	0.586514	0.06865	68009	Defcr20	defensin related cryptdin 20
chr8	22972800	22973253	0.586514	0.06865	13238	Defcr4	defensin related cryptdin 4
chr8	22974000	22974450	1.38631	0.00239	68009	Defcr20	defensin related cryptdin 20
chr8	22974000	22974450	1.38631	0.00239	13238	Defcr4	defensin related cryptdin 4
chr8	23168792	23170658	1.38631	0	382000	AY761184	cDNA sequence AY761184
chr8	23199381	23200538	1.35965	0	13240	Defcr6	defensin related cryptdin 6
chr8	23199381	23200538	1.35965	0	503491	Defcr24	defensin-related cryptdin 24
chr8	23305170	23305819	0.399896	0.16211	13215	Defb2	defensin beta 2
chr8	23402096	23402645	0.799792	0.04753	246082	Defb15	defensin beta 15
chr8	23402096	23402645	0.799792	0.04753	246084	Defb35	defensin beta 35
chr8	23942926	23943578	0.639833	0.04191	102032	AI316807	expressed sequence AI316807
chr8	23942926	23943578	0.639833	0.04191	20516	Slc20a2	solute carrier family 20, member 2
chr8	45020280	45020929	0.506535	0.06103	382007	Adam26b	a disintegrin and metallopeptidase domain 26B
chr8	58832945	58833396	0.693153	0.04254	110304	Glra3	glycine receptor, alpha 3 subunit
chr8	63876604	63877053	0.693153	0.04254	12725	Clcn3	chloride channel 3
chr8	87836795	87837144	1.11971	0.03787	234542	Rtbdn	retbindin
chr8	87837395	87837544	2.39938	0	234542	Rtbdn	retbindin
chr8	107815598	107815847	0.853111	0.06749	234673	Ces5	carboxylesterase 5
chr8	108855472	108855821	0.639833	0.05245	20498	Slc12a4	solute carrier family 12, member 4
chr8	126217902	126218451	0.399896	0.16211	234857	Spire2	spire homolog 2 (Drosophila)
chr8	131951063	131951512	0.799792	0.03649	74703	Ccdc7	coiled-coil domain containing 7
chr8	131951063	131951512	0.799792	0.03649	75453	1700008F21Rik	RIKEN cDNA 1700008F21 gene
chr8	131952763	131953412	0.586514	0.06865	74703	Ccdc7	coiled-coil domain containing 7
chr8	131952763	131953412	0.586514	0.06865	75453	1700008F21Rik	RIKEN cDNA 1700008F21 gene
chr8_random	163311	163767	2.04225	0.04079	114564	Csprs	component of Sp100-rs
chr9	3200582	3201037	0.891021	0.03844	114673	4930433N12Rik	RIKEN cDNA 4930433N12 gene
chr9	7270744	7271396	0.529044	0.06103	17386	Mmp13	matrix metallopeptidase 13
chr9	7444121	7444770	0.473355	0.1741	17392	Mmp3	matrix metallopeptidase 3
chr9	7488924	7489373	1.44791	0.00239	17384	Mmp10	matrix metallopeptidase 10
chr9	7490224	7490873	1.47575	0.00211	17384	Mmp10	matrix metallopeptidase 10
chr9	7557759	7558308	0.612577	0.06865	17394	Mmp8	matrix metallopeptidase 8
chr9	18505535	18505796	1.03024	0.07713	18322	Olfr24	olfactory receptor 24
chr9	18605128	18605786	0.556888	0.0521	259070	Olfr829	olfactory receptor 829
chr9	18606728	18607285	1.0024	0.04079	259070	Olfr829	olfactory receptor 829
chr9	18693651	18694512	0.584732	0.03793	258075	Olfr832	olfactory receptor 832
chr9	18869458	18869812	0.863176	0.03749	258557	Olfr836	olfactory receptor 836
chr9	18871359	18871821	0.69611	0.04724	258557	Olfr836	olfactory receptor 836
chr9	19088863	19089216	0.556888	0.09461	258249	Olfr845	olfactory receptor 845
chr9	19111255	19111711	0.779643	0.03966	258279	Olfr846	olfactory receptor 846
chr9	19125781	19126239	0.807488	0.03724	258518	Olfr847	olfactory receptor 847
chr9	19191316	19191781	1.0024	0.04079	258520	Olfr849	olfactory receptor 849
chr9	19228150	19228409	1.22515	0.05128	258516	Olfr850	olfactory receptor 850
chr9	19287830	19288389	0.668266	0.05245	258908	Olfr853	olfactory receptor 853
chr9	19317384	19318340	1.16946	0.03787	258515	Olfr854	olfactory receptor 854
chr9	19461230	19461593	1.05809	0.04253	257963	Olfr857	olfactory receptor 857
chr9	19463130	19463686	1.03024	0.04192	257963	Olfr857	olfactory receptor 857
chr9	19531836	19532486	1.58713	0	18358	Olfr58	olfactory receptor 58
chr9	19533436	19533785	1.5036	0.00177	18358	Olfr58	olfactory receptor 58
chr9	19556721	19557084	1.11378	0.04079	258519	Olfr859	olfactory receptor 859
chr9	19558624	19559083	1.0024	0.04079	258519	Olfr859	olfactory receptor 859
chr9	19634305	19634654	1.0024	0.04079	258555	Olfr862	olfactory receptor 862
chr9	19777838	19778495	0.974554	0.06374	258551	Olfr866	olfactory receptor 866
chr9	19851262	19851623	0.69611	0.04724	258552	Olfr868	olfactory receptor 868
chr9	19885703	19886352	0.863176	0.03749	258550	Olfr869	olfactory receptor 869
chr9	19921471	19922030	1.14162	0.03898	57251	Olfr870	olfactory receptor 870
chr9	19962952	19963210	1.33653	0.02526	258905	Olfr871	olfactory receptor 871
chr9	20009427	20009684	0.807488	0.06895	258553	Olfr872	olfactory receptor 872
chr9	20564936	20565185	0.640421	0.10596	53867	Col5a3	procollagen, type V, alpha 3
chr9	20564936	20565185	0.640421	0.10596	235033	Rdh8	retinol dehydrogenase 8
chr9	35539283	35539832	1.253	0.02685	68171	D730048I06Rik	RIKEN cDNA D730048I06 gene
chr9	36292667	36293029	1.08593	0.04246	434396	LOC434396	similar to PIP-1 protein precursor
chr9	37666814	37667373	0.835332	0.03649	258794	Olfr878	olfactory receptor 878
chr9	37743164	37743513	0.807488	0.03724	258413	Olfr881	olfactory receptor 881
chr9	37834108	37835064	0.612577	0.04362	258415	Olfr887	olfactory receptor 887
chr9	37857258	37857720	0.807488	0.03724	258416	Olfr888	olfactory receptor 888
chr9	37865970	37866819	1.05809	0.04253	258475	Olfr889	olfactory receptor 889
chr9	37891807	37892561	0.417666	0.08589	258474	Olfr890	olfactory receptor 890
chr9	37893627	37894089	0.835332	0.03649	258474	Olfr890	olfactory receptor 890
chr9	37930892	37931454	0.835332	0.03649	258471	Olfr891	olfactory receptor 891
chr9	38004089	38004444	0.69611	0.04724	258802	Olfr143	olfactory receptor 143
chr9	38128453	38128902	0.751799	0.04016	404313	Olfr251	olfactory receptor 251
chr9	38128453	38128902	0.751799	0.04016	258874	Olfr900	olfactory receptor 900
chr9	38223220	38223675	0.835332	0.03649	258800	Olfr905	olfactory receptor 905
chr9	38272704	38273165	0.891021	0.03844	258873	Olfr909	olfactory receptor 909
chr9	38274404	38274762	0.612577	0.06865	258873	Olfr909	olfactory receptor 909
chr9	38342793	38343245	0.556888	0.09461	258225	Olfr913	olfactory receptor 913
chr9	38397693	38398148	1.0024	0.04079	258781	Olfr915	olfactory receptor 915
chr9	38408461	38409418	0.751799	0.04241	258780	Olfr916	olfactory receptor 916
chr9	38415913	38416870	0.69611	0.03918	258183	Olfr917	olfactory receptor 917
chr9	38506160	38506714	0.529044	0.11518	258783	Olfr920	olfactory receptor 920
chr9	38678944	38679404	0.473355	0.1741	258269	Olfr930	olfactory receptor 930
chr9	38745504	38746056	0.807488	0.03724	258741	Olfr935	olfactory receptor 935
chr9	38770910	38771567	0.668266	0.05245	258742	Olfr146	olfactory receptor 146
chr9	38892772	38893221	1.30869	0.019	406175	Olfr242	olfactory receptor 242
chr9	38892772	38893221	1.30869	0.019	258826	Olfr27	olfactory receptor 27
chr9	38933250	38933614	0.751799	0.04016	258323	Olfr943	olfactory receptor 943
chr9	39010450	39010807	0.640421	0.05975	258499	Olfr945	olfactory receptor 945
chr9	39235322	39235671	0.501199	0.14065	18343	Olfr44	olfactory receptor 44
chr9	39522869	39523227	0.473355	0.1741	258605	Olfr968	olfactory receptor 968
chr9	39622347	39622896	0.473355	0.1741	258603	Olfr972	olfactory receptor 972
chr9	39659276	39659733	0.501199	0.14065	258606	Olfr973	olfactory receptor 973
chr9	39691832	39692381	0.584732	0.0799	259111	Olfr974	olfactory receptor 974
chr9	39751596	39751953	0.529044	0.11518	259112	Olfr979	olfactory receptor 979
chr9	39823767	39824116	0.612577	0.06865	258853	Olfr982	olfactory receptor 982
chr9	39878030	39878388	0.473355	0.1741	258854	Olfr985	olfactory receptor 985
chr9	40623195	40623748	0.417666	0.16211	244813	Bsx	brain specific homeobox
chr9	40624095	40624656	1.11378	0.04079	244813	Bsx	brain specific homeobox
chr9	45587677	45587926	0.835332	0.0662	23821	Bace1	beta-site APP cleaving enzyme 1
chr9	57266861	57267110	1.72635	0.01053	56807	Scamp5	secretory carrier membrane protein 5
chr9	75470026	75470975	0.779643	0.04614	20255	Scg3	secretogranin III
chr9	88377828	88378186	0.612577	0.06865	547109	LOC547109	similar to tripartite motif-containing 43
chr9	88753412	88754061	0.417666	0.16211	12044	Bcl2a1a	B-cell leukemia/lymphoma 2 related protein A1a
chr9	91164749	91165618	0.501199	0.04506	22771	Zic1	zinc finger protein of the cerebellum 1
chr9	91164749	91165618	0.501199	0.04506	22774	Zic4	zinc finger protein of the cerebellum 4
chr9	96827207	96827456	0.751799	0.07551	211949	Spsb4	splA/ryanodine receptor domain and SOCS box containing 4
chr9	109298106	109298855	0.668266	0.04191	320083	Fbxw16	F-box and WD-40 domain protein 16
chr9	109672050	109672499	0.473355	0.1741	78709	C630041L24Rik	RIKEN cDNA C630041L24 gene
chr9	119059206	119059555	0.723954	0.0813	102570	Slc22a13	solute carrier family 22 (organic cation transporter), member 13
chr9	122998346	122998795	0.69611	0.04724	21922	Clec3b	C-type lectin domain family 3, member b
chrX	5259995	5260644	0.790034	0.05245	102991	AU022751	expressed sequence AU022751
chrX	7351284	7351540	0.724198	0.11515	13595	Ebp	phenylalkylamine Ca2+ antagonist (emopamil) binding protein
chrX	7484282	7484631	1.94217	0	385312	Ssxb10	synovial sarcoma, X member B, breakpoint 10
chrX	7568263	7568815	1.15213	0.04172	67985	Ssxb1	synovial sarcoma, X member B, breakpoint 1
chrX	7618285	7618834	2.33718	0	387132	Ssxb2	synovial sarcoma, X member B, breakpoint 2
chrX	7746005	7746561	1.34964	0.03898	278174	Ssxb3	synovial sarcoma, X member B, breakpoint 3
chrX	7747805	7748161	1.41548	0.03684	278174	Ssxb3	synovial sarcoma, X member B, breakpoint 3
chrX	7903388	7903646	2.27135	0	382206	Ssx9	synovial sarcoma, X breakpoint 9
chrX	7904588	7905341	1.34964	0.06433	382206	Ssx9	synovial sarcoma, X breakpoint 9
chrX	7958649	7958909	1.97509	0	387586	Ssxb5	synovial sarcoma, X member B, breakpoint 5
chrX	7959749	7960098	1.25089	0.04253	387586	Ssxb5	synovial sarcoma, X member B, breakpoint 5
chrX	8188443	8188792	1.05338	0.03844	83457	Fthl17	ferritin, heavy polypeptide-like 17
chrX	8218048	8218197	1.58007	0.05639	434729	LOC434729	ferritin, heavy polypeptide-like
chrX	8438720	8439169	0.592526	0.14065	76383	1700012L04Rik	RIKEN cDNA 1700012L04 gene
chrX	13004416	13005368	0.625444	0.06103	12361	Cask	calcium/calmodulin-dependent serine protein kinase (MAGUK family)
chrX	14268650	14268999	0.822952	0.04724	67395	4930403L05Rik	RIKEN cDNA 4930403L05 gene
chrX	17618433	17618682	0.724198	0.11515	75905	4930578C19Rik	RIKEN cDNA 4930578C19 gene
chrX	18638978	18639427	0.625444	0.11518	278255	BC049702	cDNA sequence BC049702
chrX	22999662	23001216	0.888789	0.04016	236749	LOC236749	similar to hypothetical protein
chrX	27108097	27108351	1.48131	0.09868	22526	Xmr	Xlr-related, meiosis regulated
chrX	34070581	34070834	0.85587	0.0813	19202	Rhox6	reproductive homeobox 6
chrX	45972059	45972308	1.02046	0.06651	236785	Olfr1321	olfactory receptor 1321
chrX	46670921	46671379	1.15213	0.04172	258289	Olfr1324	olfactory receptor 1324
chrX	49991823	49992372	2.04092	0	22441	Xlr	X-linked lymphocyte-regulated complex
chrX	49993823	49994272	2.46886	0	22441	Xlr	X-linked lymphocyte-regulated complex
chrX	52481355	52481715	1.94217	0	70691	3830403N18Rik	RIKEN cDNA 3830403N18 gene
chrX	52482657	52483706	1.71174	0	70691	3830403N18Rik	RIKEN cDNA 3830403N18 gene
chrX	64938519	64938871	0.757116	0.05975	14265	Fmr1	fragile X mental retardation syndrome 1 homolog
chrX	69348495	69348844	0.757116	0.05975	22445	Xlr3a	X-linked lymphocyte-regulated 3A
chrX	70122724	70123285	1.15213	0.04172	16728	L1cam	L1 cell adhesion molecule
chrX	70123627	70124276	1.15213	0.04172	16728	L1cam	L1 cell adhesion molecule
chrX	72599319	72600168	0.888789	0.04241	17143	Magea7	melanoma antigen, family A, 7
chrX	102132061	102132510	0.658362	0.09461	22589	Atrx	alpha thalassemia/mental retardation syndrome X-linked homolog (human)
chrX	129932166	129932415	0.724198	0.11515	12229	Btk	Bruton agammaglobulinemia tyrosine kinase
chrX	129932166	129932415	0.724198	0.11515	19982	Rpl36a	ribosomal protein L36a
chrX	132088571	132089020	0.69128	0.0799	436230	BC065397	cDNA sequence BC065397
chrX	132088571	132089020	0.69128	0.0799	56397	Morf4l2	mortality factor 4 like 2
chrX	142699633	142700189	1.48131	0.02685	113867	V1rb10	vomeronasal 1 receptor, B10
chrX	144343619	144344468	2.10676	0	18422	Ott	ovary testis transcribed
chrX	144934516	144934972	2.10676	0	382243	LOC382243	similar to ovary testis transcribed
chrX	150277703	150278658	1.05338	0.05639	17142	Magea6	melanoma antigen, family A, 6
chrX	150290121	150290679	1.25089	0.04253	17139	Magea3	melanoma antigen, family A, 3
chrX	150373708	150374057	1.25089	0.04253	17138	Magea2	melanoma antigen, family A, 2
chrX	150401869	150403818	1.31672	0.13158	17141	Magea5	melanoma antigen, family A, 5
chrX	150403969	150404218	0.757116	0.10596	17141	Magea5	melanoma antigen, family A, 5
chrX	150431644	150431993	1.54715	0.019	17137	Magea1	melanoma antigen, family A, 1
chrY	155355	155609	1.05907	0.10596	22202	Ube1y1	ubiquitin-activating enzyme E1, Chr Y 1
chrY	2113568	2115517	1.61164	0.10048	19657	Rbmy1a1	RNA binding motif protein, Y chromosome, family 1, member A1
chrY_random	437600	438051	2.56962	0.01378	435023	LOC435023	similar to spermiogenesis specific transcript on the Y 2
chrY_random	606003	606552	1.57323	0.03649	380994	LOC380994	similar to Sycp3 like Y-linked
chrY_random	606003	606552	1.57323	0.03649	382301	Sly	Sycp3 like Y-linked
chrY_random	1408947	1409196	2.20253	0.06854	382301	Sly	Sycp3 like Y-linked
chrY_random	1756451	1756900	2.41229	0.02518	382301	Sly	Sycp3 like Y-linked
chrY_random	1757174	1757523	1.88788	0.0764	382301	Sly	Sycp3 like Y-linked
chrY_random	1758174	1758327	2.04521	0.16667	382301	Sly	Sycp3 like Y-linked
chrY_random	6222291	6223247	2.56962	0.01378	20611	Ssty1	spermiogenesis specific transcript on the Y 1
chrY_random	6223891	6224444	1.83544	0.04172	20611	Ssty1	spermiogenesis specific transcript on the Y 1
chrY_random	9095712	9096479	2.30741	0.03262	382133	LOC382133	similar to RIKEN cDNA 1700029H17
chrY_random	9096712	9097163	2.25497	0.06094	382133	LOC382133	similar to RIKEN cDNA 1700029H17
chrY_random	9097513	9097972	2.41229	0.02518	382133	LOC382133	similar to RIKEN cDNA 1700029H17
chrY_random	9730319	9730773	2.56962	0.01378	619557	4932431L22Rik	RIKEN cDNA 4932431L22 gene
chrY_random	9732319	9732575	2.56962	0.06073	619557	4932431L22Rik	RIKEN cDNA 4932431L22 gene
chrY_random	10570971	10571320	1.88788	0.04079	382301	Sly	Sycp3 like Y-linked
chrY_random	10571605	10571954	1.62568	0.06651	382301	Sly	Sycp3 like Y-linked
chrY_random	11353919	11354374	2.25497	0.03684	70009	Ssty2	spermiogenesis specific transcript on the Y 2
chrY_random	11612297	11614657	2.30741	0.05263	434935	MGC107098	similar to spermiogenesis specific transcript on the Y 2
chrY_random	12063294	12063646	2.46474	0.019	434935	MGC107098	similar to spermiogenesis specific transcript on the Y 2
chrY_random	12065094	12065550	2.30741	0.03262	434935	MGC107098	similar to spermiogenesis specific transcript on the Y 2
