# Supplementary material for: Diversity and Complexity in Chromatin Recognition by TFII-I Transcription Factors in Pluripotent Embryonic Stem Cells and Embryonic Tissues
Source: PLoS One. 2012 Sep 10;7(9):e44443. doi: 10.1371/journal.pone.0044443 (PMC3438194; doi:10.1371/journal.pone.0044443)
Supplement: Table S5 — Promoters in embryonic craniofacial tissues bound by BEN. (XLS) [file pone.0044443.s009.xls]

## Sheet: Sheet1
Supplemental table S5. BEN binding sites at proximal promoter regions in mouse embryonic craniofacial tissues.
CHROMOSOME	PEAK_START	PEAK_END	PEAK_SCORE	PEAK_FDR	ncbi_gene_id	Name	description
chr1	4485994	4486543	1.04803	0.00076	20671	Sox17	SRY-box containing gene 17
chr1	19194227	19194583	0.917024	0.00045	21419	Tcfap2b	transcription factor AP-2 beta
chr1	33851667	33851924	0.419211	0.15585	320705	B230209C24Rik	RIKEN cDNA B230209C24 gene
chr1	34384545	34384895	0.864623	0.00067	27993	Imp4	IMP4, U3 small nucleolar ribonucleoprotein, homolog (yeast)
chr1	36492547	36492900	0.628817	0.01836	109346	Ankrd39	ankyrin repeat domain 39
chr1	37810525	37810882	0.471612	0.09496	211484	Tsga10	testis specific 10
chr1	37835298	37835547	0.471612	0.10975	107734	Mrpl30	mitochondrial ribosomal protein L30
chr1	37835298	37835547	0.471612	0.10975	69028	1500032H18Rik	RIKEN cDNA 1500032H18 gene
chr1	38573345	38573697	0.497813	0.07263	16764	Aff3	AF4/FMR2 family, member 3
chr1	39843775	39844824	0.890824	0.00037	26921	Map4k4	mitogen-activated protein kinase kinase kinase kinase 4
chr1	42644395	42645145	0.969426	0	66297	2610017I09Rik	RIKEN cDNA 2610017I09 gene
chr1	43042655	43043004	0.445412	0.12289	98404	AI597479	expressed sequence AI597479
chr1	43042655	43043004	0.445412	0.12289	73122	Tgfbrap1	transforming growth factor, beta receptor associated protein 1
chr1	45869579	45869928	0.445412	0.13475	53945	Slc40a1	solute carrier family 40 (iron-regulated transporter), member 1
chr1	54383016	54383265	0.497813	0.09842	98488	Gtf3c3	general transcription factor IIIC, polypeptide 3
chr1	55030961	55031910	0.497813	0.00585	15528	Hspe1	heat shock protein 1 (chaperonin 10)
chr1	55030961	55031910	0.497813	0.00585	15510	Hspd1	heat shock protein 1 (chaperonin)
chr1	58389973	58390524	0.628817	0.0104	65102	Nif3l1	Ngg1 interacting factor 3-like 1 (S. pombe)
chr1	58389973	58390524	0.628817	0.0104	70225	Ppil3	peptidylprolyl isomerase (cyclophilin)-like 3
chr1	58449765	58450216	0.655017	0.01247	18393	Orc2l	origin recognition complex, subunit 2-like (S. cerevisiae)
chr1	59424724	59425675	0.890824	0	14369	Fzd7	frizzled homolog 7 (Drosophila)
chr1	63111785	63112334	0.786021	0.00167	55949	Eef1b2	eukaryotic translation elongation factor 1 beta 2
chr1	63111785	63112334	0.786021	0.00167	227197	Ndufs1	NADH dehydrogenase (ubiquinone) Fe-S protein 1
chr1	64465679	64466228	0.419211	0.15204	12912	Creb1	cAMP responsive element binding protein 1
chr1	69619762	69620221	0.524014	0.02698	22779	Zfpn1a2	zinc finger protein, subfamily 1A, 2 (Helios)
chr1	72240672	72241121	0.655017	0.00786	22596	Xrcc5	X-ray repair complementing defective repair in Chinese hamster cells 5
chr1	72756031	72756480	0.471612	0.09496	16008	Igfbp2	insulin-like growth factor binding protein 2
chr1	74885658	74885909	0.445412	0.13475	16147	Ihh	Indian hedgehog
chr1	75025196	75025645	0.419211	0.15204	227298	BC038286	cDNA sequence BC038286
chr1	75025196	75025645	0.419211	0.15204	69171	1810031K17Rik	RIKEN cDNA 1810031K17 gene
chr1	75075169	75075618	0.524014	0.05496	245860	Atg9a	autophagy-related 9A (yeast)
chr1	75075169	75075618	0.524014	0.05496	52231	D1Ertd161e	DNA segment, Chr 1, ERATO Doi 161, expressed
chr1	78535497	78536054	0.445412	0.06952	74205	Acsl3	acyl-CoA synthetase long-chain family member 3
chr1	78535497	78536054	0.445412	0.06952	195434	Utp14b	UTP14, U3 small nucleolar ribonucleoprotein, homolog B (yeast)
chr1	84719396	84719855	0.419211	0.15204	66153	Fbxo36	F-box only protein 36
chr1	84719396	84719855	0.419211	0.15204	14897	Trip12	thyroid hormone receptor interactor 12
chr1	87625733	87626182	0.602616	0.01356	12283	Cab39	calcium binding protein 39
chr1	89044484	89044833	0.497813	0.07263	26987	Eif4e2	eukaryotic translation initiation factor 4E member 2
chr1	89094736	89095398	0.681218	0.00487	98363	Efhd1	EF hand domain containing 1
chr1	89586441	89586897	0.497813	0.07263	77040	Atg16l1	autophagy-related 16-like 1 (yeast)
chr1	94933546	94933895	0.419211	0.15204	16560	Kif1a	kinesin family member 1A
chr1	95137276	95137733	0.655017	0.01247	69821	Mterfd2	MTERF domain containing 2
chr1	95310149	95310398	0.812221	0.00921	110611	Hdlbp	high density lipoprotein (HDL) binding protein
chr1	95310149	95310398	0.812221	0.00921	18000	Sept2	septin 2
chr1	95632494	95633351	0.419211	0.02534	21915	Dtymk	deoxythymidylate kinase
chr1	95632494	95633351	0.419211	0.02534	66262	Ing5	inhibitor of growth family, member 5
chr1	121476882	121477131	0.471612	0.10975	226352	Epb4.1l5	erythrocyte protein band 4.1-like 5
chr1	121948885	121949334	0.628817	0.01836	13167	Dbi	diazepam binding inhibitor
chr1	121948885	121949334	0.628817	0.01836	73103	3110009E18Rik	RIKEN cDNA 3110009E18 gene
chr1	128658027	128658476	0.445412	0.12289	319593	D130011D22Rik	RIKEN cDNA D130011D22 gene
chr1	129506867	129507216	0.524014	0.05496	72160	2610024A01Rik	RIKEN cDNA 2610024A01 gene
chr1	133073224	133073979	0.524014	0.05496	54354	Rassf5	Ras association (RalGDS/AF-6) domain family 5
chr1	134304125	134304574	0.39301	0.18977	213464	Rbbp5	retinoblastoma binding protein 5
chr1	134853394	134853743	0.524014	0.05496	17248	Mdm4	transformed mouse 3T3 cell double minute 4
chr1	136178766	136179516	0.445412	0.12289	57439	1300007B12Rik	RIKEN cDNA 1300007B12 gene
chr1	154388129	154388578	0.471612	0.09496	19731	Rgl1	ral guanine nucleotide dissociation stimulator,-like 1
chr1	155660562	155661121	0.39301	0.18977	14645	Glul	glutamate-ammonia ligase (glutamine synthetase)
chr1	157500324	157500783	0.628817	0.01836	16872	Lhx4	LIM homeobox protein 4
chr1	162049854	162050309	0.917024	0.00045	12301	Cacybp	calcyclin binding protein
chr1	162872336	162872885	1.31004	0	14455	Gas5	growth arrest specific 5
chr1	162872336	162872885	1.31004	0	240869	Zbtb37	zinc finger and BTB domain containing 37
chr1	165151225	165151974	0.524014	0.02698	18933	Prrx1	paired related homeobox 1
chr1	167471696	167472045	0.576415	0.03114	68481	Mpzl1	myelin protein zero-like 1
chr1	167840401	167840904	0.39301	0.18977	18986	Pou2f1	POU domain, class 2, transcription factor 1
chr1	172987546	172987895	0.655017	0.01247	17528	Mpz	myelin protein zero
chr1	172987546	172987895	0.655017	0.01247	66052	Sdhc	succinate dehydrogenase complex, subunit C, integral membrane protein
chr1	173124923	173125572	0.524014	0.02698	30941	Usp21	ubiquitin specific peptidase 21
chr1	173164692	173165141	0.576415	0.03114	21945	Dedd	death effector domain-containing
chr1	179280037	179280486	0.890824	0.00037	30928	Zfp238	zinc finger protein 238
chr1	182033107	182033456	0.681218	0.00882	67426	Cabc1	chaperone, ABC1 activity of bc1 complex like (S. pombe)
chr1	182651079	182651644	0.39301	0.12513	15078	H3f3a	H3 histone, family 3A
chr1	182688025	182688274	0.786021	0.01196	208768	BC031781	cDNA sequence BC031781
chr1	182777492	182778041	0.39301	0.18977	208795	Tmem63a	transmembrane protein 63a
chr1	183857536	183858195	0.471612	0.09496	13800	Enah	enabled homolog (Drosophila)
chr1	184178381	184178831	0.445412	0.06952	67948	Fbxo28	F-box protein 28
chr1	192763045	192763594	0.419211	0.15204	381318	4833432M17Rik	RIKEN cDNA 4833432M17 gene
chr1	192763045	192763594	0.419211	0.15204	68972	Tatdn3	TatD DNase domain containing 3
chr1	193520276	193520932	0.707419	0.00629	18005	Nek2	NIMA (never in mitosis gene a)-related expressed kinase 2
chr1	193609395	193609849	0.497813	0.03585	74265	1700034H15Rik	RIKEN cDNA 1700034H15 gene
chr1	194472045	194472394	0.655017	0.01247	226861	Hhat	hedgehog acyltransferase
chr10	5957332	5957884	0.506014	0.09496	381990	Gm1103	gene model 1103, (NCBI)
chr10	7354140	7354501	0.562238	0.05496	69912	Nup43	nucleoporin 43
chr10	7354140	7354501	0.562238	0.05496	18537	Pcmt1	protein-L-isoaspartate (D-aspartate) O-methyltransferase 1
chr10	8577082	8577631	0.44979	0.15204	70097	Sash1	SAM and SH3 domain containing 1
chr10	12780106	12780555	0.674686	0.01836	22634	Plagl1	pleiomorphic adenoma gene-like 1
chr10	17924794	17925043	0.534126	0.09842	215814	Ccdc28a	coiled-coil domain containing 28A
chr10	19044352	19044701	0.815245	0.00227	94222	Olig3	oligodendrocyte transcription factor 3
chr10	20414594	20415043	0.59035	0.0415	29863	Pde7b	phosphodiesterase 7B
chr10	22421520	22421969	0.618462	0.03114	237336	Tbpl1	TATA box binding protein-like 1
chr10	22509344	22509793	0.562238	0.05496	21412	Tcf21	transcription factor 21
chr10	22511044	22511393	0.674686	0.01836	21412	Tcf21	transcription factor 21
chr10	23476116	23476465	0.562238	0.05496	20042	Rps12	ribosomal protein S12
chr10	23476816	23477670	0.59035	0.0415	20042	Rps12	ribosomal protein S12
chr10	29051758	29052113	0.702798	0.01247	68031	Rnf146	ring finger protein 146
chr10	33897467	33897716	0.618462	0.05592	212898	Sart2	squamous cell carcinoma antigen recognized by T cells 2
chr10	36663059	36663409	0.562238	0.05496	15182	Hdac2	histone deacetylase 2
chr10	39936647	39937196	0.59035	0.0415	67239	Bxdc1	brix domain containing 1
chr10	39992154	39992803	0.562238	0.05496	11702	Amd1	S-adenosylmethionine decarboxylase 1
chr10	39992154	39992803	0.562238	0.05496	11703	Amd2	S-adenosylmethionine decarboxylase 2
chr10	40991876	40992226	0.506014	0.09496	103199	A530089I17Rik	RIKEN cDNA A530089I17 gene
chr10	41499390	41499841	0.618462	0.03114	103268	2410017P07Rik	RIKEN cDNA 2410017P07 gene
chr10	41499390	41499841	0.618462	0.03114	140742	Sesn1	sestrin 1
chr10	45175295	45175650	0.421679	0.18977	380669	Lin28b	lin-28 homolog B (C. elegans)
chr10	49471624	49471973	0.477902	0.12289	14806	Grik2	glutamate receptor, ionotropic, kainate 2 (beta 2)
chr10	50584065	50584416	1.93972	0	20464	Sim1	single-minded homolog 1 (Drosophila)
chr10	51710000	51710449	0.674686	0.01836	215031	Vgll2	vestigial like 2 homolog (Drosophila)
chr10	59274247	59274696	0.562238	0.05496	56709	Dnajb12	DnaJ (Hsp40) homolog, subfamily B, member 12
chr10	59397565	59397914	0.702798	0.01247	69090	Ascc1	activating signal cointegrator 1 complex subunit 1
chr10	59397565	59397914	0.702798	0.01247	52717	D10Ertd641e	DNA segment, Chr 10, ERATO Doi 641, expressed
chr10	62824459	62824908	0.983917	0.00045	216033	Ctnna3	catenin (cadherin associated protein), alpha 3
chr10	67674697	67675146	0.477902	0.12289	71371	Arid5b	AT rich interactive domain 5B (Mrf1 like)
chr10	68927931	68928280	0.44979	0.15204	11735	Ank3	ankyrin 3, epithelial
chr10	72050383	72050632	0.73091	0.02839	52696	Zwint	ZW10 interactor
chr10	74479044	74479393	0.674686	0.01836	76877	Rab36	RAB36, member RAS oncogene family
chr10	74961757	74962206	0.73091	0.00882	68778	1110038D17Rik	RIKEN cDNA 1110038D17 gene
chr10	74961757	74962206	0.73091	0.00882	67332	Snrpd3	small nuclear ribonucleoprotein D3
chr10	75279681	75279930	0.506014	0.10975	14872	Gstt2	glutathione S-transferase, theta 2
chr10	75336113	75336662	0.674686	0.01836	70377	Derl3	Der1-like domain family, member 3
chr10	75913520	75914069	0.618462	0.03114	54387	Mcm3ap	minichromosome maintenance deficient 3 (S. cerevisiae) associated protein
chr10	75913520	75914069	0.618462	0.03114	216119	A130042E20Rik	RIKEN cDNA A130042E20 gene
chr10	76610417	76610866	0.534126	0.07263	12822	Col18a1	procollagen, type XVIII, alpha 1
chr10	77414319	77414470	0.927693	0.11765	18641	Pfkl	phosphofructokinase, liver, B-type
chr10	77976870	77977223	0.562238	0.05496	216136	Ilvbl	ilvB (bacterial acetolactate synthase)-like
chr10	79085523	79085772	0.421679	0.18474	216150	Cdc34	cell division cycle 34 homolog (S. cerevisiae)
chr10	79390562	79390811	0.44979	0.15585	12798	Cnn2	calponin 2
chr10	79390562	79390811	0.44979	0.15585	216157	ORF61	open reading frame 61
chr10	79630254	79631003	0.73091	0.00487	68114	Mum1	melanoma associated antigen (mutated) 1
chr10	79651880	79652329	0.787133	0.00389	75406	Ndufs7	NADH dehydrogenase (ubiquinone) Fe-S protein 7
chr10	80202213	80202763	0.815245	0.00227	78670	Plekhj1	pleckstrin homology domain containing, family J member 1
chr10	80202213	80202763	0.815245	0.00227	20222	Sf3a2	splicing factor 3a, subunit 2
chr10	80572552	80573001	0.787133	0.00389	59004	Pias4	protein inhibitor of activated STAT 4
chr10	80579142	80579493	0.674686	0.01836	13629	Eef2	eukaryotic translation elongation factor 2
chr10	81004329	81004678	0.73091	0.00882	268319	BC025920	cDNA sequence BC025920
chr10	81004329	81004678	0.73091	0.00882	114606	Tle6	transducin-like enhancer of split 6, homolog of Drosophila E(spl)
chr10	84005745	84006494	0.477902	0.06952	216198	Tcp11l2	t-complex 11 (mouse) like 2
chr10	87575946	87576395	0.506014	0.09496	69736	Nup37	nucleoporin 37
chr10	87575946	87576395	0.506014	0.09496	75317	4930547N16Rik	RIKEN cDNA 4930547N16 gene
chr10	89162394	89162843	0.59035	0.0415	67019	Actr6	ARP6 actin-related protein 6 homolog (yeast)
chr10	92881628	92882177	0.534126	0.07263	16993	Lta4h	leukotriene A4 hydrolase
chr10	92882451	92882800	1.20881	0	16993	Lta4h	leukotriene A4 hydrolase
chr10	93261279	93261737	0.674686	0.01836	327799	Usp44	ubiquitin specific peptidase 44
chr10	98692318	98693167	0.759021	0.00629	67603	Dusp6	dual specificity phosphatase 6
chr10	110148277	110148733	0.871469	0	52679	E2f7	E2F transcription factor 7
chr10	110414818	110415267	0.843357	0.00167	320150	Zdhhc17	zinc finger, DHHC domain containing 17
chr10	110415740	110415995	0.618462	0.05592	320150	Zdhhc17	zinc finger, DHHC domain containing 17
chr10	114787368	114788254	0.646574	0.02404	216345	Psrc2	proline/serine-rich coiled-coil 2
chr10	114787368	114788254	0.646574	0.02404	66816	Thap2	THAP domain containing, apoptosis associated protein 2
chr10	117543225	117543775	0.477902	0.06952	17245	Mdm1	transformed mouse 3T3 cell double minute 1
chr10	119221193	119221442	0.421679	0.18474	74053	Grip1	glutamate receptor interacting protein 1
chr10	119766447	119766996	0.506014	0.09496	321010	1700006J14Rik	RIKEN cDNA 1700006J14 gene
chr10	120435501	120435750	0.646574	0.04862	24117	Wif1	Wnt inhibitory factor 1
chr10	120436001	120436351	0.506014	0.09496	24117	Wif1	Wnt inhibitory factor 1
chr10	122081278	122081627	0.618462	0.03114	319468	Ppm1h	protein phosphatase 1H (PP2C domain containing)
chr10	126434063	126434517	0.421679	0.18977	66399	Tsfm	Ts translation elongation factor, mitochondrial
chr10	126773479	126773839	0.44979	0.15204	16325	Inhbc	inhibin beta-C
chr10	127078113	127078472	0.534126	0.07263	210035	BC030440	cDNA sequence BC030440
chr10	127460833	127461287	0.562238	0.05496	56351	Ptges3	prostaglandin E synthase 3 (cytosolic)
chr10	127950893	127951242	0.534126	0.07263	67945	Rpl41	ribosomal protein L41
chr10	127950893	127951242	0.534126	0.07263	103284	Zc3h10	zinc finger CCCH type containing 10
chr10	127951493	127951842	1.23692	0	67945	Rpl41	ribosomal protein L41
chr10	127951493	127951842	1.23692	0	103284	Zc3h10	zinc finger CCCH type containing 10
chr10	127953193	127953642	0.534126	0.03585	67945	Rpl41	ribosomal protein L41
chr10	127953193	127953642	0.534126	0.03585	103284	Zc3h10	zinc finger CCCH type containing 10
chr10	128029232	128029587	0.983917	0.00045	27370	Rps26	ribosomal protein S26
chr10	128148405	128148654	0.618462	0.05592	13139	Dgka	diacylglycerol kinase, alpha
chr10	128148405	128148654	0.618462	0.05592	78428	Wibg	within bgcn homolog (Drosophila)
chr10	128224967	128226428	0.477902	0.02059	66844	Ormdl2	ORM1-like 2 (S. cerevisiae)
chr10	128224967	128226428	0.477902	0.02059	66118	1110005A23Rik	RIKEN cDNA 1110005A23 gene
chr11	4966554	4966804	0.419963	0.15585	78926	Gas2l1	growth arrest-specific 2 like 1
chr11	11014750	11015099	0.44621	0.12289	319922	A930041G11Rik	RIKEN cDNA A930041G11 gene
chr11	11709835	11710286	0.839925	0.00122	60530	Fignl1	fidgetin-like 1
chr11	19822644	19823302	0.472458	0.09496	114716	Spred2	sprouty-related, EVH1 domain containing 2
chr11	20642087	20642536	0.498706	0.07263	216549	9130023F12Rik	RIKEN cDNA 9130023F12 gene
chr11	21903154	21903503	0.944916	0.00054	18423	Otx1	orthodenticle homolog 1 (Drosophila)
chr11	29030950	29031199	0.734935	0.02678	71701	Pnpt1	polyribonucleotide nucleotidyltransferase 1
chr11	29426664	29426929	0.551201	0.06955	76784	Mtif2	mitochondrial translational initiation factor 2
chr11	32432004	32432553	0.524953	0.05496	69306	1700007I06Rik	RIKEN cDNA 1700007I06 gene
chr11	32432004	32432553	0.524953	0.05496	20868	Stk10	serine/threonine kinase 10
chr11	34963378	34963827	0.419963	0.15204	20564	Slit3	slit homolog 3 (Drosophila)
chr11	48673061	48673610	0.472458	0.09496	94089	Trim7	tripartite motif protein 7
chr11	49452249	49452598	0.44621	0.12289	14257	Flt4	FMS-like tyrosine kinase 4
chr11	49507232	49507481	0.393715	0.18474	68662	Scgb3a1	secretoglobin, family 3A, member 1
chr11	50274734	50275188	0.419963	0.15204	216724	Rufy1	RUN and FYVE domain containing 1
chr11	50730466	50730915	0.419963	0.15204	237758	Zfp454	zinc finger protein 454
chr11	51132142	51132891	0.629944	0.01836	237759	Col23a1	procollagen, type XXIII, alpha 1
chr11	51847936	51848188	0.603696	0.04862	213084	Cdkl3	cyclin-dependent kinase-like 3
chr11	51847936	51848188	0.603696	0.04862	22210	Ube2b	ubiquitin-conjugating enzyme E2B, RAD6 homology (S. cerevisiae)
chr11	52127094	52127543	1.31238	0	21414	Tcf7	transcription factor 7, T-cell specific
chr11	53193255	53193804	0.524953	0.05496	93736	Aff4	AF4/FMR2 family, member 4
chr11	53324202	53324456	0.44621	0.13475	237761	Ankrd43	ankyrin repeat domain 43
chr11	54704239	54705188	0.524953	0.02211	15254	Hint1	histidine triad nucleotide binding protein 1
chr11	54704239	54705188	0.524953	0.02211	75530	1700024C24Rik	RIKEN cDNA 1700024C24 gene
chr11	55311774	55312323	0.603696	0.02404	27041	RP23-336J1.4	Ras-GTPase-activating protein SH3-domain binding protein
chr11	58763909	58765358	0.78743	0	78303	Hist3h2ba	histone 3, H2ba
chr11	58770487	58771236	0.734935	0	319162	Hist3h2a	histone 3, H2a
chr11	58770487	58771236	0.734935	0	382522	Hist3h2bb	histone 3, H2bb
chr11	59265382	59265731	0.918668	0.00045	194952	Jmjd4	jumonji domain containing 4
chr11	59265382	59265731	0.918668	0.00045	67826	1110031B06Rik	RIKEN cDNA 1110031B06 gene
chr11	60515534	60515783	1.12865	0	16897	Llgl1	lethal giant larvae homolog 1 (Drosophila)
chr11	61159356	61159919	0.524953	0.05496	380701	4933429E10Rik	RIKEN cDNA 4933429E10 gene
chr11	61299838	61300387	0.551201	0.0204	76293	Mfap4	microfibrillar-associated protein 4
chr11	61395946	61396495	0.44621	0.06952	13855	Epn2	epsin 2
chr11	62275054	62275408	0.419963	0.15204	20185	Ncor1	nuclear receptor co-repressor 1
chr11	62275054	62275408	0.419963	0.15204	327942	Pigl	phosphatidylinositol glycan, class L
chr11	63739079	63739628	0.44621	0.12289	54710	Hs3st3b1	heparan sulfate (glucosamine) 3-O-sulfotransferase 3B1
chr11	63740179	63740428	0.761182	0.17293	54710	Hs3st3b1	heparan sulfate (glucosamine) 3-O-sulfotransferase 3B1
chr11	68859937	68860486	0.78743	0.00167	20877	Aurkb	aurora kinase B
chr11	68940571	68940931	0.498706	0.07263	23801	Aloxe3	arachidonate lipoxygenase 3
chr11	68941871	68942220	0.656192	0.01247	23801	Aloxe3	arachidonate lipoxygenase 3
chr11	69422436	69422785	0.656192	0.01247	11932	Atp1b2	ATPase, Na+/K+ transporting, beta 2 polypeptide
chr11	69478337	69478586	0.866173	0.00849	24070	Mpdu1	mannose-P-dolichol utilization defect 1
chr11	69481857	69482708	0.419963	0.0466	12514	Cd68	CD68 antigen
chr11	69481857	69482708	0.419963	0.0466	24070	Mpdu1	mannose-P-dolichol utilization defect 1
chr11	69498965	69499814	0.603696	0.01356	80886	Senp3	SUMO/sentrin specific peptidase 3
chr11	69574018	69574367	0.997411	0.00064	20020	Polr2a	polymerase (RNA) II (DNA directed) polypeptide A
chr11	69618420	69618769	0.971164	0.0006	14166	Fgf11	fibroblast growth factor 11
chr11	69618420	69618769	0.971164	0.0006	380705	Tmem102	transmembrane protein 102
chr11	69750769	69751119	0.577449	0.03114	53422	Ybx2	Y box protein 2
chr11	70054609	70055158	0.761182	0	52898	D11Bwg0434e	DNA segment, Chr 11, Brigham & Women's Genetics 0434 expressed
chr11	70054609	70055158	0.761182	0	104457	0610010K14Rik	RIKEN cDNA 0610010K14 gene
chr11	70462483	70462832	0.656192	0.01247	70510	Rnf167	ring finger protein 167
chr11	70462483	70462832	0.656192	0.01247	67863	Slc25a11	solute carrier family 25 (mitochondrial carrier oxoglutarate carrier), member 11
chr11	70518250	70518599	0.603696	0.02404	103844	AI842396	expressed sequence AI842396
chr11	70518250	70518599	0.603696	0.02404	16562	Kif1c	kinesin family member 1C
chr11	72505796	72506145	0.603696	0.02404	11736	Ankfy1	ankyrin repeat and FYVE domain containing 1
chr11	74645518	74646067	0.393715	0.18977	17428	Mnt	max binding protein
chr11	74714501	74714850	0.577449	0.03114	97761	Rutbc1	RUN and TBC1 domain containing 1
chr11	74714501	74714850	0.577449	0.03114	104662	Tsr1	TSR1, 20S rRNA accumulation, homolog (yeast)
chr11	74985714	74986063	0.419963	0.15204	15248	Hic1	hypermethylated in cancer 1
chr11	74987114	74987363	0.839925	0.00711	15248	Hic1	hypermethylated in cancer 1
chr11	75303384	75303735	0.682439	0.02839	192159	Prpf8	pre-mRNA processing factor 8
chr11	75548043	75548792	0.498706	0.02193	22627	Ywhae	tyrosine 3-monooxygenase/tryptophan 5-monooxygenase activation protein, epsilon polypeptide
chr11	76032615	76033464	1.07615	0	13168	Dbil5	diazepam binding inhibitor-like 5
chr11	76032615	76033464	1.07615	0	276919	Gemin4	gem (nuclear organelle) associated protein 4
chr11	76814191	76814540	0.734935	0.00389	15567	Slc6a4	solute carrier family 6 (neurotransmitter transporter, serotonin), member 4
chr11	77711002	77711351	0.78743	0.00167	19193	Pipox	pipecolic acid oxidase
chr11	77993461	77994010	0.498706	0.07263	140859	Nek8	NIMA (never in mitosis gene a)-related expressed kinase 8
chr11	77993461	77994010	0.498706	0.07263	68385	Tlcd1	TLC domain containing 1
chr11	77999238	77999487	0.734935	0.02678	268449	Rpl23a	ribosomal protein L23a
chr11	78000952	78001401	0.629944	0.04286	19376	Rab34	RAB34, member of RAS oncogene family
chr11	78000952	78001401	0.629944	0.04286	268449	Rpl23a	ribosomal protein L23a
chr11	78060940	78061389	0.498706	0.07263	20316	Sdf2	stromal cell derived factor 2
chr11	78060940	78061389	0.498706	0.07263	20926	Supt6h	suppressor of Ty 6 homolog (S. cerevisiae)
chr11	78350830	78351081	0.498706	0.09842	55978	Ift20	intraflagellar transport 20 homolog (Chlamydomonas)
chr11	78351530	78352179	0.577449	0.01276	55978	Ift20	intraflagellar transport 20 homolog (Chlamydomonas)
chr11	78351530	78352179	0.577449	0.01276	21927	Tnfaip1	tumor necrosis factor, alpha-induced protein 1 (endothelial)
chr11	79897752	79898508	0.603696	0.02404	54394	Crlf3	cytokine receptor-like factor 3
chr11	80198840	80199294	0.682439	0.02839	22680	Zfp207	zinc finger protein 207
chr11	80199640	80199989	1.20739	0	22680	Zfp207	zinc finger protein 207
chr11	80626809	80627062	0.734935	0.02678	103743	Tmem98	transmembrane protein 98
chr11	83118398	83118847	0.629944	0.01836	71770	Ap2b1	adaptor-related protein complex 2, beta 1 subunit
chr11	83118398	83118847	0.629944	0.01836	103737	Pex12	peroxisomal biogenesis factor 12
chr11	83288402	83288951	0.708687	0.00629	70439	Taf15	TAF15 RNA polymerase II, TATA box binding protein (TBP)-associated factor
chr11	84330496	84330850	0.472458	0.09496	56321	Aatf	apoptosis antagonizing transcription factor
chr11	86074363	86074820	0.419963	0.15204	70422	Ints2	integrator complex subunit 2
chr11	86500210	86500664	0.498706	0.07263	217057	Ptrh2	peptidyl-tRNA hydrolase 2
chr11	86500210	86500664	0.498706	0.07263	75909	Tmem49	transmembrane protein 49
chr11	86941771	86942320	0.472458	0.09496	68729	Trim37	tripartite motif protein 37
chr11	87552759	87553208	0.761182	0.00227	20922	Supt4h1	suppressor of Ty 4 homolog 1 (S. cerevisiae)
chr11	87552759	87553208	0.761182	0.00227	20923	Supt4h2	suppressor of Ty 4 homolog 2 (S. cerevisiae)
chr11	93772997	93773246	0.839925	0.00711	18103	Nme2	expressed in non-metastatic cells 2, protein
chr11	94962553	94962902	0.866173	0.00067	13394	Dlx4	distal-less homeobox 4
chr11	95126491	95127040	0.761182	0.00227	217127	Myst2	MYST histone acetyltransferase 2
chr11	95230414	95230663	1.25989	0	20747	Spop	speckle-type POZ protein
chr11	96086398	96086847	0.577449	0.03114	15417	Hoxb9	homeo box B9
chr11	96097294	96097748	0.656192	0.01247	15415	Hoxb7	homeo box B7
chr11	96097294	96097748	0.656192	0.01247	15416	Hoxb8	homeo box B8
chr11	96114160	96114711	0.708687	0.00629	15413	Hoxb5	homeo box B5
chr11	96114160	96114711	0.708687	0.00629	15414	Hoxb6	homeo box B6
chr11	96118701	96119160	0.498706	0.07263	15413	Hoxb5	homeo box B5
chr11	96132974	96133433	0.577449	0.03114	15412	Hoxb4	homeo box B4
chr11	96133875	96134224	1.28614	0	15412	Hoxb4	homeo box B4
chr11	96158398	96159253	1.18114	0	15410	Hoxb3	homeo box B3
chr11	97176740	97176993	0.419963	0.15585	192157	Socs7	suppressor of cytokine signaling 7
chr11	97517136	97517485	0.44621	0.12289	22658	Pcgf2	polycomb group ring finger 2
chr11	97517136	97517485	0.44621	0.12289	26446	Psmb3	proteasome (prosome, macropain) subunit, beta type 3
chr11	97517936	97518985	1.25989	0	22658	Pcgf2	polycomb group ring finger 2
chr11	97517936	97518985	1.25989	0	26446	Psmb3	proteasome (prosome, macropain) subunit, beta type 3
chr11	97582746	97583095	0.44621	0.12289	67480	Ccdc49	coiled-coil domain containing 49
chr11	97591508	97592065	0.708687	0.00229	72215	1700001P01Rik	RIKEN cDNA 1700001P01 gene
chr11	97592708	97593264	0.393715	0.18977	72215	1700001P01Rik	RIKEN cDNA 1700001P01 gene
chr11	97614261	97614810	1.41737	0	16796	Lasp1	LIM and SH3 protein 1
chr11	97803370	97803719	0.419963	0.15204	72324	Plxdc1	plexin domain containing 1
chr11	97803970	97804324	0.708687	0.00629	72324	Plxdc1	plexin domain containing 1
chr11	98008596	98008852	0.656192	0.03371	19014	Pparbp	peroxisome proliferator activated receptor binding protein
chr11	98146735	98147184	0.524953	0.05496	18013	Neurod2	neurogenic differentiation 2
chr11	98557062	98557511	0.551201	0.0415	21833	Thra	thyroid hormone receptor alpha
chr11	98609705	98610061	0.577449	0.03114	74026	4121402D02Rik	RIKEN cDNA 4121402D02 gene
chr11	100897595	100898344	0.656192	0.00786	71743	Coasy	Coenzyme A synthase
chr11	100989048	100989299	0.577449	0.05592	53321	Cntnap1	contactin associated protein 1
chr11	100989048	100989299	0.577449	0.05592	217198	Plekhh3	pleckstrin homology domain containing, family H (with MyTH4 domain) member 3
chr11	101094192	101094749	0.44621	0.12289	52469	Ccdc56	coiled-coil domain containing 56
chr11	101094192	101094749	0.44621	0.12289	68107	Cntd1	cyclin N-terminal domain containing 1
chr11	101961176	101961428	0.551201	0.06955	217214	Nags	N-acetylglutamate synthase
chr11	101971951	101972203	0.524953	0.08688	76547	Tmem101	transmembrane protein 101
chr11	102041529	102041878	0.524953	0.05496	15184	Hdac5	histone deacetylase 5
chr11	102763951	102764400	0.524953	0.05496	23829	C1ql1	complement component 1, q subcomponent-like 1
chr11	102843451	102844000	0.524953	0.05496	18107	Nmt1	N-myristoyltransferase 1
chr11	102930916	102931371	0.708687	0.00629	192231	Hexim1	hexamethylene bis-acetamide inducible 1
chr11	102931622	102931978	0.971164	0.0006	192231	Hexim1	hexamethylene bis-acetamide inducible 1
chr11	103782160	103782809	0.472458	0.0496	11841	Arf2	ADP-ribosylation factor 2
chr11	104365456	104366007	0.734935	0.00389	217232	Cdc27	cell division cycle 27 homolog (S. cerevisiae)
chr11	104365456	104366007	0.734935	0.00389	17896	Myl4	myosin, light polypeptide 4
chr11	106032615	106032964	0.577449	0.03114	72047	Ddx42	DEAD (Asp-Glu-Ala-Asp) box polypeptide 42
chr11	106032615	106032964	0.577449	0.03114	67163	2610204L23Rik	RIKEN cDNA 2610204L23 gene
chr11	106033515	106033868	0.761182	0.00227	72047	Ddx42	DEAD (Asp-Glu-Ala-Asp) box polypeptide 42
chr11	106033515	106033868	0.761182	0.00227	67163	2610204L23Rik	RIKEN cDNA 2610204L23 gene
chr11	106603364	106603613	0.603696	0.04862	320162	Ccdc45	coiled-coil domain containing 45
chr11	106603364	106603613	0.603696	0.04862	13207	Ddx5	DEAD (Asp-Glu-Ala-Asp) box polypeptide 5
chr11	106737385	106737744	0.839925	0.00122	66313	Smurf2	SMAD specific E3 ubiquitin protein ligase 2
chr11	108735355	108735904	0.629944	0.01836	12006	Axin2	axin2
chr11	109539146	109539395	0.419963	0.15585	208659	BC029169	cDNA sequence BC029169
chr11	113569052	113569301	0.44621	0.13475	56699	Cdc42ep4	CDC42 effector protein (Rho GTPase binding) 4
chr11	115290466	115290816	0.524953	0.05496	276905	Armc7	armadillo repeat containing 7
chr11	115419140	115419789	0.498706	0.03585	260302	Gga3	golgi associated, gamma adaptin ear containing, ARF binding protein 3
chr11	115419140	115419789	0.498706	0.03585	50529	Mrps7	mitchondrial ribosomal protein S7
chr11	116090707	116091056	0.656192	0.03371	217337	Srp68	signal recognition particle 68
chr11	116123863	116124212	0.524953	0.05496	53413	Exoc7	exocyst complex component 7
chr11	116487058	116487507	0.524953	0.05496	66293	1810032O08Rik	RIKEN cDNA 1810032O08 gene
chr11	116659989	116660441	0.734935	0.00389	107817	Ptdsr	phosphatidylserine receptor
chr11	116659989	116660441	0.734935	0.00389	74319	1110005A03Rik	RIKEN cDNA 1110005A03 gene
chr11	116930338	116930687	0.944916	0.00054	74136	Sec14l1	SEC14-like 1 (S. cerevisiae)
chr11	118838419	118838769	0.708687	0.00629	12416	Cbx2	chromobox homolog 2 (Drosophila Pc class)
chr11	118903731	118904180	0.472458	0.09496	12418	Cbx4	chromobox homolog 4 (Drosophila Pc class)
chr11	120389826	120390288	0.524953	0.05496	18453	P4hb	prolyl 4-hydroxylase, beta polypeptide
chr11	120450037	120450489	0.551201	0.0415	17134	Mafg	v-maf musculoaponeurotic fibrosarcoma oncogene family, protein G (avian)
chr11	121045555	121046004	0.472458	0.09496	217370	BC017643	cDNA sequence BC017643
chr12	4864025	4864374	0.539147	0.05496	238037	BC068281	cDNA sequence BC068281
chr12	4864025	4864374	0.539147	0.05496	14226	Fkbp1b	FK506 binding protein 1b
chr12	8526693	8527042	0.539147	0.05496	11852	Rhob	ras homolog gene family, member B
chr12	17026336	17026588	0.485232	0.10975	217430	Pqlc3	PQ loop repeat containing
chr12	21664526	21664880	0.808721	0.00167	22630	Ywhaq	tyrosine 3-monooxygenase/tryptophan 5-monooxygenase activation protein, theta polypeptide
chr12	27929980	27930948	0.620019	0.01356	20666	Sox11	SRY-box containing gene 11
chr12	29235545	29236294	0.862635	0.00711	19819	Rnaseh1	ribonuclease H1
chr12	32086004	32086453	0.51219	0.07263	104836	Cbll1	Casitas B-lineage lymphoma-like 1
chr12	32219346	32219595	0.539147	0.08688	12033	Bcap29	B-cell receptor-associated protein 29
chr12	39290841	39291190	0.539147	0.05496	14009	Etv1	ets variant gene 1
chr12	50258551	50259000	0.593062	0.03114	15228	Foxg1	forkhead box G1
chr12	52270176	52270425	0.431318	0.15585	217558	6030408C04Rik	RIKEN cDNA 6030408C04 gene
chr12	54169102	54169451	0.781763	0.00227	27386	Npas3	neuronal PAS domain protein 3
chr12	56220693	56221051	0.539147	0.05496	66132	1110008L16Rik	RIKEN cDNA 1110008L16 gene
chr12	56220693	56221051	0.539147	0.05496	59032	4930511A21Rik	RIKEN cDNA 4930511A21 gene
chr12	56316426	56316775	0.40436	0.18977	26443	Psma6	proteasome (prosome, macropain) subunit, alpha type 6
chr12	56411619	56412068	0.593062	0.03114	18035	Nfkbia	nuclear factor of kappa light chain gene enhancer in B-cells inhibitor, alpha
chr12	57455220	57455769	0.620019	0.02404	21869	Titf1	thyroid transcription factor 1
chr12	57612250	57612599	1.34787	0	18511	Pax9	paired box gene 9
chr12	65885441	65885991	0.754806	0.00389	66689	Btbd5	BTB (POZ) domain containing 5
chr12	70101717	70102066	0.943507	0.00045	217664	Mgat2	mannoside acetylglucosaminyltransferase 2
chr12	70101717	70102066	0.943507	0.00045	66483	Rpl36al	ribosomal protein L36a-like
chr12	70289202	70289651	0.458275	0.06952	11845	Arf6	ADP-ribosylation factor 6
chr12	70810473	70811022	0.539147	0.05496	399510	Map4k5	mitogen-activated protein kinase kinase kinase kinase 5
chr12	70810473	70811022	0.539147	0.05496	73991	Spg3a	spastic paraplegia 3A homolog (human)
chr12	73837817	73838366	0.485232	0.09496	75801	Six6os1	Six6 opposite strand transcript 1
chr12	74032583	74033041	0.51219	0.07263	20474	Six4	sine oculis-related homeobox 4 homolog (Drosophila)
chr12	79781309	79781662	0.539147	0.05496	73834	Atp6v1d	ATPase, H+ transporting, lysosomal V1 subunit D
chr12	79781309	79781662	0.539147	0.05496	13665	Eif2s1	eukaryotic translation initiation factor 2, subunit 1 alpha
chr12	81031353	81031602	0.673934	0.03371	12192	Zfp36l1	zinc finger protein 36, C3H type-like 1
chr12	81032490	81033140	1.267	0	12192	Zfp36l1	zinc finger protein 36, C3H type-like 1
chr12	81355887	81356643	0.646976	0.0104	320808	Wdr22	WD repeat domain 22
chr12	81865231	81865583	0.566104	0.0415	20384	Sfrs5	splicing factor, arginine/serine-rich 5 (SRp40, HRS)
chr12	84377756	84378305	0.566104	0.0415	70127	Dpf3	D4, zinc and double PHD fingers, family 3
chr12	84484742	84485191	0.700891	0.00882	217695	Zfyve1	zinc finger, FYVE domain containing 1
chr12	85457699	85457948	0.51219	0.09842	12677	Chx10	C. elegans ceh-10 homeo domain containing homolog
chr12	86229154	86229303	0.91655	0.12551	217718	Nek9	NIMA (never in mitosis gene a)-related expressed kinase 9
chr12	88089532	88089881	0.700891	0.00882	238333	Gm263	gene model 263, (NCBI)
chr12	88089532	88089881	0.700891	0.00882	382620	Tmed8	transmembrane emp24 domain containing 8
chr12	88333114	88333468	0.727848	0.00629	654309	Nrp	neural regeneration protein
chr12	88333114	88333468	0.727848	0.00629	380773	1810035L17Rik	RIKEN cDNA 1810035L17 gene
chr12	91996121	91996483	0.566104	0.0415	83602	Gtf2a1	general transcription factor II A, 1
chr12	99135847	99136196	0.91655	0.00037	24000	Ptpn21	protein tyrosine phosphatase, non-receptor type 21
chr12	100285967	100286316	0.51219	0.07263	78767	2610021K21Rik	RIKEN cDNA 2610021K21 gene
chr12	100285967	100286316	0.51219	0.07263	104884	Tdp1	tyrosyl-DNA phosphodiesterase 1
chr12	101126712	101127161	0.593062	0.03114	73086	Rps6ka5	ribosomal protein S6 kinase, polypeptide 5
chr12	103157724	103158173	0.808721	0.00167	64113	Moap1	modulator of apoptosis 1
chr12	103157724	103158173	0.808721	0.00167	66622	5730410I19Rik	RIKEN cDNA 5730410I19 gene
chr12	109239617	109240066	0.485232	0.09496	22632	Yy1	YY1 transcription factor
chr12	111987027	111987578	1.10525	0.00096	217869	Eif5	eukaryotic translation initiation factor 5
chr12	112159178	112159627	0.593062	0.03114	68020	2810002N01Rik	RIKEN cDNA 2810002N01 gene
chr12	113223248	113223602	0.943507	0.00045	382643	AI450948	expressed sequence AI450948
chr12	119291770	119292119	0.458275	0.13475	320145	Sp8	trans-acting transcription factor 8
chr13	12449907	12450156	0.42676	0.15585	217995	Heatr1	HEAT repeat containing 1
chr13	13186413	13186762	0.613467	0.02404	83924	Gpr137b	G protein-coupled receptor 137B
chr13	13857017	13857472	0.586795	0.03114	14593	Ggps1	geranylgeranyl diphosphate synthase 1
chr13	21951316	21952265	0.480105	0.00957	193452	Zfp184	zinc finger protein 184 (Kruppel-like)
chr13	23432434	23433183	0.64014	0.0104	30946	Abt1	activator of basal transcription
chr13	23474274	23474629	0.906865	0.00726	12231	Btn1a1	butyrophilin, subfamily 1, member A1
chr13	23541619	23542171	0.42676	0.15204	319173	Hist1h2af	histone 1, H2af
chr13	23541619	23542171	0.42676	0.15204	97908	Hist1h3g	histone 1, H3g
chr13	23628689	23629138	0.560122	0.0415	50709	Hist1h1e	histone 1, H1e
chr13	23628689	23629138	0.560122	0.0415	319179	Hist1h2be	histone 1, H2be
chr13	23941526	23942175	0.400087	0.12513	319163	Hist1h2aa	histone 1, H2aa
chr13	23941526	23942175	0.400087	0.12513	319177	Hist1h2ba	histone 1, H2ba
chr13	24840070	24840820	0.453432	0.06952	66834	Them2	thioesterase superfamily member 2
chr13	24840070	24840820	0.453432	0.06952	56196	Ttrap	Traf and Tnf receptor associated protein
chr13	31564801	31565250	0.506777	0.07263	15220	Foxq1	forkhead box Q1
chr13	34138119	34138568	0.666812	0.00786	73710	Tubb2b	tubulin, beta 2b
chr13	34881260	34881617	0.42676	0.15204	19134	Prpf4b	PRP4 pre-mRNA processing factor 4 homolog B (yeast)
chr13	38642627	38643095	0.480105	0.09496	17828	Muted	muted
chr13	40745594	40745943	1.33363	0	21418	Tcfap2a	transcription factor AP-2, alpha
chr13	42065085	42065834	0.400087	0.12513	110521	Hivep1	human immunodeficiency virus type I enhancer binding protein 1
chr13	43183938	43184287	0.400087	0.18977	67046	Tbc1d7	TBC1 domain family, member 7
chr13	43408064	43408417	0.42676	0.15204	70078	Nol7	nucleolar protein 7
chr13	43493045	43493396	0.53345	0.05496	56705	Ranbp9	RAN binding protein 9
chr13	53480608	53481757	0.613467	0	17702	Msx2	homeo box, msh-like 2
chr13	53481808	53482363	0.53345	0.05496	17702	Msx2	homeo box, msh-like 2
chr13	54080689	54080938	0.800175	0.01196	14057	Sfxn1	sideroflexin 1
chr13	54598989	54599338	0.586795	0.05592	28126	D13Wsu177e	DNA segment, Chr 13, Wayne State University 177, expressed
chr13	54598989	54599338	0.586795	0.05592	67044	Higd2a	HIG1 domain family, member 2A
chr13	58285111	58285460	0.586795	0.03114	56278	Gkap1	G kinase anchoring protein 1
chr13	58816718	58817067	0.693485	0.00882	18212	Ntrk2	neurotrophic tyrosine kinase, receptor, type 2
chr13	59686707	59687056	0.613467	0.02404	105348	Golph2	golgi phosphoprotein 2
chr13	73794657	73795306	0.613467	0.02404	94066	Mrpl36	mitochondrial ribosomal protein L36
chr13	73794657	73795306	0.613467	0.02404	407785	Ndufs6	NADH dehydrogenase (ubiquinone) Fe-S protein 6
chr13	74959652	74960201	0.480105	0.09496	235956	BC012278	cDNA sequence BC012278
chr13	82259648	82260197	0.480105	0.09496	12626	Cetn3	centrin 3
chr13	84210581	84211330	0.480105	0.02556	320203	C130071C03Rik	RIKEN cDNA C130071C03 gene
chr13	90564372	90564832	0.74683	0	66074	0610041E09Rik	RIKEN cDNA 0610041E09 gene
chr13	90564372	90564832	0.74683	0	108138	Xrcc4	X-ray repair complementing defective repair in Chinese hamster cells 4
chr13	91933827	91934185	0.666812	0.01247	66970	Ssbp2	single-stranded DNA binding protein 2
chr13	92215959	92216213	0.42676	0.15585	74156	Acot12	acyl-CoA thioesterase 12
chr13	92215959	92216213	0.42676	0.15585	373852	4833422C13Rik	RIKEN cDNA 4833422C13 gene
chr13	95974825	95975180	0.693485	0.00882	18420	Otp	orthopedia homolog (Drosophila)
chr13	98237941	98238390	0.586795	0.03114	320806	Gfm2	G elongation factor, mitochondrial 2
chr13	98237941	98238390	0.586795	0.03114	59050	5730427N09Rik	RIKEN cDNA 5730427N09 gene
chr13	99452815	99453966	0.986882	0	15229	Foxd1	forkhead box D1
chr13	101752049	101752402	0.720157	0.00629	19356	Rad17	RAD17 homolog (S. pombe)
chr13	101752049	101752402	0.720157	0.00629	108143	Taf9	TAF9 RNA polymerase II, TATA box binding protein (TBP)-associated factor
chr13	101877656	101878005	0.453432	0.12289	26886	Cenph	centromere autoantigen H
chr13	105937821	105938070	0.53345	0.08688	67288	3110031B13Rik	RIKEN cDNA 3110031B13 gene
chr13	105937821	105938070	0.53345	0.08688	67285	Sdccag10	serologically defined colon cancer antigen 10
chr13	108143899	108144248	0.42676	0.15204	16563	Kif2a	kinesin family member 2A
chr13	113407897	113408454	0.42676	0.09206	77318	C030011J08Rik	RIKEN cDNA C030011J08 gene
chr13	114166766	114167115	0.613467	0.02404	69590	2310016C16Rik	RIKEN cDNA 2310016C16 gene
chr13	117432119	117432268	0.96021	0.10526	16392	Isl1	ISL1 transcription factor, LIM/homeodomain
chr13	120607920	120608169	0.880192	0.00849	67304	3110070M22Rik	RIKEN cDNA 3110070M22 gene
chr13	120607920	120608169	0.880192	0.00849	633640	LOC633640	similar to CG10866-PA
chr14	11140795	11141057	0.928046	0.11765	54713	Zfp312	zinc finger protein 312
chr14	19177732	19178281	0.590574	0.0415	108671	Dnajc9	DnaJ (Hsp40) homolog, subfamily C, member 9
chr14	19182307	19183156	0.618697	0.03114	108671	Dnajc9	DnaJ (Hsp40) homolog, subfamily C, member 9
chr14	19182307	19183156	0.618697	0.03114	66242	Mrps16	mitochondrial ribosomal protein S16
chr14	19716884	19717237	0.64682	0.02404	22330	Vcl	vinculin
chr14	19841969	19842226	0.8718	0.00921	55946	Ap3m1	adaptor-related protein complex 3, mu 1 subunit
chr14	19841969	19842226	0.8718	0.00921	11534	Adk	adenosine kinase
chr14	24419787	24420236	0.731187	0.00882	77592	4931406H21Rik	RIKEN cDNA 4931406H21 gene
chr14	28550375	28550824	0.506207	0.09496	12294	Cacna2d3	calcium channel, voltage-dependent, alpha2/delta subunit 3
chr14	28848611	28848963	0.674942	0.01836	218865	Chdh	choline dehydrogenase
chr14	29779139	29780196	0.618697	0.01276	23955	Nek4	NIMA (never in mitosis gene a)-related expressed kinase 4
chr14	29847597	29847846	0.674942	0.04286	30877	Gnl3	guanine nucleotide binding protein-like 3 (nucleolar)
chr14	29847597	29847846	0.674942	0.04286	66923	Pb1	polybromo 1
chr14	29848804	29849153	0.562452	0.05496	30877	Gnl3	guanine nucleotide binding protein-like 3 (nucleolar)
chr14	29848804	29849153	0.562452	0.05496	66923	Pb1	polybromo 1
chr14	30470378	30471027	0.478084	0.12289	26363	Btd	biotinidase
chr14	30470378	30471027	0.478084	0.12289	56794	Phyh2	phytanoyl-CoA 2-hydroxylase 2
chr14	32751793	32752242	0.618697	0.01708	14560	Gdf10	growth differentiation factor 10
chr14	33140742	33141095	0.618697	0.03114	14661	Glud1	glutamate dehydrogenase 1
chr14	33140742	33141095	0.618697	0.03114	75698	3110001K24Rik	RIKEN cDNA 3110001K24 gene
chr14	45743586	45743835	0.478084	0.13475	63985	Gmfb	glia maturation factor, beta
chr14	46339784	46340033	0.64682	0.04862	218977	Dlg7	discs, large homolog 7 (Drosophila)
chr14	47586557	47586829	1.1249	0.06015	18424	Otx2	orthodenticle homolog 2 (Drosophila)
chr14	47588680	47588929	0.75931	0.02749	18424	Otx2	orthodenticle homolog 2 (Drosophila)
chr14	50011746	50012100	1.94046	0	58809	Rnase4	ribonuclease, RNase A family 4
chr14	50805992	50806341	0.534329	0.07263	52535	D14Ertd209e	DNA segment, Chr 14, ERATO Doi 209, expressed
chr14	50943284	50943833	0.449961	0.09206	69890	Zfp219	zinc finger protein 219
chr14	53384823	53385575	0.64682	0.01096	17387	Mmp14	matrix metallopeptidase 14 (membrane-inserted)
chr14	53471920	53472369	0.956168	0.00037	27374	Prmt5	protein arginine N-methyltransferase 5
chr14	53532021	53532374	1.46237	0	16475	Jub	ajuba
chr14	53968895	53969348	0.449961	0.15204	68966	1500001L15Rik	RIKEN cDNA 1500001L15 gene
chr14	55526342	55526891	0.449961	0.15204	219103	Cenpj	centromere protein J
chr14	55526342	55526891	0.449961	0.15204	328417	Parp4	poly (ADP-ribose) polymerase family, member 4
chr14	55841305	55841954	0.562452	0.05496	76007	Zfp198	zinc finger protein 198
chr14	57026650	57026999	0.731187	0.00882	14180	Fgf9	fibroblast growth factor 9
chr14	59331755	59332104	0.449961	0.15204	72125	2600011E07Rik	RIKEN cDNA 2600011E07 gene
chr14	62897015	62897464	0.787433	0.00389	20680	Sox7	SRY-box containing gene 7
chr14	64220318	64220767	0.64682	0.02404	50759	Fbxo16	F-box protein 16
chr14	64908054	64908403	0.590574	0.0415	219151	Scara3	scavenger receptor class A, member 3
chr14	67036413	67037062	0.75931	0.00229	18039	Nefl	neurofilament, light polypeptide
chr14	68289733	68290087	0.506207	0.09496	67464	Entpd4	ectonucleoside triphosphate diphosphohydrolase 4
chr14	68540772	68541521	0.421839	0.05939	246710	Rhobtb2	Rho-related BTB domain containing 2
chr14	68834624	68835075	0.75931	0.00229	57784	Bin3	bridging integrator 3
chr14	71446085	71446341	0.506207	0.10975	319448	Fndc3a	fibronectin type III domain containing 3a
chr14	72060398	72060747	0.506207	0.09496	19645	Rb1	retinoblastoma 1
chr14	72119626	72119975	0.64682	0.02404	16432	Itm2b	integral membrane protein 2B
chr14	73682232	73683081	0.506207	0.02556	380916	Lrch1	leucine-rich repeats and calponin homology (CH) domain containing 1
chr14	75238919	75239172	1.09678	0	21807	Tsc22d1	TSC22 domain family, member 1
chr14	78320845	78321194	0.562452	0.05496	67955	Sugt1	SGT1, suppressor of G2 allele of SKP1 (S. cerevisiae)
chr14	97930110	97930759	0.506207	0.09496	76789	2410129H14Rik	RIKEN cDNA 2410129H14 gene
chr14	97930110	97930759	0.506207	0.09496	77744	6720463M24Rik	RIKEN cDNA 6720463M24 gene
chr14	97981866	97982225	1.09678	0.00069	52023	D14Ertd581e	DNA segment, Chr 14, ERATO Doi 581, expressed
chr14	97981866	97982225	1.09678	0.00069	72662	2810028N01Rik	RIKEN cDNA 2810028N01 gene
chr14	102729375	102729729	0.506207	0.09496	13618	Ednrb	endothelin receptor type B
chr14	103344815	103345664	1.34988	0	320671	D130079A08Rik	RIKEN cDNA D130079A08 gene
chr14	107795790	107796341	0.64682	0.01356	76965	Slitrk1	SLIT and NTRK-like family, member 1
chr14	117121254	117121513	0.984291	0.00607	223227	Sox21	SRY-box containing gene 21
chr14	117722448	117722897	0.618697	0.03114	58187	Cldn10	claudin 10
chr14	118058548	118059106	0.815555	0.00227	66573	Dzip1	DAZ interacting protein 1
chr14	121602038	121602597	0.956168	0.00037	65100	Zic5	zinc finger protein of the cerebellum 5
chr15	7756325	7757074	0.438993	0.06952	14573	Gdnf	glial cell line derived neurotrophic factor
chr15	10429966	10430515	0.387347	0.18977	67832	Bxdc2	brix domain containing 2
chr15	10429966	10430515	0.387347	0.18977	19355	Rad1	RAD1 homolog (S. pombe)
chr15	31476726	31476975	0.387347	0.18474	223455	March6	membrane-associated ring finger (C3HC4) 6
chr15	34182014	34182373	0.568108	0.05592	114128	Laptm4b	lysosomal-associated protein transmembrane 4B
chr15	34387311	34387760	0.568108	0.03114	19946	Rpl30	ribosomal protein L30
chr15	34388211	34389076	0.516462	0.02211	19946	Rpl30	ribosomal protein L30
chr15	35239000	35240449	1.23951	0	107587	Osr2	odd-skipped related 2 (Drosophila)
chr15	37736796	37737245	0.593931	0.02404	52589	Ncald	neurocalcin delta
chr15	53175527	53175783	1.36862	0	14042	Ext1	exostoses (multiple) 1
chr15	55387790	55388642	0.800516	0	105837	Mtbp	Mdm2, transformed 3T3 cell double minute p53 binding protein
chr15	55387790	55388642	0.800516	0	68537	Mrpl13	mitochondrial ribosomal protein L13
chr15	57522853	57523202	0.41317	0.15204	387609	Zhx2	zinc fingers and homeoboxes protein 2
chr15	57722901	57723657	0.516462	0.02211	67819	Derl1	Der1-like domain family, member 1
chr15	57951005	57951354	0.41317	0.15204	70472	Atad2	ATPase family, AAA domain containing 2
chr15	59476734	59477183	0.981278	0.00064	211770	Trib1	tribbles homolog 1 (Drosophila)
chr15	68089038	68089487	0.671401	0.00882	380993	Zfp406	zinc finger protein 406
chr15	72916979	72917428	0.877985	0.00037	93696	Chrac1	chromatin accessibility complex 1
chr15	75722236	75723085	0.619754	0.01836	223646	Naprt1	nicotinate phosphoribosyltransferase domain containing 1
chr15	75810848	75811097	0.568108	0.05592	223648	2410075B13Rik	RIKEN cDNA 2410075B13 gene
chr15	76536794	76537143	0.826339	0.00122	223664	Lrrc14	leucine rich repeat containing 14
chr15	76536794	76537143	0.826339	0.00122	79456	Recql4	RecQ protein-like 4
chr15	76731553	76731802	0.697224	0.02749	26961	Rpl8	ribosomal protein L8
chr15	78547068	78547317	0.516462	0.08688	207393	BC094219	cDNA sequence BC094219
chr15	78752480	78752829	0.387347	0.18977	16852	Lgals1	lectin, galactose binding, soluble 1
chr15	78853466	78854115	0.697224	0.00229	26912	Gcat	glycine C-acetyltransferase (2-amino-3-ketobutyrate-coenzyme A ligase)
chr15	78853466	78854115	0.697224	0.00229	14958	H1f0	H1 histone family, member 0
chr15	78856174	78856823	0.516462	0.02211	26912	Gcat	glycine C-acetyltransferase (2-amino-3-ketobutyrate-coenzyme A ligase)
chr15	78856174	78856823	0.516462	0.02211	14958	H1f0	H1 histone family, member 0
chr15	79155023	79155372	0.645578	0.01247	53357	Pla2g6	phospholipase A2, group VI
chr15	79337650	79337999	0.490639	0.07263	16520	Kcnj4	potassium inwardly-rectifying channel, subfamily J, member 4
chr15	79360277	79361126	0.516462	0.02698	67040	Ddx17	DEAD (Asp-Glu-Ala-Asp) box polypeptide 17
chr15	79374718	79375167	0.645578	0.01247	67040	Ddx17	DEAD (Asp-Glu-Ala-Asp) box polypeptide 17
chr15	79910090	79910339	0.800516	0.00921	27367	Rpl3	ribosomal protein L3
chr15	79910990	79911239	0.464816	0.10975	27367	Rpl3	ribosomal protein L3
chr15	79916588	79917337	0.387347	0.05939	20972	Syngr1	synaptogyrin 1
chr15	80625769	80626323	0.645578	0.01247	213988	Tnrc6b	trinucleotide repeat containing 6b
chr15	81225886	81226340	0.645578	0.01247	321003	E430012M05Rik	RIKEN cDNA E430012M05 gene
chr15	81225886	81226340	0.645578	0.01247	70356	St13	suppression of tumorigenicity 13
chr15	89037625	89037974	0.671401	0.02839	71474	Saps2	SAPS domain family, member 2
chr15	93226840	93227089	0.568108	0.05592	223828	Pphln1	periphilin 1
chr15	93226840	93227089	0.568108	0.05592	67197	Zcrb1	zinc finger CCHC-type and RNA binding motif 1
chr15	95909187	95909440	0.723047	0.02678	402773	D030018L15Rik	RIKEN cDNA D030018L15 gene
chr15	98396773	98397122	0.516462	0.05496	12455	Ccnt1	cyclin T1
chr15	98616690	98617439	0.464816	0.02556	22408	Wnt1	wingless-related MMTV integration site 1
chr15	98659815	98660268	0.438993	0.12289	19082	Prkag1	protein kinase, AMP-activated, gamma 1 non-catalytic subunit
chr15	98659815	98660268	0.438993	0.12289	320003	C430014K11Rik	RIKEN cDNA C430014K11 gene
chr15	98780494	98780943	0.516462	0.05496	320551	B430209F14Rik	RIKEN cDNA B430209F14 gene
chr15	98780494	98780943	0.516462	0.05496	22142	Tuba1	tubulin, alpha 1
chr15	99417613	99418362	0.723047	0.00389	11830	Aqp5	aquaporin 5
chr15	99497251	99498300	0.542285	0.02024	11419	Accn2	amiloride-sensitive cation channel 2, neuronal
chr15	99647606	99648055	0.516462	0.05496	65970	Lima1	LIM domain and actin binding 1
chr15	99648833	99649482	0.697224	0.00229	65970	Lima1	LIM domain and actin binding 1
chr15	100252234	100252783	0.464816	0.0496	18174	Slc11a2	solute carrier family 11 (proton-coupled divalent metal ion transporters), member 2
chr15	100764096	100764445	0.542285	0.0415	20273	Scn8a	sodium channel, voltage-gated, type VIII, alpha
chr15	101119245	101119494	0.542285	0.06955	77717	6030408B16Rik	RIKEN cDNA 6030408B16 gene
chr15	101971595	101972044	0.464816	0.09496	16012	Igfbp6	insulin-like growth factor binding protein 6
chr15	102354155	102354504	0.387347	0.18474	54615	Npff	neuropeptide FF-amide peptide precursor
chr15	102500504	102500853	0.464816	0.09496	67942	Atp5g2	ATP synthase, H+ transporting, mitochondrial F0 complex, subunit c (subunit 9), isoform 2
chr15	102747164	102747419	0.568108	0.05592	15422	Hoxc13	homeo box C13
chr15	102763486	102764035	1.0071	0.00069	15421	Hoxc12	homeo box C12
chr15	102764586	102765035	0.852162	0.00067	15421	Hoxc12	homeo box C12
chr15	102780859	102781508	1.0071	0.00069	109663	Hoxc11	homeo box C11
chr15	102792898	102793347	0.41317	0.15204	209448	Hoxc10	homeo box C10
chr15	102835812	102836166	0.619754	0.01836	15425	Hoxc6	homeo box C6
chr15	103101151	103101400	0.464816	0.10975	56447	Copz1	coatomer protein complex, subunit zeta 1
chr16	10748165	10748520	0.684974	0.01247	223970	A630055G03Rik	RIKEN cDNA A630055G03 gene
chr16	10979138	10979587	0.876767	0.00122	20621	Snn	stannin
chr16	14081552	14082101	0.410985	0.18977	67203	Nde1	nuclear distribution gene E homolog 1 (A nidulans)
chr16	17115155	17115609	0.438384	0.15204	22195	Ube2l3	ubiquitin-conjugating enzyme E2L 3
chr16	17444815	17445570	0.465783	0.06952	69009	Thap7	THAP domain containing 7
chr16	18338179	18338428	0.602777	0.05592	26462	Txnrd2	thioredoxin reductase 2
chr16	18500832	18501382	0.493182	0.09496	619305	4930588K23Rik	RIKEN cDNA 4930588K23 gene
chr16	18500832	18501382	0.493182	0.09496	21380	Tbx1	T-box 1
chr16	18789763	18790112	0.438384	0.15204	15260	Hira	histone cell cycle regulation defective homolog A (S. cerevisiae)
chr16	18789763	18790112	0.438384	0.15204	18100	Mrpl40	mitochondrial ribosomal protein L40
chr16	20524143	20524992	0.54798	0.02698	208624	Alg3	asparagine-linked glycosylation 3 homolog (yeast, alpha-1,3-mannosyltransferase)
chr16	20524143	20524992	0.54798	0.02698	107522	Ece2	endothelin converting enzyme 2
chr16	20524143	20524992	0.54798	0.02698	66275	1810009K13Rik	RIKEN cDNA 1810009K13 gene
chr16	24307538	24307992	0.657575	0.01836	210126	Lpp	LIM domain containing preferred translocation partner in lipoma
chr16	29984419	29984778	0.821969	0.00167	15205	Hes1	hairy and enhancer of split 1 (Drosophila)
chr16	31868585	31869142	0.575379	0.0415	68092	Ncbp2	nuclear cap binding protein subunit 2
chr16	31868585	31869142	0.575379	0.0415	106264	0610012G03Rik	RIKEN cDNA 0610012G03 gene
chr16	32085523	32086072	0.575379	0.0415	224109	Lrrc33	leucine rich repeat containing 33
chr16	32165632	32165982	0.657575	0.01836	268882	Fbxo45	F-box protein 45
chr16	32165632	32165982	0.657575	0.01836	68980	Wdr53	WD repeat domain 53
chr16	32976782	32977335	1.06856	0	69707	Iqcg	IQ motif containing G
chr16	32976782	32977335	1.06856	0	239833	Lmln	leishmanolysin-like (metallopeptidase M8 family)
chr16	32976782	32977335	1.06856	0	57808	Rpl35a	ribosomal protein L35a
chr16	35902109	35902665	0.438384	0.15204	16646	Kpna1	karyopherin (importin) alpha 1
chr16	35991831	35992490	0.465783	0.12289	381045	Ccdc58	coiled-coil domain containing 58
chr16	35991831	35992490	0.465783	0.12289	70186	2310056P07Rik	RIKEN cDNA 2310056P07 gene
chr16	36795067	36795419	0.520581	0.07263	106389	Eaf2	ELL associated factor 2
chr16	36795067	36795419	0.520581	0.07263	224139	Golgb1	golgi autoantigen, golgin subfamily b, macrogolgin 1
chr16	37457738	37458287	0.602777	0.03114	74197	Gtf2e1	general transcription factor II E, polypeptide 1 (alpha subunit)
chr16	37457738	37458287	0.602777	0.03114	67657	Rabl3	RAB, member of RAS oncogene family-like 3
chr16	37458838	37459287	0.657575	0.01836	74197	Gtf2e1	general transcription factor II E, polypeptide 1 (alpha subunit)
chr16	37458838	37459287	0.657575	0.01836	67657	Rabl3	RAB, member of RAS oncogene family-like 3
chr16	37695293	37695642	0.438384	0.15204	14314	Fstl1	follistatin-like 1
chr16	37833734	37834283	0.438384	0.09206	239845	Gpr156	G protein-coupled receptor 156
chr16	37834834	37835283	0.739772	0.02749	239845	Gpr156	G protein-coupled receptor 156
chr16	48912713	48913162	0.684974	0.01247	224171	C330027C09Rik	RIKEN cDNA C330027C09 gene
chr16	72546573	72546922	1.39735	0	19876	Robo1	roundabout homolog 1 (Drosophila)
chr16	75649973	75650522	0.465783	0.12289	110920	Stch	stress 70 protein chaperone, microsome-associated, human homolog
chr16	87343451	87343800	0.465783	0.12289	74112	Usp16	ubiquitin specific peptidase 16
chr16	87385353	87385705	0.465783	0.12289	12469	Cct8	chaperonin subunit 8 (theta)
chr16	88714891	88715247	0.602777	0.03114	23927	Krtap14	keratin associated protein 14
chr16	88714891	88715247	0.602777	0.03114	26560	Krtap15	keratin associated protein 15
chr16	91112408	91113668	1.06856	0	50913	Olig2	oligodendrocyte transcription factor 2
chr16	91535338	91535687	0.54798	0.05496	14450	Gart	phosphoribosylglycinamide formyltransferase
chr16	91535338	91535687	0.54798	0.05496	20658	Son	Son cell proliferation protein
chr16	91617058	91617807	0.657575	0.01836	66609	Cryzl1	crystallin, zeta (quinone reductase)-like 1
chr16	91617058	91617807	0.657575	0.01836	16443	Itsn1	intersectin 1 (SH3 domain protein 1A)
chr16	91946025	91946574	0.684974	0.00786	121022	Mrps6	mitochondrial ribosomal protein S6
chr16	93569758	93570410	0.410985	0.12513	109857	Cbr3	carbonyl reductase 3
chr16	93898477	93898826	0.438384	0.15204	56173	Cldn14	claudin 14
chr16	94634741	94634990	0.575379	0.06955	13185	Dscr3	Down syndrome critical region gene 3
chr17	5796961	5797311	0.432521	0.15204	66616	Snx9	sorting nexin 9
chr17	6417995	6418247	0.513619	0.09842	21648	Dynlt1	dynein light chain Tctex-type 1
chr17	12759946	12760302	0.675814	0.01247	67681	Mrpl18	mitochondrial ribosomal protein L18
chr17	12759946	12760302	0.675814	0.01247	21454	Tcp1	t-complex protein 1
chr17	14714321	14714870	0.729879	0.00629	381062	9030025P20Rik	RIKEN cDNA 9030025P20 gene
chr17	14714321	14714870	0.729879	0.00629	21647	Tcte3	t-complex-associated testis expressed 3
chr17	14745974	14746323	0.810977	0.00167	381062	9030025P20Rik	RIKEN cDNA 9030025P20 gene
chr17	14745974	14746323	0.810977	0.00167	21647	Tcte3	t-complex-associated testis expressed 3
chr17	14746774	14747229	0.810977	0.00167	381062	9030025P20Rik	RIKEN cDNA 9030025P20 gene
chr17	14746774	14747229	0.810977	0.00167	21647	Tcte3	t-complex-associated testis expressed 3
chr17	15081950	15082499	0.783945	0.00227	13388	Dll1	delta-like 1 (Drosophila)
chr17	15100008	15100457	0.459554	0.12289	67544	4932442K08Rik	RIKEN cDNA 4932442K08 gene
chr17	15531795	15532245	0.648782	0.01836	68799	Rgmb	RGM domain family, member B
chr17	16998960	16999309	0.459554	0.12289	626854	LOC626854	similar to zinc finger protein 709
chr17	17533681	17533930	0.675814	0.03371	75202	4930546H06Rik	RIKEN cDNA 4930546H06 gene
chr17	23937587	23938036	0.405489	0.18977	18209	Ntn2l	netrin 2-like (chicken)
chr17	23937587	23938036	0.405489	0.18977	224617	Tbc1d24	TBC1 domain family, member 24
chr17	24255930	24256490	0.783945	0	224619	Traf7	Tnf receptor-associated factor 7
chr17	24446257	24446607	0.486586	0.10975	16898	Rps2	ribosomal protein S2
chr17	24446257	24446607	0.486586	0.10975	67504	Rnf151	ring finger protein 151
chr17	24742522	24742871	0.594717	0.03114	57354	Cramp1l	Crm, cramped-like (Drosophila)
chr17	24742522	24742871	0.594717	0.03114	106633	Ift140	intraflagellar transport 140 homolog (Chlamydomonas)
chr17	24968398	24968747	0.729879	0.00629	214505	Gnptg	N-acetylglucosamine-1-phosphotransferase, gamma subunit
chr17	24968398	24968747	0.729879	0.00629	68327	0610007P22Rik	RIKEN cDNA 0610007P22 gene
chr17	25001991	25002740	0.567684	0	22196	Ube2i	ubiquitin-conjugating enzyme E2I
chr17	25601916	25602965	1.10834	0	68347	0610011F06Rik	RIKEN cDNA 0610011F06 gene
chr17	25818364	25818713	0.405489	0.18977	26378	Decr2	2-4-dienoyl-Coenzyme A reductase 2, peroxisomal
chr17	26570854	26571103	0.567684	0.06955	18091	Nkx2-5	NK2 transcription factor related, locus 5 (Drosophila)
chr17	26659920	26660669	0.459554	0.12289	21652	Phf1	PHD finger protein 1
chr17	27292100	27292549	0.486586	0.09496	106672	AI413582	expressed sequence AI413582
chr17	27292100	27292549	0.486586	0.09496	619324	C130040N14Rik	RIKEN cDNA C130040N14 gene
chr17	28679104	28679454	0.486586	0.10975	66989	2410004N11Rik	RIKEN cDNA 2410004N11 gene
chr17	28680404	28680953	0.486586	0.09496	66989	2410004N11Rik	RIKEN cDNA 2410004N11 gene
chr17	28735904	28736253	0.919107	0.00037	106504	Stk38	serine/threonine kinase 38
chr17	32548284	32548533	0.513619	0.09842	240063	BC052046	cDNA sequence BC052046
chr17	33640911	33641760	0.432521	0.0466	14979	H2-Ke6	H2-K region expressed gene 6
chr17	33640911	33641760	0.432521	0.0466	20182	Rxrb	retinoid X receptor beta
chr17	33640911	33641760	0.432521	0.0466	14977	Slc39a7	solute carrier family 39 (zinc transporter), member 7
chr17	34607188	34607737	0.675814	0.01247	110956	D17H6S56E-5	DNA segment, Chr 17, human D6S56E 5
chr17	34607188	34607737	0.675814	0.01247	22321	Vars2	valyl-tRNA synthetase 2
chr17	34607988	34608437	0.594717	0.01708	110956	D17H6S56E-5	DNA segment, Chr 17, human D6S56E 5
chr17	34607988	34608437	0.594717	0.01708	22321	Vars2	valyl-tRNA synthetase 2
chr17	34771842	34772291	0.756912	0.00389	53761	Bat2	HLA-B associated transcript 2
chr17	35445760	35446023	1.75712	0	240087	Mdc1	mediator of DNA damage checkpoint 1
chr17	35445760	35446023	1.75712	0	22154	Tubb5	tubulin, beta 5
chr17	35518498	35519047	0.486586	0.09496	73242	2610110G12Rik	RIKEN cDNA 2610110G12 gene
chr17	36444466	36444915	0.405489	0.18977	22670	Trim26	tripartite motif protein 26
chr17	36609915	36610267	0.540651	0.05496	22715	Zfp57	zinc finger protein 57
chr17	45616617	45616966	0.513619	0.07263	66591	Mad2l1bp	MAD2L1 binding protein
chr17	45711079	45711428	0.513619	0.07263	20016	Rpo1-1	RNA polymerase 1-1
chr17	45711079	45711428	0.513619	0.07263	28064	Yipf3	Yip1 domain family, member 3
chr17	45760091	45760740	0.486586	0.09496	106565	Egfl9	EGF-like-domain, multiple 9
chr17	46234772	46235021	0.486586	0.10975	67101	2310039H08Rik	RIKEN cDNA 2310039H08 gene
chr17	46246247	46246896	0.405489	0.12513	66229	Rpl7l1	ribosomal protein L7-like 1
chr17	49029420	49029669	0.648782	0.04286	76441	Daam2	dishevelled associated activator of morphogenesis 2
chr17	49030320	49030670	0.594717	0.03114	76441	Daam2	dishevelled associated activator of morphogenesis 2
chr17	67601435	67601884	0.540651	0.05496	16772	Lama1	laminin, alpha 1
chr17	67908503	67908754	0.702847	0.02839	268970	Arhgap28	Rho GTPase activating protein 28
chr17	70756655	70757504	0.648782	0.0104	21815	Tgif	TG interacting factor
chr17	71431214	71431463	0.973172	0.00458	67052	Kntc2	kinetochore associated 2
chr17	71431214	71431463	0.973172	0.00458	70891	Spdya	speedy homolog A (Drosophila)
chr17	74200965	74201614	0.810977	0.01196	76890	0610016J10Rik	RIKEN cDNA 0610016J10 gene
chr17	78788546	78788795	0.621749	0.04862	19106	Eif2ak2	eukaryotic translation initiation factor 2-alpha kinase 2
chr17	78840993	78841646	0.405489	0.18977	12607	Cebpz	CCAAT/enhancer binding protein zeta
chr17	78840993	78841646	0.405489	0.18977	73694	2410091C18Rik	RIKEN cDNA 2410091C18 gene
chr17	78842393	78842842	0.459554	0.12289	12607	Cebpz	CCAAT/enhancer binding protein zeta
chr17	78842393	78842842	0.459554	0.12289	73694	2410091C18Rik	RIKEN cDNA 2410091C18 gene
chr17	79971232	79972086	0.594717	0.03114	72692	Hnrpll	heterogeneous nuclear ribonucleoprotein L-like
chr17	85527291	85527841	1.1624	0	20473	Six3	sine oculis-related homeobox 3 homolog (Drosophila)
chr17	85527291	85527841	1.1624	0	77868	Six3os1	Six3 opposite strand transcript 1
chr17	87579782	87580131	0.675814	0.03371	17685	Msh2	mutS homolog 2 (E. coli)
chr18	7005954	7006703	0.779541	0	210719	Mkx	mohawk
chr18	11050605	11050959	1.19715	0	14465	Gata6	GATA binding protein 6
chr18	13115420	13115872	0.556815	0.05496	16210	Impact	imprinted and ancient
chr18	13987378	13987827	0.584656	0.0415	225207	Zfp521	zinc finger protein 521
chr18	14116332	14116781	0.640337	0.02404	225207	Zfp521	zinc finger protein 521
chr18	24164081	24164930	0.7517	0.00629	59057	Zfp191	zinc finger protein 191
chr18	34749495	34750251	0.640337	0.02404	78656	Brd8	bromodomain containing 8
chr18	34749495	34750251	0.640337	0.02404	19348	Kif20a	kinesin family member 20A
chr18	35058527	35058881	0.640337	0.02404	225363	Etf1	eukaryotic translation termination factor 1
chr18	35243785	35244134	0.584656	0.0415	12385	Ctnna1	catenin (cadherin associated protein), alpha 1
chr18	35723940	35724389	0.584656	0.0415	67869	Paip2	polyadenylate-binding protein-interacting protein 2
chr18	35896087	35897153	0.473293	0	666505	LOC666505	similar to 40S ribosomal protein S25
chr18	35896087	35897153	0.473293	0	56550	Ube2d2	ubiquitin-conjugating enzyme E2D 2
chr18	36790033	36790489	0.445452	0.15204	108112	Eif4ebp3	eukaryotic translation initiation factor 4E binding protein 3
chr18	36805770	36807019	0.835222	0.00167	225372	Apbb3	amyloid beta (A4) precursor protein-binding, family B, member 3
chr18	36805770	36807019	0.835222	0.00167	67843	Slc35a4	solute carrier family 35, member A4
chr18	42520615	42521066	0.445452	0.15204	18998	Pou4f3	POU domain, class 4, transcription factor 3
chr18	46723234	46723483	0.528974	0.09842	13664	Eif1a	eukaryotic translation initiation factor 1A
chr18	46723234	46723483	0.528974	0.09842	66676	Tmed7	transmembrane emp24 protein transport domain containing 7
chr18	53543576	53544125	0.445452	0.09206	19038	Ppic	peptidylprolyl isomerase C
chr18	53587914	53588164	1.16931	0	225518	Gm92	gene model 92, (NCBI)
chr18	56697582	56698031	0.640337	0.02404	110695	Aldh7a1	aldehyde dehydrogenase family 7, member A1
chr18	56697582	56698031	0.640337	0.02404	56698	Rnuxa	RNA U, small nuclear RNA export adaptor
chr18	65705298	65705947	1.22499	0	328977	Zfp532	zinc finger protein 532
chr18	67212704	67213053	0.528974	0.07263	14680	Gnal	guanine nucleotide binding protein, alpha stimulating, olfactory type
chr18	67371199	67371748	0.779541	0.00389	225651	Mppe1	metallophosphoesterase 1
chr18	73696756	73697305	0.556815	0.02698	240396	Rkhd2	ring finger and KH domain containing 2
chr18	75129469	75129818	0.556815	0.05496	407819	BC031181	cDNA sequence BC031181
chr18	77268657	77269010	0.612496	0.03114	17344	Pias2	protein inhibitor of activated STAT 2
chr18	85085217	85085573	0.612496	0.03114	67105	1700034H14Rik	RIKEN cDNA 1700034H14 gene
chr18	86845940	86846389	0.612496	0.03114	12405	Cbln2	cerebellin 2 precursor protein
chr19	4626117	4626468	0.487113	0.12289	19671	Rce1	RCE1 homolog, prenyl protein peptidase (S. cerevisiae)
chr19	4906812	4907271	0.601728	0.0415	52028	Bbs1	Bardet-Biedl syndrome 1 homolog (human)
chr19	4906812	4907271	0.601728	0.0415	75221	Dpp3	dipeptidylpeptidase 3
chr19	4962214	4962766	0.601728	0.0415	66419	Mrpl11	mitochondrial ribosomal protein L11
chr19	5037952	5038401	1.1748	0.00096	107392	Brms1	breast cancer metastasis-suppressor 1
chr19	5037952	5038401	1.1748	0.00096	108902	B3gnt1	UDP-GlcNAc:betaGal beta-1,3-N-acetylglucosaminyltransferase 1
chr19	5107296	5107645	0.859612	0.00167	76308	Rab1b	RAB1B, member RAS oncogene family
chr19	5296248	5296797	0.544421	0.07263	545276	Gal3st3	galactose-3-O-sulfotransferase 3
chr19	5296248	5296797	0.544421	0.07263	319322	Sf3b2	splicing factor 3b, subunit 2
chr19	5365512	5365761	0.888265	0.12586	23825	Banf1	barrier to autointegration factor 1
chr19	5365512	5365761	0.888265	0.12586	69860	2010003J03Rik	RIKEN cDNA 2010003J03 gene
chr19	5473249	5473507	0.573074	0.08688	13041	Ctsw	cathepsin W
chr19	5473249	5473507	0.573074	0.08688	58859	Efemp2	epidermal growth factor-containing fibulin-like extracellular matrix protein 2
chr19	5726971	5727420	0.487113	0.12289	114601	G430002G23Rik	RIKEN cDNA G430002G23 gene
chr19	5730733	5731082	0.515767	0.09496	17826	Mtvr2	mammary tumor virus receptor 2
chr19	5730733	5731082	0.515767	0.09496	114601	G430002G23Rik	RIKEN cDNA G430002G23 gene
chr19	5730733	5731082	0.515767	0.09496	56390	Sssca1	Sjogren's syndrome/scleroderma autoantigen 1 homolog (human)
chr19	5925774	5926331	0.487113	0.12289	104252	Cdc42ep2	CDC42 effector protein (Rho GTPase binding) 2
chr19	6058648	6059197	0.544421	0.03585	14109	Fau	Finkel-Biskis-Reilly murine sarcoma virus (FBR-MuSV) ubiquitously expressed (fox derived)
chr19	6058648	6059197	0.544421	0.03585	18120	Mrpl49	mitochondrial ribosomal protein L49
chr19	6058648	6059197	0.544421	0.03585	29805	Znhit2	zinc finger, HIT domain containing 2
chr19	6427315	6427764	0.916919	0.00122	18190	Nrxn2	neurexin II
chr19	6989630	6989979	0.601728	0.0415	26379	Esrra	estrogen related receptor, alpha
chr19	6993624	6993974	0.945573	0.00067	26379	Esrra	estrogen related receptor, alpha
chr19	6993624	6993974	0.945573	0.00067	67077	1700019N12Rik	RIKEN cDNA 1700019N12 gene
chr19	8885833	8886382	0.515767	0.09496	68693	Hnrpul2	heterogeneous nuclear ribonucleoprotein U-like 2
chr19	8885833	8886382	0.515767	0.09496	70387	Ttc9c	tetratricopeptide repeat domain 9C
chr19	8887949	8888198	0.974226	0.00726	68693	Hnrpul2	heterogeneous nuclear ribonucleoprotein U-like 2
chr19	8887949	8888198	0.974226	0.00726	70387	Ttc9c	tetratricopeptide repeat domain 9C
chr19	9034442	9034691	0.45846	0.15585	67160	Eef1g	eukaryotic translation elongation factor 1 gamma
chr19	11886238	11886595	0.429806	0.18977	20908	Stx3	syntaxin 3
chr19	18779096	18779845	0.630382	0.03114	225995	D030056L22Rik	RIKEN cDNA D030056L22 gene
chr19	24968106	24968955	0.974226	0.00037	14237	Foxd4	forkhead box D4
chr19	25675633	25676986	1.60461	0	240590	Dmrt3	doublesex and mab-3 related transcription factor 3
chr19	25737507	25738456	0.916919	0.00711	226049	Dmrt2	doublesex and mab-3 related transcription factor 2
chr19	27497267	27497616	0.487113	0.12289	52874	D19Bwg1357e	DNA segment, Chr 19, Brigham & Women's Genetics 1357 expressed
chr19	27497267	27497616	0.487113	0.12289	107372	C030016D13Rik	RIKEN cDNA C030016D13 gene
chr19	34616774	34617123	0.544421	0.07263	15958	Ifit2	interferon-induced protein with tetratricopeptide repeats 2
chr19	34945314	34945863	0.601728	0.0415	75735	Pank1	pantothenate kinase 1
chr19	37498284	37498933	0.716343	0.00786	15242	Hhex	hematopoietically expressed homeobox
chr19	41984923	41985372	0.573074	0.05496	74168	Zdhhc16	zinc finger, DHHC domain containing 16
chr19	43664335	43664884	0.630382	0.01276	18089	Nkx2-3	NK2 transcription factor related, locus 3 (Drosophila)
chr19	44461264	44461713	0.429806	0.12513	20249	Scd1	stearoyl-Coenzyme A desaturase 1
chr19	45041754	45042103	0.659036	0.02404	26456	Sema4g	sema domain, immunoglobulin domain (Ig), transmembrane domain (TM) and short cytoplasmic domain, (semaphorin) 4G
chr19	46651668	46652026	0.888265	0.00137	226178	D19Wsu162e	DNA segment, Chr 19, Wayne State University 162, expressed
chr19	47973792	47974049	1.03153	0.00458	414801	BC063749	cDNA sequence BC063749
chr19	47973792	47974049	1.03153	0.00458	70806	D19Ertd652e	DNA segment, Chr 19, ERATO Doi 652, expressed
chr19	53444485	53445134	1.14615	0.00076	76479	Smndc1	survival motor neuron domain containing 1
chr19	57662818	57663277	1.00288	0.00045	226255	Atrnl1	attractin like 1
chr19	59223682	59224439	0.687689	0.01836	75800	4930442E04Rik	RIKEN cDNA 4930442E04 gene
chr19	59223682	59224439	0.687689	0.01836	22326	Vax1	ventral anterior homeobox containing gene 1
chr19	60199195	60199646	0.830958	0	107376	E330013P04Rik	RIKEN cDNA E330013P04 gene
chr2	4835602	4835956	0.828781	0.02678	16922	Phyh	phytanoyl-CoA hydroxylase
chr2	9797138	9797587	0.680784	0.02404	14462	Gata3	GATA binding protein 3
chr2	9997464	9997813	0.503188	0.12289	16588	Kin	antigenic determinant of rec-A protein
chr2	9997464	9997813	0.503188	0.12289	11949	Atp5c1	ATP synthase, H+ transporting, mitochondrial F1 complex, gamma polypeptide 1
chr2	17649522	17650271	0.473589	0.09206	74103	Nebl	nebulette
chr2	17973024	17973373	0.828781	0.00389	17354	Mllt10	myeloid/lymphoid or mixed lineage-leukemia translocation to 10 homolog (Drosophila)
chr2	18593573	18594022	0.739983	0.01247	12151	Bmi1	B lymphoma Mo-MLV insertion region 1
chr2	24796396	24796745	0.621586	0.0415	241274	BC027342	cDNA sequence BC027342
chr2	24796396	24796745	0.621586	0.0415	107733	Mrpl41	mitochondrial ribosomal protein L41
chr2	26732015	26732364	0.562387	0.07263	27176	Rpl7a	ribosomal protein L7a
chr2	26732015	26732364	0.562387	0.07263	20933	Surf5	surfeit gene 5
chr2	26733720	26734277	0.621586	0.0204	27176	Rpl7a	ribosomal protein L7a
chr2	26733720	26734277	0.621586	0.0204	20931	Surf2	surfeit gene 2
chr2	26733720	26734277	0.621586	0.0204	20933	Surf5	surfeit gene 5
chr2	28738595	28739047	1.39117	0	54422	Barhl1	BarH-like 1 (Drosophila)
chr2	29608971	29609534	0.621586	0.0415	227683	Coq4	coenzyme Q4 homolog (yeast)
chr2	29608971	29609534	0.621586	0.0415	227682	Trub2	TruB pseudouridine (psi) synthase homolog 2 (E. coli)
chr2	29871034	29871483	0.44399	0.18977	71820	Wdr34	WD repeat domain 34
chr2	31580190	31580539	1.27277	0	11350	Abl1	v-abl Abelson murine leukemia oncogene 1
chr2	31581390	31581739	0.680784	0.02404	11350	Abl1	v-abl Abelson murine leukemia oncogene 1
chr2	32058091	32058340	0.651185	0.05592	99011	Pomt1	protein-O-mannosyltransferase 1
chr2	32175482	32175835	0.621586	0.0415	13429	Dnm1	dynamin 1
chr2	32272532	32272881	0.503188	0.12289	71254	4933440H19Rik	RIKEN cDNA 4933440H19 gene
chr2	32272532	32272881	0.503188	0.12289	227731	Slc25a25	solute carrier family 25 (mitochondrial carrier, phosphate carrier), member 25
chr2	32356067	32356417	0.503188	0.12289	98952	C230093N12Rik	RIKEN cDNA C230093N12 gene
chr2	32784534	32784983	1.18397	0.00076	227738	Lrsam1	leucine rich repeat and sterile alpha motif containing 1
chr2	32784534	32784983	1.18397	0.00076	269261	Rpl12	ribosomal protein L12
chr2	35926780	35927029	0.44399	0.18474	16874	Lhx6	LIM homeobox protein 6
chr2	38466015	38466570	0.562387	0.03585	19177	Psmb7	proteasome (prosome, macropain) subunit, beta type 7
chr2	51859821	51860379	0.828781	0.00389	21930	Tnfaip6	tumor necrosis factor alpha induced protein 6
chr2	63898431	63898794	0.739983	0.01247	60344	Fign	fidgetin
chr2	70273761	70274210	0.562387	0.07263	64406	Sp5	trans-acting transcription factor 5
chr2	70361551	70361900	0.680784	0.02404	14415	Gad1	glutamic acid decarboxylase 1
chr2	70362351	70362900	0.532788	0.02556	14415	Gad1	glutamic acid decarboxylase 1
chr2	71348882	71349431	0.503188	0.12289	13392	Dlx2	distal-less homeobox 2
chr2	72085615	72086264	0.503188	0.12289	65964	B230120H23Rik	RIKEN cDNA B230120H23 gene
chr2	73071168	73072017	0.710384	0.00251	381373	Sp9	trans-acting transcription factor 9
chr2	74460158	74461607	0.88798	0	14029	Evx2	even skipped homeotic gene 2 homolog
chr2	74467148	74467397	0.799182	0.02749	15433	Hoxd13	homeo box D13
chr2	74468085	74468538	0.532788	0.09496	15433	Hoxd13	homeo box D13
chr2	74475138	74475487	0.562387	0.07263	15432	Hoxd12	homeo box D12
chr2	74493021	74493270	1.36157	0	15430	Hoxd10	homeo box D10
chr2	77081931	77083089	0.44399	0.03289	228071	Sestd1	SEC14 and spectrin domains 1
chr2	80382504	80382961	0.739983	0.01247	50884	Nckap1	NCK-associated protein 1
chr2	84471747	84472196	0.473589	0.15204	72657	2700094K13Rik	RIKEN cDNA 2700094K13 gene
chr2	84516380	84516929	0.591986	0.05496	228136	Zdhhc5	zinc finger, DHHC domain containing 5
chr2	91512070	91512319	0.621586	0.06955	51897	D2Ertd391e	DNA segment, Chr 2, ERATO Doi 391, expressed
chr2	91512070	91512319	0.621586	0.06955	241547	D230010M03Rik	RIKEN cDNA D230010M03 gene
chr2	102702904	102703253	0.976778	0.00067	12505	Cd44	CD44 antigen
chr2	103562289	103562747	0.44399	0.18977	98956	Nat10	N-acetyltransferase 10
chr2	104389561	104390210	0.532788	0.0496	228410	Cstf3	cleavage stimulation factor, 3' pre-RNA, subunit 3
chr2	104926470	104926926	0.562387	0.07263	329480	AI314831	expressed sequence AI314831
chr2	104926470	104926926	0.562387	0.07263	22431	Wt1	Wilms tumor homolog
chr2	105476283	105476632	0.976778	0.00067	18508	Pax6	paired box gene 6
chr2	112168866	112169421	0.503188	0.12289	68032	Tmem85	transmembrane protein 85
chr2	121988440	121988789	0.591986	0.05496	214593	Duox2	dual oxidase 2
chr2	121988440	121988789	0.591986	0.05496	66811	9030623N16Rik	RIKEN cDNA 9030623N16 gene
chr2	124938022	124938377	0.44399	0.18977	110074	Dut	deoxyuridine triphosphatase
chr2	126398203	126398552	0.44399	0.18977	84092	Usp8	ubiquitin specific peptidase 8
chr2	127816478	127816832	0.88798	0.00167	12125	Bcl2l11	BCL2-like 11 (apoptosis facilitator)
chr2	130114529	130114878	0.828781	0.00389	319513	A930025D01Rik	RIKEN cDNA A930025D01 gene
chr2	130114529	130114878	0.828781	0.00389	80743	Vps16	vacuolar protein sorting 16 (yeast)
chr2	130116529	130116886	0.680784	0.02404	319513	A930025D01Rik	RIKEN cDNA A930025D01 gene
chr2	130116529	130116886	0.680784	0.02404	80743	Vps16	vacuolar protein sorting 16 (yeast)
chr2	130852061	130852510	0.591986	0.05496	67326	1700037H04Rik	RIKEN cDNA 1700037H04 gene
chr2	130952540	130953195	0.44399	0.12513	74450	Pank2	pantothenate kinase 2 (Hallervorden-Spatz syndrome)
chr2	136583179	136583728	1.03598	0.00045	59030	Mkks	McKusick-Kaufman syndrome protein
chr2	136583179	136583728	1.03598	0.00045	74243	2210009G21Rik	RIKEN cDNA 2210009G21 gene
chr2	140362410	140362759	0.473589	0.15204	71436	Flrt3	fibronectin leucine rich transmembrane protein 3
chr2	143605563	143606115	0.44399	0.12513	56431	Dstn	destrin
chr2	143960875	143961428	0.917579	0.00137	74528	8430406I07Rik	RIKEN cDNA 8430406I07 gene
chr2	143960875	143961428	0.917579	0.00137	69178	Snx5	sorting nexin 5
chr2	143962475	143963030	0.680784	0.01356	74528	8430406I07Rik	RIKEN cDNA 8430406I07 gene
chr2	143962475	143963030	0.680784	0.01356	69178	Snx5	sorting nexin 5
chr2	144024907	144025261	0.680784	0.02404	107586	Ovol2	ovo-like 2 (Drosophila)
chr2	146778091	146778641	0.591986	0.05496	228731	Nkx2-4	NK2 transcription factor related, locus 4 (Drosophila)
chr2	146879112	146879769	0.651185	0.03114	18088	Nkx2-2	NK2 transcription factor related, locus 2 (Drosophila)
chr2	152106627	152107176	0.621586	0.0415	228778	6820408C15Rik	RIKEN cDNA 6820408C15 gene
chr2	152106627	152107176	0.621586	0.0415	67917	Zcchc3	zinc finger, CCHC domain containing 3
chr2	152376988	152377637	0.503188	0.12289	66405	2400002F11Rik	RIKEN cDNA 2400002F11 gene
chr2	155872081	155872432	0.44399	0.18977	170791	Rnpc2	RNA-binding region (RNP1, RRM) containing 2
chr2	157250863	157251612	0.739983	0.01247	18111	Nnat	neuronatin
chr2	158301041	158301490	0.680784	0.01356	22348	Slc32a1	solute carrier family 32 (GABA vesicular transporter), member 1
chr2	158315088	158315542	0.710384	0.01836	109275	Actr5	ARP5 actin-related protein 5 homolog (yeast)
chr2	163111511	163111764	0.44399	0.18474	66680	3230401D17Rik	RIKEN cDNA 3230401D17 gene
chr2	163336672	163337029	0.85838	0.00227	68386	0610039K10Rik	RIKEN cDNA 0610039K10 gene
chr2	163336672	163337029	0.85838	0.00227	26943	Serinc3	serine incorporator 3
chr2	164251920	164252269	0.680784	0.02404	67701	Wfdc2	WAP four-disulfide core domain 2
chr2	164459733	164459986	0.503188	0.13475	68612	Ube2c	ubiquitin-conjugating enzyme E2C
chr2	164926724	164927873	0.621586	0.02024	104010	Cdh22	cadherin 22
chr2	165589869	165590118	0.621586	0.06955	228880	Prkcbp1	protein kinase C binding protein 1
chr2	166687804	166688253	0.503188	0.06952	20853	Stau1	staufen (RNA binding protein) homolog 1 (Drosophila)
chr2	167112047	167112502	0.739983	0.00786	77031	Slc9a8	solute carrier family 9 (sodium/hydrogen exchanger), member 8
chr2	167898967	167899723	0.44399	0.05939	11538	Adnp	activity-dependent neuroprotective protein
chr2	172641575	172641924	0.621586	0.0415	66679	Rae1	RAE1 RNA export 1 homolog (S. pombe)
chr2	173926359	173926708	0.473589	0.15204	14683	Gnas	GNAS (guanine nucleotide binding protein, alpha stimulating) complex locus
chr2	173940922	173941171	0.591986	0.08688	14683	Gnas	GNAS (guanine nucleotide binding protein, alpha stimulating) complex locus
chr2	179955105	179955554	0.473589	0.09206	241846	Lsm14b	LSM14 homolog B (SCD6, S. cerevisiae)
chr2	180640609	180641158	0.621586	0.0415	23856	Dido1	death inducer-obliterator 1
chr2	180640609	180641158	0.621586	0.0415	76425	2310003C23Rik	RIKEN cDNA 2310003C23 gene
chr3	18244552	18245101	0.492514	0.09496	59058	Bhlhb5	basic helix-loop-helix domain containing, class B5
chr3	18245252	18245801	0.519876	0.03585	59058	Bhlhb5	basic helix-loop-helix domain containing, class B5
chr3	26523182	26523831	0.519876	0.02193	192167	Nlgn1	neuroligin 1
chr3	27345109	27345858	0.656685	0.0104	13605	Ect2	ect2 oncogene
chr3	30701534	30702083	1.01239	0.0006	17251	Mds1	myelodysplasia syndrome 1 homolog (human)
chr3	30791808	30793357	1.25865	0	76652	Arpm1	actin related protein M1
chr3	30791808	30793357	1.25865	0	80732	Mynn	myoneurin
chr3	32808984	32809337	0.519876	0.07263	14696	Gnb4	guanine nucleotide binding protein, beta 4
chr3	51483938	51484287	0.410428	0.18474	67749	4930583H14Rik	RIKEN cDNA 4930583H14 gene
chr3	53552145	53552494	0.848218	0.00137	212127	2810046L04Rik	RIKEN cDNA 2810046L04 gene
chr3	53552145	53552494	0.848218	0.00137	212114	8030451K01Rik	RIKEN cDNA 8030451K01 gene
chr3	65479982	65480231	0.738771	0.02749	67437	Ssr3	signal sequence receptor, gamma
chr3	66047048	66047898	0.519876	0.03585	56706	Ccnl1	cyclin L1
chr3	67516843	67517201	0.629323	0.02404	28030	Gfm1	G elongation factor, mitochondrial 1
chr3	69132089	69132338	0.684047	0.03371	66949	Trim59	tripartite motif-containing 59
chr3	86633710	86634468	1.09448	0.00076	80877	Lrba	LPS-responsive beige-like anchor
chr3	86633710	86634468	1.09448	0.00076	23937	Mab21l2	mab-21-like 2 (C. elegans)
chr3	87007283	87007634	0.492514	0.09496	70762	Dcamkl2	doublecortin and CaM kinase-like 2
chr3	88015341	88016090	0.465152	0.06952	229503	BC023814	cDNA sequence BC023814
chr3	88015341	88016090	0.465152	0.06952	229504	Isg20l2	interferon stimulated exonuclease gene 20-like 2
chr3	88016741	88017091	0.711409	0.00882	229503	BC023814	cDNA sequence BC023814
chr3	88016741	88017091	0.711409	0.00882	229504	Isg20l2	interferon stimulated exonuclease gene 20-like 2
chr3	88420960	88421614	0.766132	0.00389	229512	Smg5	Smg-5 homolog, nonsense mediated mRNA decay factor (C. elegans)
chr3	88420960	88421614	0.766132	0.00389	71913	Tmem79	transmembrane protein 79
chr3	88496443	88497092	0.519876	0.07263	67037	Pmf1	polyamine-modulated factor 1
chr3	88579839	88580288	0.547238	0.05496	16905	Lmna	lamin A
chr3	89037210	89037561	0.519876	0.07263	65111	Dap3	death associated protein 3
chr3	89299333	89299682	0.547238	0.05496	17827	Mtx1	metaxin 1
chr3	89299333	89299682	0.547238	0.05496	21827	Thbs3	thrombospondin 3
chr3	89425394	89425843	0.465152	0.12289	13639	Efna4	ephrin A4
chr3	89800386	89800835	0.547238	0.05496	56417	Adar	adenosine deaminase, RNA-specific
chr3	90084113	90084462	1.1492	0	23897	Hax1	HCLS1 associated X-1
chr3	90137163	90137818	0.793494	0.00227	99650	4933434E20Rik	RIKEN cDNA 4933434E20 gene
chr3	90137163	90137818	0.793494	0.00227	74383	Ubap2l	ubiquitin associated protein 2-like
chr3	90138980	90139329	0.766132	0.00389	99650	4933434E20Rik	RIKEN cDNA 4933434E20 gene
chr3	90138980	90139329	0.766132	0.00389	74383	Ubap2l	ubiquitin associated protein 2-like
chr3	90306143	90306398	0.492514	0.10975	68328	Rab13	RAB13, member RAS oncogene family
chr3	95218213	95218662	0.656685	0.01836	217779	Lysmd1	LysM, putative peptidoglycan-binding, domain containing 1
chr3	95218213	95218662	0.656685	0.01836	69269	Scnm1	sodium channel modifier 1
chr3	95303713	95304162	0.574599	0.06955	213054	Gabpb2	GA repeat binding protein, beta 2
chr3	95398855	95399104	0.574599	0.06955	76893	Lass2	longevity assurance homolog 2 (S. cerevisiae)
chr3	95978764	95979313	0.574599	0.0415	226548	Aph1a	anterior pharynx defective 1a homolog (C. elegans)
chr3	95978764	95979313	0.574599	0.0415	229600	BC028528	cDNA sequence BC028528
chr3	95990944	95991293	0.43779	0.15204	23831	Car14	carbonic anhydrase 14
chr3	96014018	96014567	0.985028	0.00054	66471	Anp32e	acidic (leucine-rich) nuclear phosphoprotein 32 family, member E
chr3	96081944	96082293	0.410428	0.18977	67220	Plekho1	pleckstrin homology domain containing, family O member 1
chr3	96143660	96144316	0.547238	0.05496	22365	Vps45	vacuolar protein sorting 45 (yeast)
chr3	96324981	96325430	0.574599	0.0415	15267	Hist2h2aa1	histone 2, H2aa1
chr3	96324981	96325430	0.574599	0.0415	319192	Hist2h2aa2	histone 2, H2aa2
chr3	96324981	96325430	0.574599	0.0415	15077	Hist2h3c1	histone 2, H3c1
chr3	96324981	96325430	0.574599	0.0415	97114	Hist2h3c2	histone 2, H3c2
chr3	96538023	96538492	0.738771	0.02749	329716	BC107364	cDNA sequence BC107364
chr3	96812168	96812717	0.465152	0.12289	74414	Polr3c	polymerase (RNA) III (DNA directed) polypeptide C
chr3	96812168	96812717	0.465152	0.12289	67845	Zfp364	zinc finger protein 364
chr3	100813788	100813937	1.20392	0.02632	17156	Man1a2	mannosidase, alpha, class 1A, member 2
chr3	100815406	100815855	0.43779	0.15204	17156	Man1a2	mannosidase, alpha, class 1A, member 2
chr3	102334069	102334331	1.09448	0	229658	Vangl1	vang, van gogh-like 1 (Drosophila)
chr3	103186731	103187182	0.410428	0.18977	18176	Nras	neuroblastoma ras oncogene
chr3	104766228	104766484	0.848218	0.12586	20501	Slc16a1	solute carrier family 16 (monocarboxylic acid transporters), member 1
chr3	104766744	104767093	0.684047	0.01247	20501	Slc16a1	solute carrier family 16 (monocarboxylic acid transporters), member 1
chr3	104908003	104908752	0.547238	0.02698	71887	Ppm1j	protein phosphatase 1J
chr3	104908003	104908752	0.547238	0.02698	329731	7530404M11Rik	RIKEN cDNA 7530404M11 gene
chr3	104915807	104916656	0.43779	0.02534	11853	Rhoc	ras homolog gene family, member C
chr3	104946798	104947153	0.547238	0.05496	17454	Mov10	Moloney leukemia virus 10
chr3	104993442	104993894	1.09448	0.00076	12340	Capza1	capping protein (actin filament) muscle Z-line, alpha 1
chr3	104993442	104993894	1.09448	0.00076	229681	St7l	suppression of tumorigenicity 7-like
chr3	107646274	107646723	0.738771	0.00229	229706	Slc6a17	solute carrier family 6 (neurotransmitter transporter), member 17
chr3	108544250	108544799	0.738771	0.00229	53883	Celsr2	cadherin EGF LAG seven-pass G-type receptor 2
chr3	109040060	109040416	0.711409	0.00882	66921	Prpf38b	PRP38 pre-mRNA processing factor 38 (yeast) domain containing B
chr3	116121192	116121441	0.547238	0.08688	22329	Vcam1	vascular cell adhesion molecule 1
chr3	122035581	122036133	0.985028	0.00054	11304	Abca4	ATP-binding cassette, sub-family A (ABC1), member 4
chr3	122720408	122720857	0.492514	0.09496	242202	Pde5a	phosphodiesterase 5A, cGMP-specific
chr3	122916555	122916804	0.793494	0.02105	67704	1810037I17Rik	RIKEN cDNA 1810037I17 gene
chr3	122977069	122977641	0.766132	0.00389	99526	Usp53	ubiquitin specific peptidase 53
chr3	129815015	129815366	0.629323	0.02404	20132	Rrh	retinal pigment epithelium derived rhodopsin homolog
chr3	131097625	131098682	1.28601	0.07895	16842	Lef1	lymphoid enhancer binding factor 1
chr3	135629327	135629676	0.410428	0.18977	18033	Nfkb1	nuclear factor of kappa light chain gene enhancer in B-cells 1, p105
chr3	142701832	142702181	0.574599	0.06955	229906	Gtf2b	general transcription factor IIB
chr3	144506264	144506613	0.684047	0.01247	23908	Hs2st1	heparan sulfate 2-O-sulfotransferase 1
chr3	144506264	144506613	0.684047	0.01247	93684	Sep15	selenoprotein
chr3	145588769	145589324	0.492514	0.09496	16007	Cyr61	cysteine rich protein 61
chr3	145695212	145695761	0.43779	0.09206	69219	Ddah1	dimethylarginine dimethylaminohydrolase 1
chr3	146459097	146459546	0.711409	0.00882	70285	Bxdc5	brix domain containing 5
chr3	152332179	152332828	0.793494	0.00227	108946	Zzz3	zinc finger, ZZ domain containing 3
chr3	153849345	153849798	0.684047	0.01247	19352	Rabggtb	RAB geranylgeranyl transferase, b subunit
chr3	154266445	154267107	0.930304	0	16875	Lhx8	LIM homeobox protein 8
chr3	154532693	154533042	0.43779	0.15585	12972	Cryz	crystallin, zeta
chr3	154532693	154533042	0.43779	0.15585	209584	5230400J09Rik	RIKEN cDNA 5230400J09 gene
chr4	10800756	10801405	0.527556	0.05496	67157	2610301B20Rik	RIKEN cDNA 2610301B20 gene
chr4	11117100	11117349	0.580311	0.05592	12448	Ccne2	cyclin E2
chr4	11181906	11182362	0.501178	0.07263	72656	Ints8	integrator complex subunit 8
chr4	11311120	11312269	0.844089	0	207920	Rbm35a	RNA binding motif protein 35A
chr4	22579766	22580515	0.7122	0.00629	18992	Pou3f2	POU domain, class 3, transcription factor 2
chr4	33278939	33279188	0.4748	0.10975	140577	Ankrd6	ankyrin repeat domain 6
chr4	33279939	33280288	0.764956	0.00227	140577	Ankrd6	ankyrin repeat domain 6
chr4	33359137	33359588	0.685822	0.00882	56228	Ube2j1	ubiquitin-conjugating enzyme E2, J1
chr4	41885212	41885461	0.659444	0.03371	12804	Cntfr	ciliary neurotrophic factor receptor
chr4	42222651	42223300	0.527556	0.02698	108816	4933409K07Rik	RIKEN cDNA 4933409K07 gene
chr4	42337724	42338273	0.553933	0.0204	16158	Il11ra2	interleukin 11 receptor, alpha chain 2
chr4	43052784	43053133	0.4748	0.09496	66592	Stoml2	stomatin (Epb7.2)-like 2
chr4	44731040	44731289	0.606689	0.04862	18507	Pax5	paired box gene 5
chr4	47495584	47495933	0.395667	0.18977	56737	Alg2	asparagine-linked glycosylation 2 homolog (yeast, alpha-1,3-mannosyltransferase)
chr4	47495584	47495933	0.395667	0.18977	66212	Sec61b	Sec61 beta subunit
chr4	48071447	48071796	0.633067	0.01836	18124	Nr4a3	nuclear receptor subfamily 4, group A, member 3
chr4	48299822	48300171	0.817711	0.00137	16348	Invs	inversin
chr4	48299822	48300171	0.817711	0.00137	76299	Txndc4	thioredoxin domain containing 4 (endoplasmic reticulum)
chr4	48559698	48559948	0.448422	0.13475	66665	5730528L13Rik	RIKEN cDNA 5730528L13 gene
chr4	49541840	49542589	0.395667	0.05939	28028	Mrpl50	mitochondrial ribosomal protein L50
chr4	49541840	49542589	0.395667	0.05939	230162	Zfp189	zinc finger protein 189
chr4	53460456	53460905	0.764956	0.00227	100434	Slc44a1	solute carrier family 44, member 1
chr4	56895813	56896062	0.975978	0.00263	230234	BC026590	cDNA sequence BC026590
chr4	56895813	56896062	0.975978	0.00263	230233	Ikbkap	inhibitor of kappa light polypeptide enhancer in B-cells, kinase complex-associated protein
chr4	61895380	61895729	0.448422	0.12289	66440	Cdc26	cell division cycle 26
chr4	61895380	61895729	0.448422	0.12289	70052	Prpf4	PRP4 pre-mRNA processing factor 4 homolog (yeast)
chr4	69896228	69896577	0.501178	0.07263	214444	Cdk5rap2	CDK5 regulatory subunit associated protein 2
chr4	69897028	69897485	0.606689	0.02404	214444	Cdk5rap2	CDK5 regulatory subunit associated protein 2
chr4	71687818	71688167	0.738578	0.00389	21885	Tle1	transducin-like enhancer of split 1, homolog of Drosophila E(spl)
chr4	82493033	82493492	0.553933	0.0415	329872	Frem1	Fras1 related extracellular matrix protein 1
chr4	86046216	86046569	0.448422	0.12289	68441	Rraga	Ras-related GTP binding A
chr4	86083553	86084102	0.395667	0.18977	230376	6230416J20Rik	RIKEN cDNA 6230416J20 gene
chr4	88251561	88252310	1.00236	0	319146	Ifnz	interferon zeta
chr4	94095596	94095946	0.580311	0.03114	18786	Plaa	phospholipase A2, activating protein
chr4	94544905	94545254	0.4748	0.09496	16476	Jun	Jun oncogene
chr4	97271016	97271374	0.975978	0.0006	319865	E130114P18Rik	RIKEN cDNA E130114P18 gene
chr4	97271727	97271997	0.975978	0.10526	319865	E130114P18Rik	RIKEN cDNA E130114P18 gene
chr4	98685451	98685808	0.395667	0.18977	242557	Atg4c	autophagy-related 4C (yeast)
chr4	99146416	99146965	0.817711	0.00137	15221	Foxd3	forkhead box D3
chr4	99320936	99321685	0.527556	0.02698	230500	BC020077	cDNA sequence BC020077
chr4	99320936	99321685	0.527556	0.02698	67733	Itgb3bp	integrin beta 3 binding protein (beta3-endonexin)
chr4	100566169	100566621	0.501178	0.07263	242570	Raver2	ribonucleoprotein, PTB-binding 2
chr4	106176314	106176563	0.738578	0.02678	72354	Ttc4	tetratricopeptide repeat domain 4
chr4	106677434	106677983	0.659444	0.00786	66526	2210012G02Rik	RIKEN cDNA 2210012G02 gene
chr4	106677434	106677983	0.659444	0.00786	56374	Tmem59	transmembrane protein 59
chr4	106751965	106752314	1.05511	0.00076	77809	Lrrc42	leucine rich repeat containing 42
chr4	106751965	106752314	1.05511	0.00076	72938	2900042B11Rik	RIKEN cDNA 2900042B11 gene
chr4	108331709	108332458	1.68818	0	70533	Btf3l4	basic transcription factor 3-like 4
chr4	108331709	108332458	1.68818	0	66073	Txndc12	thioredoxin domain containing 12 (endoplasmic reticulum)
chr4	108332809	108333158	1.02873	0.00069	70533	Btf3l4	basic transcription factor 3-like 4
chr4	108332809	108333158	1.02873	0.00069	66073	Txndc12	thioredoxin domain containing 12 (endoplasmic reticulum)
chr4	109155759	109157615	0.975978	0	319743	9630013D21Rik	RIKEN cDNA 9630013D21 gene
chr4	109162804	109163253	1.13424	0	12580	Cdkn2c	cyclin-dependent kinase inhibitor 2C (p18, inhibits CDK4)
chr4	114485476	114486025	0.606689	0.02404	66588	Cmpk	cytidylate kinase
chr4	114556258	114556810	1.45078	0	21349	Tal1	T-cell acute lymphocytic leukemia 1
chr4	116182730	116183279	0.553933	0.0415	18477	Prdx1	peroxiredoxin 1
chr4	116593387	116593736	0.580311	0.03114	19207	Ptch2	patched homolog 2
chr4	117857442	117857791	0.580311	0.03114	68180	Hyi	hydroxypyruvate isomerase homolog (E. coli)
chr4	118793122	118793671	0.553933	0.0415	22608	Ybx1	Y box protein 1
chr4	122784419	122784868	0.527556	0.05496	230721	Pabpc4	poly A binding protein, cytoplasmic 4
chr4	125560104	125560553	0.606689	0.01356	230751	1810007P19Rik	RIKEN cDNA 1810007P19 gene
chr4	125605801	125606150	0.527556	0.05496	77661	1520401O13Rik	RIKEN cDNA 1520401O13 gene
chr4	125605801	125606150	0.527556	0.05496	74178	Stk40	serine/threonine kinase 40
chr4	125762708	125763057	0.4748	0.09496	245877	Rprc1	arginine/proline rich coiled-coil 1
chr4	125762708	125763057	0.4748	0.09496	27096	Trappc3	trafficking protein particle complex 3
chr4	125763908	125764357	0.870467	0.00067	27096	Trappc3	trafficking protein particle complex 3
chr4	125825707	125825956	0.395667	0.18474	100206	Adprhl2	ADP-ribosylhydrolase like 2
chr4	128607419	128607570	1.16062	0.02632	66260	Tmem54	transmembrane protein 54
chr4	128621770	128622219	0.659444	0.01247	15444	Hpca	hippocalcin
chr4	128692867	128693216	0.764956	0.00227	74648	S100pbp	S100P binding protein
chr4	128692867	128693216	0.764956	0.00227	107271	Yars	tyrosyl-tRNA synthetase
chr4	128836629	128836983	0.791333	0.00167	19646	Rbbp4	retinoblastoma binding protein 4
chr4	128836629	128836983	0.791333	0.00167	67106	Zbtb8os	zinc finger and BTB domain containing 8 opposite strand
chr4	129126312	129126661	0.606689	0.02404	66264	Ccdc28b	coiled coil domain containing 28B
chr4	129126312	129126661	0.606689	0.02404	230767	Iqcc	IQ motif containing C
chr4	129245070	129245419	1.10787	0	20218	Khdrbs1	KH domain containing, RNA binding, signal transduction associated 1
chr4	129810581	129811130	0.448422	0.06952	14077	Fabp3	fatty acid binding protein 3, muscle and heart
chr4	131735422	131735772	0.633067	0.01836	67219	Med18	mediator of RNA polymerase II transcription, subunit 18 homolog (yeast)
chr4	131910321	131910971	0.764956	0.00227	14050	Eya3	eyes absent 3 homolog (Drosophila)
chr4	132028747	132028996	1.02873	0	100340	Smpdl3b	sphingomyelin phosphodiesterase, acid-like 3B
chr4	132281581	132282237	0.580311	0.01708	230793	Ahdc1	AT hook, DNA binding motif, containing 1
chr4	132282881	132283330	0.527556	0.05496	230793	Ahdc1	AT hook, DNA binding motif, containing 1
chr4	133160660	133161009	0.448422	0.12289	20111	Rps6ka1	ribosomal protein S6 kinase polypeptide 1
chr4	135126234	135126689	0.4748	0.10975	14105	Fusip1	FUS interacting protein (serine-arginine rich) 1
chr4	135145403	135145852	0.527556	0.05496	52830	Pnrc2	proline-rich nuclear receptor coactivator 2
chr4	135581847	135582596	0.553933	0.0204	74326	Hnrpr	heterogeneous nuclear ribonucleoprotein R
chr4	135882612	135882962	0.422044	0.15204	67663	4930549C01Rik	RIKEN cDNA 4930549C01 gene
chr4	137487854	137488205	0.659444	0.01247	15441	Hp1bp3	heterochromatin protein 1, binding protein 3
chr4	139972817	139973166	0.685822	0.00882	108911	Rcc2	regulator of chromosome condensation 2
chr4	144159784	144160139	0.633067	0.04286	20148	Dhrs3	dehydrogenase/reductase (SDR family) member 3
chr4	146711509	146711758	0.501178	0.09842	28010	D4Wsu114e	DNA segment, Chr 4, Wayne State University 114, expressed
chr4	146711509	146711758	0.501178	0.09842	14349	Fv1	Friend virus susceptibility 1
chr4	146883367	146883825	0.580311	0.03114	17769	Mthfr	5,10-methylenetetrahydrofolate reductase
chr4	146883367	146883825	0.580311	0.03114	26372	Clcn6	chloride channel 6
chr4	148583234	148583483	0.4748	0.10975	230917	D4Ertd429e	DNA segment, Chr 4, ERATO Doi 429, expressed
chr4	153481880	153482129	0.764956	0.02105	70673	Prdm16	PR domain containing 16
chr4	153481880	153482129	0.764956	0.02105	320939	5930403L14Rik	RIKEN cDNA 5930403L14 gene
chr5	9168024	9168573	0.714079	0.00629	23857	Dmtf1	cyclin D binding myb-like transcription factor 1
chr5	20394350	20394902	0.396711	0.18977	68770	Phtf2	putative homeodomain transcription factor 2
chr5	20394350	20394902	0.396711	0.18977	212090	Tmem60	transmembrane protein 60
chr5	28495266	28495715	0.476053	0.10975	13799	En2	engrailed 2
chr5	29809657	29810107	1.005	0.00064	15285	Hlxb9	homeobox gene HB9
chr5	31163432	31163685	0.634737	0.04286	231093	9430057O19Rik	RIKEN cDNA 9430057O19 gene
chr5	31164732	31165087	1.16369	0	231093	9430057O19Rik	RIKEN cDNA 9430057O19 gene
chr5	31370379	31370828	0.528948	0.05496	22784	Slc30a3	solute carrier family 30 (zinc transporter), member 3
chr5	31415476	31416129	0.449606	0.06952	22226	Ucn	urocortin
chr5	31729070	31729421	0.476053	0.09496	269639	Zfp512	zinc finger protein 512
chr5	32886613	32887162	0.952106	0.00054	22612	Yes1	Yamaguchi sarcoma viral (v-yes) oncogene homolog 1
chr5	33651491	33651947	0.766974	0.00227	59003	Maea	macrophage erythroblast attacher
chr5	34253915	34254264	0.555395	0.0415	24116	Whsc2	Wolf-Hirschhorn syndrome candidate 2 (human)
chr5	34652146	34652502	0.60829	0.02404	319915	A830049F12Rik	RIKEN cDNA A830049F12 gene
chr5	34652146	34652502	0.60829	0.02404	19822	Rnf4	ring finger protein 4
chr5	38113205	38113754	0.714079	0.00229	17701	Msx1	homeo box, msh-like 1
chr5	38546823	38547772	0.396711	0.03289	66309	Tmem128	transmembrane protein 128
chr5	44515554	44515903	0.60829	0.02404	231225	4932414K18Rik	RIKEN cDNA 4932414K18 gene
chr5	58004536	58005185	0.449606	0.12289	54216	Pcdh7	protocadherin 7
chr5	64248425	64248980	0.396711	0.18977	100532	AA536743	expressed sequence AA536743
chr5	65669131	65669687	0.740527	0.00389	79464	Lias	lipoic acid synthetase
chr5	65669131	65669687	0.740527	0.00389	20005	Rpl9	ribosomal protein L9
chr5	65716377	65716634	0.528948	0.08688	22235	Ugdh	UDP-glucose dehydrogenase
chr5	65815414	65815863	0.5025	0.07263	53323	Hip2	huntingtin interacting protein 2
chr5	66041855	66042404	0.555395	0.0415	333789	B3bp	Bcl3 binding protein
chr5	66898606	66899160	0.528948	0.05496	11787	Apbb2	amyloid beta (A4) precursor protein-binding, family B, member 2
chr5	67885759	67886608	1.61329	0	330096	D830007B15Rik	RIKEN cDNA D830007B15 gene
chr5	75326990	75327439	0.581842	0.03114	74277	Chic2	cysteine-rich hydrophobic domain 2
chr5	75355397	75356546	0.925658	0.00045	14843	Gsh2	genomic screened homeo box 2
chr5	75356597	75357046	1.24303	0	14843	Gsh2	genomic screened homeo box 2
chr5	75433945	75434196	0.449606	0.13475	18595	Pdgfra	platelet derived growth factor receptor, alpha polypeptide
chr5	76261525	76262077	0.476053	0.0496	16542	Kdr	kinase insert domain protein receptor
chr5	77733360	77733817	0.846316	0.00122	320411	A730089K16Rik	RIKEN cDNA A730089K16 gene
chr5	78341615	78341965	0.5025	0.07263	19712	Rest	RE1-silencing transcription factor
chr5	78342917	78343166	0.846316	0.12368	19712	Rest	RE1-silencing transcription factor
chr5	91442085	91442644	0.5025	0.07263	81702	Ankrd17	ankyrin repeat domain 17
chr5	94121055	94121604	0.476053	0.0496	78088	5730467H21Rik	RIKEN cDNA 5730467H21 gene
chr5	98420179	98420828	0.846316	0.00122	77630	Prdm8	PR domain containing 8
chr5	98493685	98494134	0.555395	0.0415	14176	Fgf5	fibroblast growth factor 5
chr5	100278315	100278764	0.528948	0.05496	50926	Hnrpdl	heterogeneous nuclear ribonucleoprotein D-like
chr5	100278315	100278764	0.528948	0.05496	67870	2310057D15Rik	RIKEN cDNA 2310057D15 gene
chr5	101906813	101906962	0.925658	0.12105	18096	Nkx6-1	NK6 transcription factor related, locus 1 (Drosophila)
chr5	105654976	105655332	0.396711	0.18977	433926	Lrrc8b	leucine rich repeat containing 8 family, member B
chr5	106697968	106698217	1.32237	0	243187	E130309B19Rik	RIKEN cDNA E130309B19 gene
chr5	115562633	115563182	0.714079	0.00229	56455	Dynll1	dynein light chain LC8-type 1
chr5	116550184	116550535	0.740527	0.00389	269693	Ccdc60	coiled-coil domain containing 60
chr5	117616734	117617784	0.555395	0.0204	59043	Wsb2	WD repeat and SOCS box-containing 2
chr5	118417726	118418275	0.555395	0.0415	231672	Fbxw8	F-box and WD-40 domain protein 8
chr5	118819872	118820421	0.634737	0.01836	76199	Thrap2	thyroid hormone receptor associated protein 2
chr5	120093579	120093928	0.687632	0.00882	21388	Tbx5	T-box 5
chr5	122468903	122469152	0.396711	0.18474	74096	Hvcn1	hydrogen voltage-gated channel 1
chr5	122875335	122875691	0.872764	0.00067	12589	Ift81	intraflagellar transport 81 homolog (Chlamydomonas)
chr5	123393513	123394262	0.899211	0.00037	23912	Rhof	ras homolog gene family, member f
chr5	123411234	123411483	0.925658	0.00607	208043	Setd1b	SET domain containing 1B
chr5	123444812	123445061	0.476053	0.10975	15445	Hpd	4-hydroxyphenylpyruvic acid dioxygenase
chr5	124743214	124743463	0.60829	0.04862	80291	BC003324	cDNA sequence BC003324
chr5	124743214	124743463	0.60829	0.04862	76167	6330548G22Rik	RIKEN cDNA 6330548G22 gene
chr5	125000588	125001237	0.528948	0.05496	21871	Atp6v0a2	ATPase, H+ transporting, lysosomal V0 subunit A2
chr5	125724524	125724973	0.5025	0.07263	208144	Dhx37	DEAH (Asp-Glu-Ala-His) box polypeptide 37
chr5	134467368	134467617	0.766974	0.02105	114674	Gtf2ird2	GTF2I repeat domain containing 2
chr5	134599883	134600532	0.528948	0.05496	14886	Gtf2i	general transcription factor II I
chr5	134741817	134742266	0.661185	0.01247	57080	Gtf2ird1	general transcription factor II I repeat domain-containing 1
chr5	134900150	134900499	0.423158	0.15204	56743	Lat2	linker for activation of T cells family, member 2
chr5	135349632	135349984	0.60829	0.02404	66138	Wbscr22	Williams Beuren syndrome chromosome region 22
chr5	135349632	135349984	0.60829	0.02404	66114	Wbscr18	Williams-Beuren syndrome chromosome region 18 homolog (human)
chr5	136063782	136064136	0.60829	0.04862	17448	Mdh2	malate dehydrogenase 2, NAD (mitochondrial)
chr5	136063782	136064136	0.60829	0.04862	76571	Styxl1	serine/threonine/tyrosine interacting-like 1
chr5	136172085	136172334	0.476053	0.10975	15507	Hspb1	heat shock protein 1
chr5	136219951	136220400	0.978553	0	22628	Ywhag	3-monooxygenase/tryptophan 5-monooxygenase activation protein, gamma polypeptide
chr5	137168534	137168883	0.5025	0.07263	140709	Emid2	EMI domain containing 2
chr5	137330987	137331236	0.581842	0.05592	11769	Ap1s1	adaptor protein complex AP-1, sigma 1
chr5	137536555	137536916	0.60829	0.02404	83701	Ars2	arsenate resistance protein 2
chr5	137564090	137564548	0.449606	0.12289	83704	Slc12a9	solute carrier family 12 (potassium/chloride transporters), member 9
chr5	137830828	137831291	0.60829	0.02404	68929	Mospd3	motile sperm domain containing 3
chr5	137915011	137915560	0.5025	0.07263	231801	Hrbl	HIV-1 Rev binding protein-like
chr5	138017761	138018110	0.581842	0.05592	231803	Bcdin3	bin3, bicoid-interacting 3, homolog (Drosophila)
chr5	138017761	138018110	0.581842	0.05592	381678	Zcwpw1	zinc finger, CW type with PWWP domain 1
chr5	138390301	138390750	0.396711	0.18977	26893	Cops6	COP9 (constitutive photomorphogenic) homolog, subunit 6 (Arabidopsis thaliana)
chr5	138390301	138390750	0.396711	0.18977	56314	Zfp113	zinc finger protein 113
chr5	138508938	138509288	0.396711	0.18977	71951	Gpc2	glypican 2 (cerebroglycan)
chr5	138508938	138509288	0.396711	0.18977	50878	Stag3	stromal antigen 3
chr5	140574425	140574775	1.0579	0.00076	17120	Mad1l1	mitotic arrest deficient 1-like 1
chr5	140955552	140955804	0.581842	0.05592	231841	AA881470	EST AA881470
chr5	140955552	140955804	0.581842	0.05592	74239	Iqce	IQ motif containing E
chr5	143581500	143581949	0.449606	0.12289	231868	E130309D02Rik	RIKEN cDNA E130309D02 gene
chr5	143783911	143784565	0.5025	0.03585	19353	Rac1	RAS-related C3 botulinum substrate 1
chr5	145393938	145394292	0.899211	0.00037	231889	Bud31	BUD31 homolog (yeast)
chr5	145393938	145394292	0.899211	0.00037	231887	Pdap1	PDGFA associated protein 1
chr5	147618198	147618554	1.16369	0	12591	Cdx2	caudal type homeo box 2
chr5	148205364	148205715	0.423158	0.15585	71706	1200006F02Rik	RIKEN cDNA 1200006F02 gene
chr6	14850789	14851238	0.413086	0.18474	114142	Foxp2	forkhead box P2
chr6	29642265	29642914	0.413086	0.12513	232670	Tspan33	tetraspanin 33
chr6	29997217	29997366	1.23926	0.03947	18181	Nrf1	nuclear respiratory factor 1
chr6	30459216	30459573	0.771094	0.00389	75647	1700025E21Rik	RIKEN cDNA 1700025E21 gene
chr6	30459216	30459573	0.771094	0.00389	72649	2700094F01Rik	RIKEN cDNA 2700094F01 gene
chr6	30461723	30462282	0.440625	0.15204	75647	1700025E21Rik	RIKEN cDNA 1700025E21 gene
chr6	30461723	30462282	0.440625	0.15204	72649	2700094F01Rik	RIKEN cDNA 2700094F01 gene
chr6	30643192	30643441	0.468164	0.13475	83922	Tsga14	testis specific gene A14
chr6	30644092	30644547	0.578321	0.0415	83922	Tsga14	testis specific gene A14
chr6	30687472	30687821	0.688477	0.01247	17294	Mest	mesoderm specific transcript
chr6	34314616	34314868	0.633399	0.04862	67861	2310005E10Rik	RIKEN cDNA 2310005E10 gene
chr6	38462468	38463817	1.10156	0	66117	1110001J03Rik	RIKEN cDNA 1110001J03 gene
chr6	38464068	38464317	1.01895	0.00263	66117	1110001J03Rik	RIKEN cDNA 1110001J03 gene
chr6	39487841	39488090	0.550782	0.08688	209773	Dennd2a	DENN/MADD domain containing 2A
chr6	39488458	39488707	0.440625	0.15585	209773	Dennd2a	DENN/MADD domain containing 2A
chr6	49145540	49146091	0.60586	0.03114	140488	Igf2bp3	insulin-like growth factor 2, binding protein 3
chr6	51360252	51360601	0.495703	0.10975	18025	Nfe2l3	nuclear factor, erythroid derived 2, like 3
chr6	52094114	52094867	0.716016	0.00487	15399	Hoxa2	homeo box A2
chr6	52106281	52106730	1.04649	0.00064	77580	5730596B20Rik	RIKEN cDNA 5730596B20 gene
chr6	52131525	52132017	0.963868	0.00045	15400	Hoxa3	homeo box A3
chr6	52134470	52135019	1.21172	0	15400	Hoxa3	homeo box A3
chr6	52134470	52135019	1.21172	0	15402	Hoxa5	homeo box A5
chr6	52164922	52165271	0.688477	0.01247	15395	Hoxa10	homeo box A10
chr6	52191658	52192407	0.743555	0.00629	15398	Hoxa13	homeo box A13
chr6	52242076	52242963	1.21172	0	14028	Evx1	even skipped homeotic gene 1 homolog
chr6	70773113	70773563	0.413086	0.18977	13666	Eif2ak3	eukaryotic translation initiation factor 2 alpha kinase 3
chr6	71371297	71371746	0.440625	0.15204	68477	Rmnd5a	required for meiotic nuclear division 5 homolog A (S. cerevisiae)
chr6	71422102	71422658	0.60586	0.03114	22644	Rnf103	ring finger protein 103
chr6	72282991	72283443	0.550782	0.08688	232086	BC014685	cDNA sequence BC014685
chr6	83021385	83021942	0.413086	0.12513	11993	Aup1	ancient ubiquitous protein
chr6	83021385	83021942	0.413086	0.12513	93838	Dqx1	DEAQ RNA-dependent ATPase
chr6	83021385	83021942	0.413086	0.12513	64704	Htra2	HtrA serine peptidase 2
chr6	83042581	83043131	0.523242	0.07263	69837	Pcgf1	polycomb group ring finger 1
chr6	83090487	83090936	0.495703	0.09496	22377	Wbp1	WW domain binding protein 1
chr6	83090487	83090936	0.495703	0.09496	70020	Znhit4	zinc finger, HIT type 4
chr6	85103676	85104033	0.468164	0.12289	20751	Spr	sepiapterin reductase
chr6	86403139	86403693	0.495703	0.09496	232196	C87436	expressed sequence C87436
chr6	86493001	86493656	0.743555	0.00629	23983	Pcbp1	poly(rC) binding protein 1
chr6	86650425	86650974	0.550782	0.05496	66618	2610209M04Rik	RIKEN cDNA 2610209M04 gene
chr6	87557142	87557506	0.440625	0.15585	58182	Prokr1	prokineticin receptor 1
chr6	91437654	91438203	0.495703	0.09496	72170	Chchd4	coiled-coil-helix-coiled-coil-helix domain containing 4
chr6	91437654	91438203	0.495703	0.09496	74122	Tmem43	transmembrane protein 43
chr6	91842879	91843730	0.550782	0.02211	232236	C130022K22Rik	RIKEN cDNA C130022K22 gene
chr6	100254521	100254770	0.798633	0.02105	56353	Rybp	RING1 and YY1 binding protein
chr6	113010803	113011357	0.495703	0.09496	14911	Thumpd3	THUMP domain containing 3
chr6	113041415	113041764	0.826172	0.00167	72895	Setd5	SET domain containing 5
chr6	113344789	113345139	0.633399	0.02404	68089	Arpc4	actin related protein 2/3 complex, subunit 4
chr6	113344789	113345139	0.633399	0.02404	101206	Tada3l	transcriptional adaptor 3 (NGG1 homolog, yeast)-like
chr6	113662194	113662743	0.688477	0.00786	381801	Tatdn2	TatD DNase domain containing 2
chr6	115643122	115643582	0.523242	0.07263	110157	Raf1	v-raf-leukemia viral oncogene 1
chr6	115818246	115818595	0.88125	0.00122	81896	Ift122	intraflagellar transport 122 homolog (Chlamydomonas)
chr6	115818246	115818595	0.88125	0.00122	17193	Mbd4	methyl-CpG binding domain protein 4
chr6	118445977	118446526	0.468164	0.12289	22750	Zfp9	zinc finger protein 9
chr6	119814355	119814814	0.468164	0.12289	111173	Rab6ip2	Rab6 interacting protein 2
chr6	120004798	120005247	0.495703	0.09496	232341	Wnk1	WNK lysine deficient protein kinase 1
chr6	124722854	124723903	0.688477	0.01247	13498	Atn1	atrophin 1
chr6	124735328	124735777	0.468164	0.12289	13807	Eno2	enolase 2, gamma neuronal
chr6	124736428	124736677	0.550782	0.08688	13807	Eno2	enolase 2, gamma neuronal
chr6	124961638	124962387	0.495703	0.09496	319352	C530028O21Rik	RIKEN cDNA C530028O21 gene
chr6	125004666	125005121	0.90879	0.00067	28019	Ing4	inhibitor of growth family, member 4
chr6	125156518	125156967	0.60586	0.03114	66493	Mrpl51	mitochondrial ribosomal protein L51
chr6	125156518	125156967	0.60586	0.03114	68298	2810406C15Rik	RIKEN cDNA 2810406C15 gene
chr6	128322513	128322971	0.523242	0.07263	22158	Tulp3	tubby-like protein 3
chr6	131259176	131259536	0.633399	0.02404	66441	2010012C16Rik	RIKEN cDNA 2010012C16 gene
chr6	134533084	134533541	0.495703	0.09496	16974	Lrp6	low density lipoprotein receptor-related protein 6
chr6	134795091	134795540	0.578321	0.0415	232430	Crebl2	cAMP responsive element binding protein-like 2
chr6	136791436	136791785	0.523242	0.07263	320135	BC049715	cDNA sequence BC049715
chr6	136791436	136791785	0.523242	0.07263	60321	Wbp11	WW domain binding protein 11
chr6	144166139	144166388	0.495703	0.10975	20678	Sox5	SRY-box containing gene 5
chr6	144167039	144167388	0.578321	0.06955	20678	Sox5	SRY-box containing gene 5
chr6	145821999	145822448	0.963868	0.00045	79362	Bhlhb3	basic helix-loop-helix domain containing, class B3
chr6	145889905	145890254	0.60586	0.03114	16651	Sspn	sarcospan
chr6	148402122	148402577	0.633399	0.02404	387314	BC023818	cDNA sequence BC023818
chr6	148904102	148904453	0.853711	0.00137	56306	Tera	teratocarcinoma expressed, serine rich
chr7	3307244	3307493	0.70198	0.02839	76846	Rps9	ribosomal protein S9
chr7	4394637	4394992	0.431988	0.15585	19943	Rpl28	ribosomal protein L28
chr7	4658283	4658732	0.620982	0.02404	232821	BC018462	cDNA sequence BC018462
chr7	5986728	5986977	0.728979	0.02749	22690	Zfp28	zinc finger protein 28
chr7	6334768	6335117	0.755978	0.00389	18616	Peg3	paternally expressed 3
chr7	6334768	6335117	0.755978	0.00389	57775	Usp29	ubiquitin specific peptidase 29
chr7	6882318	6882785	0.458987	0.12289	76229	6430701C03Rik	RIKEN cDNA 6430701C03 gene
chr7	11826694	11826943	0.593983	0.05592	381845	2310014L17Rik	RIKEN cDNA 2310014L17 gene
chr7	11935823	11936572	0.431988	0.0466	68953	Chmp2a	chromatin modifying protein 2A
chr7	11935823	11936572	0.431988	0.0466	22192	Ube2m	ubiquitin-conjugating enzyme E2M (UBC12 homolog, yeast)
chr7	15104078	15104346	0.539985	0.08688	68077	Gltscr2	glioma tumor suppressor candidate region gene 2
chr7	15557772	15558121	0.674981	0.01247	330474	BC057627	cDNA sequence BC057627
chr7	16082976	16083425	0.674981	0.01247	12315	Calm3	calmodulin 3
chr7	18278591	18278840	0.458987	0.13475	243867	Fbxo46	F-box protein 46
chr7	18667446	18667799	0.458987	0.12289	232946	Bloc1s3	biogenesis of lysosome-related organelles complex-1, subunit 3
chr7	18667446	18667799	0.458987	0.12289	67091	Trappc6a	trafficking protein particle complex 6A
chr7	18874778	18875232	0.404988	0.12513	53333	Tomm40	translocase of outer mitochondrial membrane 40 homolog (yeast)
chr7	18908591	18908940	0.917974	0.00037	19294	Pvrl2	poliovirus receptor-related 2
chr7	24715055	24715504	0.404988	0.18977	232975	Atp1a3	ATPase, Na+/K+ transporting, alpha 3 polypeptide
chr7	25427313	25427662	0.674981	0.01247	52132	Ccdc97	coiled-coil domain containing 97
chr7	25464361	25464810	0.593983	0.03114	232989	Hnrpul1	heterogeneous nuclear ribonucleoprotein U-like 1
chr7	27155737	27156287	0.404988	0.12513	233016	Blvrb	biliverdin reductase B (flavin reductase (NADPH))
chr7	27155737	27156287	0.404988	0.12513	80297	Spnb4	spectrin beta 4
chr7	27877620	27877969	0.566984	0.0415	14113	Fbl	fibrillarin
chr7	28533437	28533786	0.431988	0.15204	51798	Ech1	enoyl coenzyme A hydratase 1, peroxisomal
chr7	28888791	28889040	1.40396	0	57296	Psmd8	proteasome (prosome, macropain) 26S subunit, non-ATPase, 8
chr7	29435256	29435505	0.431988	0.15585	76718	1700067C01Rik	RIKEN cDNA 1700067C01 gene
chr7	29435256	29435505	0.431988	0.15585	668241	LOC668241	similar to CG7971-PC, isoform C
chr7	34361206	34361455	1.24196	0	233107	Kctd15	potassium channel tetramerisation domain containing 15
chr7	34362306	34362555	0.404988	0.18474	233107	Kctd15	potassium channel tetramerisation domain containing 15
chr7	37478012	37478261	0.485986	0.10975	243937	Zfp536	zinc finger protein 536
chr7	44115396	44115746	0.836976	0.00137	66976	2410002F23Rik	RIKEN cDNA 2410002F23 gene
chr7	44685161	44685510	0.809977	0.00167	107503	Atf5	activating transcription factor 5
chr7	44685161	44685510	0.809977	0.00167	14204	Il4i1	interleukin 4 induced 1
chr7	44685161	44685510	0.809977	0.00167	18226	Nup62	nucleoporin 62
chr7	44855074	44855623	0.485986	0.0496	15469	Prmt1	protein arginine N-methyltransferase 1
chr7	44993324	44994273	0.647981	0.00251	27207	Rps11	ribosomal protein S11
chr7	44993324	44994273	0.647981	0.00251	210172	Zfp526	zinc finger protein 526
chr7	44996277	44996626	0.593983	0.03114	22121	Rpl13a	ribosomal protein L13a
chr7	44996277	44996626	0.593983	0.03114	27207	Rps11	ribosomal protein S11
chr7	44996277	44996626	0.593983	0.03114	210172	Zfp526	zinc finger protein 526
chr7	45652021	45653070	0.404988	0.03289	381983	Lmtk3	lemur tyrosine kinase 3
chr7	45734809	45735358	0.755978	0	14814	Grin2d	glutamate receptor, ionotropic, NMDA2D (epsilon 4)
chr7	48749959	48750408	0.404988	0.18977	108961	E2f8	E2F transcription factor 8
chr7	49504956	49505405	0.971972	0.00054	13172	Dbx1	developing brain homeobox 1
chr7	49506056	49506509	1.29596	0	13172	Dbx1	developing brain homeobox 1
chr7	67520844	67521198	0.485986	0.09496	67867	Lrrc28	leucine rich repeat containing 28
chr7	67520844	67521198	0.485986	0.09496	67009	Ttc23	tetratricopeptide repeat domain 23
chr7	70238495	70239044	0.944973	0.00045	11819	Nr2f2	nuclear receptor subfamily 2, group F, member 2
chr7	70238495	70239044	0.944973	0.00045	434198	B130024G19Rik	RIKEN cDNA B130024G19 gene
chr7	70239735	70240184	0.647981	0.01836	11819	Nr2f2	nuclear receptor subfamily 2, group F, member 2
chr7	70239735	70240184	0.647981	0.01836	434198	B130024G19Rik	RIKEN cDNA B130024G19 gene
chr7	72179608	72179957	0.674981	0.01247	244049	Gm489	gene model 489, (NCBI)
chr7	73247119	73248080	0.539985	0.02211	244058	Rgma	RGM domain family, member A
chr7	79265176	79265725	0.593983	0.03114	208836	BC025462	cDNA sequence BC025462
chr7	79265176	79265725	0.593983	0.03114	19771	Rlbp1	retinaldehyde binding protein 1
chr7	79532808	79533257	0.566984	0.0204	77011	5730590G19Rik	RIKEN cDNA 5730590G19 gene
chr7	80262005	80262454	0.404988	0.18977	14159	Fes	feline sarcoma oncogene
chr7	81329189	81329638	0.485986	0.09496	12877	Cpeb1	cytoplasmic polyadenylation element binding protein 1
chr7	81635166	81635615	0.566984	0.0415	67148	2610204K14Rik	RIKEN cDNA 2610204K14 gene
chr7	81866888	81867340	0.728979	0.00629	12173	Bnc1	basonuclin 1
chr7	83671411	83671771	0.566984	0.0415	75556	1700026D08Rik	RIKEN cDNA 1700026D08 gene
chr7	90003423	90004079	0.458987	0.12289	233489	Picalm	phosphatidylinositol binding clathrin assembly protein
chr7	90004523	90004901	0.728979	0.00629	233489	Picalm	phosphatidylinositol binding clathrin assembly protein
chr7	90004523	90004901	0.728979	0.00629	78329	2310010J17Rik	RIKEN cDNA 2310010J17 gene
chr7	90350687	90351039	0.70198	0.00882	78880	B230218P12Rik	RIKEN cDNA B230218P12 gene
chr7	90350687	90351039	0.70198	0.00882	68472	Tmem126b	transmembrane protein 126B
chr7	97247019	97247268	0.863975	0.00711	381903	Alg8	asparagine-linked glycosylation 8 homolog (yeast, alpha-1,3-glucosyltransferase)
chr7	97274879	97275428	0.485986	0.09496	68197	Ndufc2	NADH dehydrogenase (ubiquinone) 1, subcomplex unknown, 2
chr7	97571182	97571731	0.917974	0.00037	12729	Clns1a	chloride channel, nucleotide-sensitive, 1A
chr7	98236680	98237031	0.836976	0.00137	244152	Lrrc54	leucine rich repeat containing 54
chr7	99255031	99255580	0.593983	0.03114	233552	Gdpd5	glycerophosphodiester phosphodiesterase domain containing 5
chr7	99357209	99357558	0.539985	0.05496	27050	Rps3	ribosomal protein S3
chr7	99732469	99732918	0.809977	0.00167	66624	Spcs2	signal peptidase complex subunit 2 homolog (S. cerevisiae)
chr7	99732469	99732918	0.809977	0.00167	446101	Xrra1	X-ray radiation resistance associated 1
chr7	100246579	100246928	0.485986	0.09496	277939	AU020772	expressed sequence AU020772
chr7	100246579	100246928	0.485986	0.09496	72590	Ppme1	protein phosphatase methylesterase 1
chr7	100481049	100481798	0.674981	0.00786	52443	Mrpl48	mitochondrial ribosomal protein L48
chr7	100481049	100481798	0.674981	0.00786	19346	Rab6	RAB6, member RAS oncogene family
chr7	100738182	100738431	0.485986	0.10975	320100	Tnfrsf19l	tumor necrosis factor receptor superfamily, member 19-like
chr7	101770335	101770688	0.539985	0.05496	75430	3200002M19Rik	RIKEN cDNA 3200002M19 gene
chr7	102314712	102315566	0.620982	0.02404	20133	Rrm1	ribonucleotide reductase M1
chr7	105685108	105685660	0.404988	0.18977	27397	Mrpl17	mitochondrial ribosomal protein L17
chr7	109851732	109852090	1.32296	0	20841	Zfp143	zinc finger protein 143
chr7	112218186	112218735	0.836976	0.00137	57342	Parva	parvin, alpha
chr7	115883838	115884287	0.458987	0.12289	56372	1110004F10Rik	RIKEN cDNA 1110004F10 gene
chr7	120632531	120632981	0.647981	0.01836	13631	Eef2k	eukaryotic elongation factor-2 kinase
chr7	122761866	122762417	0.620982	0.01356	19647	Rbbp6	retinoblastoma binding protein 6
chr7	122775979	122776336	0.431988	0.15204	19647	Rbbp6	retinoblastoma binding protein 6
chr7	125235223	125235673	0.566984	0.0415	77035	Jmjd5	jumonji domain containing 5
chr7	126987348	126987697	0.70198	0.00882	70233	Cd2bp2	CD2 antigen (cytoplasmic tail) binding protein 2
chr7	127022790	127023339	0.593983	0.03114	233887	Zfp553	zinc finger protein 553
chr7	127023602	127023951	0.971972	0.00054	233887	Zfp553	zinc finger protein 553
chr7	127240369	127240719	0.620982	0.02404	71131	Zfp689	zinc finger protein 689
chr7	127407081	127407440	0.512985	0.07263	320683	Zfp629	zinc finger protein 629
chr7	127502815	127503264	0.512985	0.07263	12055	Bcl7c	B-cell CLL/lymphoma 7C
chr7	127502815	127503264	0.512985	0.07263	13019	Ctf1	cardiotrophin 1
chr7	127536122	127536476	0.70198	0.00882	233902	Fbxl19	F-box and leucine-rich repeat protein 19
chr7	127773826	127774186	0.539985	0.05496	319527	B230325K18Rik	RIKEN cDNA B230325K18 gene
chr7	128209820	128210269	0.647981	0.01836	67865	Rgs10	regulator of G-protein signalling 10
chr7	130057839	130058188	0.566984	0.0415	14183	Fgfr2	fibroblast growth factor receptor 2
chr7	130311387	130311736	0.647981	0.01836	11907	Ate1	arginine-tRNA-protein transferase 1
chr7	131332210	131332559	1.13397	0	15373	Hmx3	H6 homeo box 3
chr7	131338422	131338771	0.593983	0.03114	15372	Hmx2	H6 homeo box 2
chr7	131339222	131339671	0.674981	0.01247	15372	Hmx2	H6 homeo box 2
chr7	137154196	137154549	1.10697	0.00096	13593	Ebf3	early B-cell factor 3
chr7	139434413	139435362	0.863975	0	14912	Nkx6-2	NK6 transcription factor related, locus 2 (Drosophila)
chr7	140706916	140707565	0.70198	0.00487	54399	Bet1l	blocked early in transport 1 homolog (S. cerevisiae)-like
chr7	140706916	140707565	0.70198	0.00487	101489	Ric8	resistance to inhibitors of cholinesterase 8 homolog (C. elegans)
chr7	141298391	141298640	0.458987	0.13475	57913	Lrdd	leucine-rich and death domain containing
chr7	141298391	141298640	0.458987	0.13475	67186	Rplp2	ribosomal protein, large P2
chr7	143313532	143313781	0.431988	0.15585	22113	Phlda2	pleckstrin homology-like domain, family A, member 2
chr7	144749920	144750471	0.566984	0.0415	12443	Ccnd1	cyclin D1
chr8	4252701	4252953	0.433019	0.13475	102209	Snapc2	small nuclear RNA activating complex, polypeptide 2
chr8	12276990	12277148	0.866038	0.12551	619290	A230072I06Rik	RIKEN cDNA A230072I06 gene
chr8	12394332	12394486	0.840566	0.11765	20664	Sox1	SRY-box containing gene 1
chr8	19493073	19493522	0.407547	0.15204	246080	Defb7	defensin beta 7
chr8	20439598	20440047	0.509434	0.05496	381598	2610005L07Rik	RIKEN cDNA 2610005L07 gene
chr8	20439598	20440047	0.509434	0.05496	384382	A430108E01Rik	RIKEN cDNA A430108E01 gene
chr8	23632647	23633002	0.611321	0.01836	23954	Nek3	NIMA (never in mitosis gene a)-related expressed kinase 3
chr8	24875962	24876511	0.611321	0.0104	20377	Sfrp1	secreted frizzled-related sequence protein 1
chr8	27063650	27064206	0.407547	0.15204	270035	D030041N04Rik	RIKEN cDNA D030041N04 gene
chr8	32576380	32576829	0.687736	0.00629	68867	Rnf122	ring finger protein 122
chr8	35621104	35621356	0.483962	0.09842	67887	Tmem66	transmembrane protein 66
chr8	36274426	36274775	1.01887	0.00076	319520	Dusp4	dual specificity phosphatase 4
chr8	36434407	36435056	0.534906	0.0204	21951	Tnks	tankyrase, TRF1-interacting ankyrin-related ADP-ribose polymerase
chr8	38461298	38461647	0.636793	0.01247	621080	AI429214	expressed sequence AI429214
chr8	47793988	47794337	0.738679	0.00227	234219	Helt	Hey-like transcription factor (zebrafish)
chr8	47794388	47794937	0.534906	0.0415	234219	Helt	Hey-like transcription factor (zebrafish)
chr8	48116865	48117214	0.458491	0.09496	12367	Casp3	caspase 3
chr8	48116865	48117214	0.458491	0.09496	408022	BC065112	cDNA sequence BC065112
chr8	60212045	60212694	0.764151	0.00167	15111	Hand2	heart and neural crest derivatives expressed transcript 2
chr8	73012717	73012966	0.585849	0.04862	330790	Hapln4	hyaluronan and proteoglycan link protein 4
chr8	73440578	73441233	0.738679	0	66462	2810428I15Rik	RIKEN cDNA 2810428I15 gene
chr8	73440578	73441233	0.738679	0	22186	Uba52	ubiquitin A-52 residue ribosomal protein fusion product 1
chr8	73696238	73696592	0.534906	0.0415	65972	Ifi30	interferon gamma inducible protein 30
chr8	73803379	73804128	0.407547	0.0466	234388	1810023B24Rik	RIKEN cDNA 1810023B24 gene
chr8	73823413	73823662	0.585849	0.04862	114479	Slc5a5	solute carrier family 5 (sodium iodide symporter), member 5
chr8	73826787	73827536	0.433019	0.06952	76808	Rpl18a	Ribosomal protein L18A
chr8	74295414	74295667	0.585849	0.04862	67023	2010315L10Rik	RIKEN cDNA 2010315L10 gene
chr8	74295414	74295667	0.585849	0.04862	77090	9430098E02Rik	RIKEN cDNA 9430098E02 gene
chr8	74441720	74441969	0.687736	0.02749	84094	Plvap	plasmalemma vesicle associated protein
chr8	75089288	75089737	1.09528	0	17274	Rab8a	RAB8A, member RAS oncogene family
chr8	81403846	81404302	0.611321	0.01836	76775	2410193C02Rik	RIKEN cDNA 2410193C02 gene
chr8	81403846	81404302	0.611321	0.01836	19656	Rbmxrt	RNA binding motif protein, X chromosome retrogene
chr8	86844798	86845247	0.509434	0.05496	66929	Asf1b	ASF1 anti-silencing function 1 homolog B (S. cerevisiae)
chr8	86844798	86845247	0.509434	0.05496	330814	Lphn1	latrophilin 1
chr8	87014693	87015142	0.534906	0.0415	244550	5832418A03Rik	RIKEN cDNA 5832418A03 gene
chr8	87160765	87161114	0.560378	0.05592	67736	4930527D15Rik	RIKEN cDNA 4930527D15 gene
chr8	87554453	87554802	0.713208	0.00389	15936	Ier2	immediate early response 2
chr8	87690745	87691207	0.407547	0.15204	18032	Nfix	nuclear factor I/X
chr8	87837395	87837544	1.22264	0.15789	234542	Rtbdn	retbindin
chr8	87869053	87869402	0.458491	0.09496	16477	Junb	Jun-B oncogene
chr8	90361901	90362350	0.382076	0.18977	12404	Cbln1	cerebellin 1 precursor protein
chr8	93718041	93718490	0.458491	0.09496	109151	Chd9	chromodomain helicase DNA binding protein 9
chr8	95742777	95743126	0.407547	0.15204	270084	Aytl1	acyltransferase like 1
chr8	97489808	97490162	0.433019	0.12289	102122	2310065K24Rik	RIKEN cDNA 2310065K24 gene
chr8	97489808	97490162	0.433019	0.12289	67610	Rspry1	ring finger and SPRY domain containing 1
chr8	97556391	97556640	0.866038	0.00726	107566	Arl2bp	ADP-ribosylation factor-like 2 binding protein
chr8	98604341	98604590	0.483962	0.09842	66083	0610039J04Rik	RIKEN cDNA 0610039J04 gene
chr8	105674705	105675154	0.993397	0.00069	12552	Cdh11	cadherin 11
chr8	107138365	107138914	0.433019	0.12289	75458	Cklf	chemokine-like factor
chr8	107138365	107138914	0.433019	0.12289	57813	Tk2	thymidine kinase 2, mitochondrial
chr8	108114633	108114882	0.483962	0.09842	234678	D230025D16Rik	RIKEN cDNA D230025D16 gene
chr8	108154068	108154417	0.509434	0.05496	50788	Fbxl8	F-box and leucine-rich repeat protein 8
chr8	108154068	108154417	0.509434	0.05496	26386	Hsf4	heat shock transcription factor 4
chr8	108154068	108154417	0.509434	0.05496	71609	Tradd	TNFRSF1A-associated via death domain
chr8	108215806	108216155	0.636793	0.01247	66320	Hspc171	HSPC171 protein
chr8	108215806	108216155	0.636793	0.01247	234684	Lrrc29	leucine rich repeat containing 29
chr8	108361298	108361647	0.611321	0.01836	67971	2700055K07Rik	RIKEN cDNA 2700055K07 gene
chr8	108455469	108455918	0.789623	0.00137	11972	Atp6v0d1	ATPase, H+ transporting, lysosomal V0 subunit D1
chr8	108589111	108589560	0.458491	0.09496	497652	Acd	adrenocortical dysplasia
chr8	108589111	108589560	0.458491	0.09496	18193	Nsd1	nuclear receptor-binding SET-domain protein 1
chr8	108589111	108589560	0.458491	0.09496	56513	Pard6a	par-6 (partitioning defective 6,) homolog alpha (C. elegans)
chr8	108716472	108716921	0.534906	0.0415	74334	Ranbp10	RAN binding protein 10
chr8	108716472	108716921	0.534906	0.0415	72236	Tsnaxip1	translin-associated factor X (Tsnax) interacting protein 1
chr8	109227843	109228192	0.382076	0.18977	58994	Smpd3	sphingomyelin phosphodiesterase 3, neutral
chr8	109823292	109823641	0.636793	0.03371	20650	Sntb2	syntrophin, basic 2
chr8	109824192	109824441	0.407547	0.15585	20650	Sntb2	syntrophin, basic 2
chr8	110181090	110181839	0.636793	0.00786	54446	Nfat5	nuclear factor of activated T-cells 5
chr8	112595316	112595665	0.458491	0.09496	75871	4930566A11Rik	RIKEN cDNA 4930566A11 gene
chr8	112667138	112667487	0.764151	0.00167	11765	Ap1g1	adaptor protein complex AP-1, gamma 1 subunit
chr8	113107317	113107578	0.687736	0.02749	234728	BC025546	cDNA sequence BC025546
chr8	113732423	113732874	0.560378	0.03114	102339	Cog4	component of oligomeric golgi complex 4
chr8	113732423	113732874	0.560378	0.03114	101943	Sf3b3	splicing factor 3b, subunit 3
chr8	114146175	114146526	0.585849	0.02404	20340	Glg1	golgi apparatus protein 1
chr8	122459411	122459968	0.534906	0.0415	68270	Lrrc50	leucine rich repeat containing 50
chr8	123552880	123553533	0.534906	0.02024	18117	Cox4nb	COX4 neighbor
chr8	123552880	123553533	0.534906	0.02024	12857	Cox4i1	cytochrome c oxidase subunit IV isoform 1
chr8	123968450	123968699	0.585849	0.04862	15227	Foxf1a	forkhead box F1a
chr8	124001459	124001808	0.534906	0.0415	14234	Foxc2	forkhead box C2
chr8	124835677	124836036	0.662264	0.00882	53325	Banp	Btg3 associated nuclear protein
chr8	124835677	124836036	0.662264	0.00882	12352	Car5a	carbonic anhydrase 5a, mitochondrial
chr8	125329945	125330501	0.738679	0.00227	192156	Mvd	mevalonate (diphospho) decarboxylase
chr8	125329945	125330501	0.738679	0.00227	319574	9330133O14Rik	RIKEN cDNA 9330133O14 gene
chr8	125987705	125988058	0.483962	0.07263	270106	Rpl13	ribosomal protein L13
chr8	126259242	126259491	0.483962	0.09842	66855	Tcf25	transcription factor 25 (basic helix-loop-helix)
chr8	126314234	126314786	0.560378	0.01708	17276	Mela	melanoma antigen
chr8	127898298	127898747	0.687736	0.00629	53424	Tsnax	translin-associated factor X
chr8	129832320	129832669	0.585849	0.02404	67952	Tomm20	translocase of outer mitochondrial membrane 20 homolog (yeast)
chr9	14025101	14025452	0.785729	0.00389	75747	Sesn3	sestrin 3
chr9	20243448	20244297	0.533173	0.00585	235028	Zfp426	zinc finger protein 426
chr9	20824016	20824265	0.701544	0.03371	68165	B230118G17Rik	RIKEN cDNA B230118G17 gene
chr9	20882712	20882961	0.589297	0.06955	54721	Tyk2	tyrosine kinase 2
chr9	21116984	21117333	0.64542	0.02404	16201	Ilf3	interleukin enhancer binding factor 3
chr9	21344223	21344672	0.673482	0.01836	74766	Yipf2	Yip1 domain family, member 2
chr9	21511225	21511474	0.420926	0.18474	67629	Spbc24	spindle pole body component 24 homolog (S. cerevisiae)
chr9	21803412	21803661	1.26278	0.03947	15571	Elavl3	ELAV (embryonic lethal, abnormal vision, Drosophila)-like 3 (Hu antigen C)
chr9	31663738	31664187	0.897976	0.00122	12023	Barx2	BarH-like homeobox 2
chr9	34961573	34962122	0.505111	0.09496	235169	Foxred1	FAD-dependent oxidoreductase domain containing 1
chr9	34961573	34962122	0.505111	0.09496	67398	Srpr	signal recognition particle receptor ('docking protein')
chr9	35016151	35016700	0.47705	0.12289	109229	C030004A17Rik	RIKEN cDNA C030004A17 gene
chr9	35016151	35016700	0.47705	0.12289	71989	Rpusd4	RNA pseudouridylate synthase domain containing 4
chr9	40623395	40623748	0.926038	0.00067	244813	Bsx	brain specific homeobox
chr9	42855981	42856330	0.785729	0.00389	69632	Arhgef12	Rho guanine nucleotide exchange factor (GEF) 12
chr9	43863746	43864395	0.533173	0.03585	213211	Rnf26	ring finger protein 26
chr9	44057474	44057723	0.533173	0.09842	102423	Mizf	MBD2-interacting zinc finger
chr9	44071741	44072590	0.448988	0.0466	71764	Tmem24	transmembrane protein 24
chr9	44077039	44077488	0.47705	0.12289	13478	Dpagt1	dolichyl-phosphate (UDP-N-acetylglucosamine) acetylglucosaminephosphotransferase 1 (GlcNAc-1-P transferase)
chr9	44158833	44160087	0.673482	0.00251	75617	Rps25	ribosomal protein S25
chr9	44158833	44160087	0.673482	0.00251	60409	Trappc4	trafficking protein particle complex 4
chr9	44169999	44170754	0.617358	0.03114	382073	Ccdc84	coiled-coil domain containing 84
chr9	50761903	50762161	0.589297	0.06955	235344	Snf1lk2	SNF1-like kinase 2
chr9	52439344	52439800	0.785729	0.00389	330941	AI593442	expressed sequence AI593442
chr9	53145058	53145816	0.505111	0.0496	68304	Kdelc2	KDEL (Lys-Asp-Glu-Leu) containing 2
chr9	53298568	53298917	0.617358	0.03114	11920	Atm	ataxia telangiectasia mutated homolog (human)
chr9	53298568	53298917	0.617358	0.03114	244879	Npat	nuclear protein in the AT region
chr9	55337343	55337892	0.869914	0	104360	Isl2	insulin related protein 2 (islet 2)
chr9	56749264	56749514	0.47705	0.13475	66069	Rnut1	RNA, U transporter 1
chr9	56873118	56873867	0.533173	0.02193	20466	Sin3a	transcriptional regulator, SIN3A (yeast)
chr9	57237851	57238200	0.561235	0.05496	66812	Ppcdc	phosphopantothenoylcysteine decarboxylase
chr9	57334565	57334914	0.505111	0.09496	78323	2310046O06Rik	RIKEN cDNA 2310046O06 gene
chr9	57999652	58000001	0.982161	0.00045	320563	Islr2	immunoglobulin superfamily containing leucine-rich repeat 2
chr9	59087577	59087826	0.64542	0.04862	72141	Adpgk	ADP-dependent glucokinase
chr9	59285091	59285450	0.589297	0.0415	23806	Arih1	ariadne ubiquitin-conjugating enzyme E2 binding protein homolog 1 (Drosophila)
chr9	59375142	59375503	0.617358	0.05592	76183	Brunol6	bruno-like 6, RNA binding protein (Drosophila)
chr9	60591853	60592202	0.533173	0.07263	72565	Uaca	uveal autoantigen with coiled-coil domains and ankyrin repeats
chr9	61169677	61170026	0.561235	0.05496	21887	Tle3	transducin-like enhancer of split 3, homolog of Drosophila E(spl)
chr9	63176058	63176518	0.505111	0.09496	23938	Map2k5	mitogen activated protein kinase kinase 5
chr9	63556600	63557049	0.813791	0.00227	17127	Smad3	MAD homolog 3 (Drosophila)
chr9	63969380	63969634	0.589297	0.06955	67891	Rpl4	ribosomal protein L4
chr9	64536062	64536824	0.561235	0.02698	53869	Rab11a	RAB11a, member RAS oncogene family
chr9	64898340	64898689	0.589297	0.0415	56741	Nope	neighbor of Punc E11
chr9	65378646	65379195	0.505111	0.09496	102595	Plekhq1	pleckstrin homology domain containing, family Q member 1
chr9	65426787	65427136	0.505111	0.09496	71973	Rbpms2	RNA binding protein with multiple splicing 2
chr9	65954270	65954819	0.47705	0.12289	13143	Dapk2	death-associated kinase 2
chr9	69561292	69561544	1.17859	0	64290	Foxb1	forkhead box B1
chr9	72072146	72072998	0.533173	0.07263	235469	Suhw4	suppressor of hairy wing homolog 4 (Drosophila)
chr9	77977200	77977857	0.533173	0.02193	14860	Gsta4	glutathione S-transferase, alpha 4
chr9	78182142	78182491	0.729605	0.00882	67648	4930542C12Rik	RIKEN cDNA 4930542C12 gene
chr9	91164749	91165618	1.48727	0	22771	Zic1	zinc finger protein of the cerebellum 1
chr9	91164749	91165618	1.48727	0	22774	Zic4	zinc finger protein of the cerebellum 4
chr9	95445985	95446339	0.673482	0.01836	76477	Pcolce2	procollagen C-endopeptidase enhancer 2
chr9	96827207	96827456	1.17859	0	211949	Spsb4	splA/ryanodine receptor domain and SOCS box containing 4
chr9	98763712	98764061	0.505111	0.09496	26927	Foxl2	forkhead box L2
chr9	102969123	102969572	0.757667	0.00629	270192	Rab6b	RAB6B, member RAS oncogene family
chr9	106295837	106296186	0.954099	0.00037	109652	Acy1	aminoacylase 1
chr9	107090460	107090816	0.701544	0.01247	208869	Dock3	dedicator of cyto-kinesis 3
chr9	107404711	107405460	0.589297	0.0415	56368	Cyb561d2	cytochrome b-561 domain containing 2
chr9	107404711	107405460	0.589297	0.0415	114602	Zmynd10	zinc finger, MYND domain containing 10
chr9	107411656	107412105	0.448988	0.15204	56289	Rassf1	Ras association (RalGDS/AF-6) domain family 1
chr9	107420155	107420609	0.617358	0.03114	80385	Tusc2	tumor suppressor candidate 2
chr9	108196446	108196795	0.448988	0.15204	14775	Gpx1	glutathione peroxidase 1
chr9	108455337	108455586	0.617358	0.05592	74443	4933406E20Rik	RIKEN cDNA 4933406E20 gene
chr9	109688199	109688848	0.589297	0.0415	54369	Nme6	expressed in non-metastatic cells 6, protein
chr9	109961658	109962007	0.785729	0.00389	72831	Dhx30	DEAH (Asp-Glu-Ala-His) box polypeptide 30
chr9	110088626	110089383	0.420926	0.05939	29873	Cspg5	chondroitin sulfate proteoglycan 5
chr9	117100441	117100990	0.785729	0.00389	207181	Rbms3	RNA binding motif, single stranded interacting protein
chr9	118325241	118325790	0.589297	0.0415	13813	Eomes	eomesodermin homolog (Xenopus laevis)
chr9	118325941	118326390	1.57146	0	13813	Eomes	eomesodermin homolog (Xenopus laevis)
chr9	119428014	119428663	0.47705	0.06952	20271	Scn5a	sodium channel, voltage-gated, type V, alpha
chr9	121145329	121145878	0.589297	0.0415	67095	Trak1	trafficking protein, kinesin binding 1
chr9	121566478	121567027	0.533173	0.09842	18087	Nktr	natural killer tumor recognition sequence
chr9	123377579	123378031	1.34696	0	83493	Sacm1l	SAC1 (suppressor of actin mutations 1, homolog)-like (S. cerevisiae)
chrX	6854371	6854622	0.576229	0.04862	209416	Gpkow	G patch domain and KOW motifs
chrX	7303556	7304005	0.450962	0.09496	19652	Rbm3	RNA binding motif protein 3
chrX	7350171	7350620	0.65139	0.00882	13595	Ebp	phenylalkylamine Ca2+ antagonist (emopamil) binding protein
chrX	11919432	11919989	0.501069	0.02698	26896	Crsp2	cofactor required for Sp1 transcriptional activation, subunit 2
chrX	13004216	13004774	0.375802	0.12513	12361	Cask	calcium/calmodulin-dependent serine protein kinase (MAGUK family)
chrX	47262145	47262494	0.751603	0.00167	72065	Rap2c	RAP2C, member of RAS oncogene family
chrX	54376426	54376775	0.72655	0.00227	22773	Zic3	zinc finger protein of the cerebellum 3
chrX	90618172	90618521	0.676443	0.00629	68316	0610008C08Rik	RIKEN cDNA 0610008C08 gene
chrX	90618172	90618521	0.676443	0.00629	74432	4932442L08Rik	RIKEN cDNA 4932442L08 gene
chrX	95338048	95338597	0.400855	0.15204	13641	Efnb1	ephrin B1
chrX	96829474	96829727	0.526122	0.06955	16571	Kif4	kinesin family member 4
chrX	96829474	96829727	0.526122	0.06955	72621	Pdzd11	PDZ domain containing 11
chrX	98359245	98359694	0.476016	0.07263	236930	Ercc6l	excision repair cross-complementing rodent repair deficiency complementation group 6 - like
chrX	98360058	98360207	0.776657	0.12586	236930	Ercc6l	excision repair cross-complementing rodent repair deficiency complementation group 6 - like
chrX	98391525	98391874	0.65139	0.00882	20102	Rps4x	ribosomal protein S4, X-linked
chrX	102132061	102132510	0.851817	0.00037	22589	Atrx	alpha thalassemia/mental retardation syndrome X-linked homolog (human)
chrX	102214903	102216056	0.476016	0.02193	66142	Cox7b	cytochrome c oxidase subunit VIIb
chrX	102214903	102216056	0.476016	0.02193	67075	2610529C04Rik	RIKEN cDNA 2610529C04 gene
chrX	129932166	129932415	1.37794	0	12229	Btk	Bruton agammaglobulinemia tyrosine kinase
chrX	129932166	129932415	1.37794	0	19982	Rpl36a	ribosomal protein L36a
chrX	132088671	132089124	1.00214	0.00076	436230	BC065397	cDNA sequence BC065397
chrX	132088671	132089124	1.00214	0.00076	56397	Morf4l2	mortality factor 4 like 2
chrX	132468039	132468388	0.626336	0.03371	13984	Esx1	extraembryonic, spermatogenesis, homeobox 1
chrX	147142542	147143691	0.626336	0.00786	59026	Huwe1	HECT, UBA and WWE domain containing 1
chrX	148838147	148838799	0.551176	0.03114	54609	Ubqln2	ubiquilin 2
chrX	159421357	159421606	0.701497	0.02678	20438	Siah1b	seven in absentia 1B
chrX	165322522	165322971	0.526122	0.0415	17318	Mid1	midline 1
chrX	165322522	165322971	0.526122	0.0415	654820	G530011O06Rik	RIKEN cDNA G530011O06 gene
