# Supplementary material for: Diversity and Complexity in Chromatin Recognition by TFII-I Transcription Factors in Pluripotent Embryonic Stem Cells and Embryonic Tissues
Source: PLoS One. 2012 Sep 10;7(9):e44443. doi: 10.1371/journal.pone.0044443 (PMC3438194; doi:10.1371/journal.pone.0044443)
Supplement: Table S6 — Promoters in ESCs recognized by TFII-I and BEN to the same sequence. (XLS) [file pone.0044443.s010.xls]

## Sheet: Sheet1
Supplemental table S6. Promoter regions in mouse ES cells bound both TFII-I factors at the same probe.		embryonic craniofacial tissues	bound by both TFII-I factors at the same sequence
Tiling promoter region	Probe ID
chr10:105872448-105874948	CHR10FS105874852
chr10:122478587-122481087	CHR10FS122478587
chr10:127704283-127706783	CHR10FS127706383
chr10:127896274-127898774	CHR10FS127896774
chr10:127991950-127994450	CHR10FS127991950
chr10:128482410-128484910	CHR10FS128484310
chr10:128927177-128929677	CHR10FS128928406
chr10:129194036-129196536	CHR10FS129196336
chr10:19332165-19334665	CHR10FS019332565
chr10:21064706-21067206	CHR10FS021066606
chr10:24557462-24559962	CHR10FS024559762
chr10:25129002-25131502	CHR10FS025130602
chr10:39300349-39302849	CHR10FS039301151
chr10:52069990-52072490	CHR10FS052071290
chr10:58377277-58379777	CHR10FS058377777
chr10:6372923-6375423	CHR10FS006373623
chr10:66943799-66946299	CHR10FS066944199
chr10:6979891-6982391	CHR10FS006982291
chr10:74672411-74674911	CHR10FS074673511
chr10:75364804-75367304	CHR10FS075364804
chr10:77305139-77307639	CHR10FS077306539
chr10:79178423-79180923	CHR10FS079179323
chr10:79371852-79374352	CHR10FS079371952
chr10:85441149-85443649	CHR10FS085441449
chr10:93259353-93261853	CHR10FS093261379
chr11:100343491-100345991	CHR11FS100344096
chr11:101904092-101906592	CHR11FS101906092
chr11:102699258-102701758	CHR11FS102700358
chr11:104364752-104367252	CHR11FS104367056
chr11:114264450-114266950	CHR11FS114264850
chr11:114543237-114545737	CHR11FS114544737
chr11:114817470-114819970	CHR11FS114818470
chr11:115351820-115354320	CHR11FS115353020
chr11:115418240-115421975	CHR11FS115419740
chr11:115629182-115631682	CHR11FS115630382
chr11:115925798-115928298	CHR11FS115927998
chr11:116407776-116410276	CHR11FS116409576
chr11:120093225-120095725	CHR11FS120094025
chr11:120164074-120166578	CHR11FS120164174
chr11:120598604-120602294	CHR11FS120600804
chr11:120879159-120881659	CHR11FS120881459
chr11:32353371-32355871	CHR11FS032355703
chr11:33861285-33863785	CHR11FS033863685
chr11:3831086-3833586	CHR11FS003832286
chr11:4494295-4496795	CHR11FS004495495
chr11:46549984-46552484	CHR11FS046551192
chr11:49168835-49171335	CHR11FS049170235
chr11:49168835-49171335	CHR11FS049170435
chr11:49635611-49638111	CHR11FS049636835
chr11:4997440-5001080	CHR11FS004999355
chr11:54630559-54633059	CHR11FS054630759
chr11:54707860-54710360	CHR11FS054709060
chr11:54744372-54746872	CHR11FS054745572
chr11:55262789-55265289	CHR11FS055264489
chr11:55311174-55313674	CHR11FS055312889
chr11:58631204-58633704	CHR11FS058631504
chr11:58655310-58657810	CHR11FS058657610
chr11:59655462-59657962	CHR11FS059657062
chr11:66839348-66841848	CHR11FS066841548
chr11:68971266-68973766	CHR11FS068972566
chr11:69421524-69424024	CHR11FS069421824
chr11:69750169-69752669	CHR11FS069752471
chr11:71100927-71103427	CHR11FS071103227
chr11:72019066-72021566	CHR11FS072020766
chr11:72775449-72777949	CHR11FS072776449
chr11:72775449-72777949	CHR11FS072776849
chr11:73241676-73244176	CHR11FS073242876
chr11:73630775-73633275	CHR11FS073632275
chr11:75445214-75447714	CHR11FS075445421
chr11:77797407-77799907	CHR11FS077799535
chr11:85704257-85706757	CHR11FS085705757
chr11:90452262-90456170	CHR11FS090452962
chr11:93771597-93774097	CHR11FS093771797
chr11:94417376-94419876	CHR11FS094417476
chr11:95514733-95517233	CHR11FS095515033
chr11:98798606-98801106	CHR11FS098800806
chr11:99722009-99724509	CHR11FS099723909
chr12:104390471-104392971	CHR12FS104391171
chr12:104527045-104529545	CHR12FS104527545
chr12:104805804-104808304	CHR12FS104807204
chr12:105152502-105155002	CHR12FS105153602
chr12:113422370-113424870	CHR12FS113422870
chr12:30522087-30524587	CHR12FS030523387
chr12:32239573-32242073	CHR12FS032239573
chr12:3833026-3835526	CHR12FS003835226
chr12:55780512-55783012	CHR12FS055780812
chr12:71265432-71267932	CHR12FS071266232
chr12:80110633-80113133	CHR12FS080112233
chr12:82340226-82342726	CHR12FS082340326
chr12:8565053-8567553	CHR12FS008565753
chr12:88787252-88789752	CHR12FS088789657
chr12:88872055-88874555	CHR12FS088872155
chr12:93289101-93291601	CHR12FS093290301
chr13:100026000-100028500	CHR13FS100026500
chr13:105983775-105986275	CHR13FS105985175
chr13:120604911-120609256	CHR13FS120607920
chr13:120604911-120609256	CHR13FS120608020
chr13:120604911-120609256	CHR13FS120608120
chr13:12515252-12517752	CHR13FS012517152
chr13:19739916-19742416	CHR13FS019741116
chr13:21368749-21371249	CHR13FS021370949
chr13:22446736-22449236	CHR13FS022448436
chr13:23539375-23543382	CHR13FS023539475
chr13:23628089-23632023	CHR13FS023628989
chr13:23701275-23703775	CHR13FS023701975
chr13:41025265-41027765	CHR13FS041027265
chr13:4278145-4280645	CHR13FS004280445
chr13:44739874-44742374	CHR13FS044741374
chr13:45975448-45977948	CHR13FS045977648
chr13:46511118-46513618	CHR13FS046512767
chr13:51655820-51658320	CHR13FS051657234
chr13:55329676-55333556	CHR13FS055332276
chr13:55607732-55610232	CHR13FS055608935
chr13:68024736-68027236	CHR13FS068025736
chr13:76484064-76486564	CHR13FS076485564
chr13:76522498-76524998	CHR13FS076522898
chr13:76522498-76524998	CHR13FS076523898
chr13:93453535-93457756	CHR13FS093457535
chr13:94292536-94295036	CHR13FS094292636
chr14:102728875-102731375	CHR14FS102729375
chr14:13119379-13121879	CHR14FS013120979
chr14:24735577-24738077	CHR14FS024735977
chr14:29306620-29309120	CHR14FS029306620
chr14:29376157-29378657	CHR14FS029378157
chr14:30020059-30022559	CHR14FS030021059
chr14:32807356-32809856	CHR14FS032809256
chr14:33417266-33419766	CHR14FS033417466
chr14:33428734-33431234	CHR14FS033429234
chr14:35846309-35848809	CHR14FS035847809
chr14:39801178-39803678	CHR14FS039802578
chr14:43050738-43053238	CHR14FS043051238
chr14:45752120-45754620	CHR14FS045752920
chr14:49242284-49244784	CHR14FS049242784
chr14:49978671-49981171	CHR14FS049978871
chr14:53559613-53562113	CHR14FS053560013
chr14:53846360-53848860	CHR14FS053848584
chr14:54443163-54445663	CHR14FS054445300
chr14:54538825-54541325	CHR14FS054539525
chr14:54716788-54720586	CHR14FS054720100
chr14:54923498-54925998	CHR14FS054924598
chr14:54994193-54996693	CHR14FS054994393
chr14:56477309-56479809	CHR14FS056478909
chr14:59720243-59722743	CHR14FS059720543
chr14:67980567-67983067	CHR14FS067981767
chr14:7172019-7174519	CHR14FS007173619
chr14:75768926-75772772	CHR14FS075769826
chr14:78213348-78217423	CHR14FS078216154
chr15:102296817-102299317	CHR15FS102297317
chr15:102762886-102765386	CHR15FS102762986
chr15:43000392-43002892	CHR15FS043000492
chr15:53175527-53178027	CHR15FS053177029
chr15:54574010-54576510	CHR15FS054576410
chr15:66943161-66945661	CHR15FS066944261
chr15:72882566-72885066	CHR15FS072883566
chr15:73534260-73536760	CHR15FS073535160
chr15:73534260-73536760	CHR15FS073535960
chr15:74682980-74685480	CHR15FS074684580
chr15:74810107-74812607	CHR15FS074811507
chr15:75668663-75671163	CHR15FS075669863
chr15:76348657-76351157	CHR15FS076348657
chr15:78751979-78754479	CHR15FS078753980
chr15:79230058-79232558	CHR15FS079230158
chr15:79958408-79960908	CHR15FS079960020
chr15:82469291-82471791	CHR15FS082470391
chr15:83605788-83608288	CHR15FS083606088
chr15:85162146-85164646	CHR15FS085163746
chr15:85638925-85641425	CHR15FS085638925
chr15:88955893-88958393	CHR15FS088958093
chr15:8996562-8999062	CHR15FS008996778
chr15:93164587-93167087	CHR15FS093164687
chr15:98745632-98748132	CHR15FS098747559
chr15:99405105-99407605	CHR15FS099407505
chr15:99416813-99419313	CHR15FS099419213
chr16:10701733-10707675	CHR16FS010705933
chr16:16214559-16217059	CHR16FS016216359
chr16:16631159-16633659	CHR16FS016633159
chr16:17114555-17117055	CHR16FS017115155
chr16:20501688-20504188	CHR16FS020502364
chr16:26376508-26379008	CHR16FS026377008
chr16:35901109-35903609	CHR16FS035901509
chr16:45076160-45079971	CHR16FS045078864
chr16:45141668-45144168	CHR16FS045144068
chr16:48760182-48762682	CHR16FS048760282
chr16:56641805-56644305	CHR16FS056643605
chr16:58668586-58671086	CHR16FS058668586
chr16:59109897-59112397	CHR16FS059111397
chr16:59257161-59259661	CHR16FS059257361
chr16:75648958-75651458	CHR16FS075650773
chr16:88536155-88538655	CHR16FS088537155
chr16:92179247-92181747	CHR16FS092179747
chr17:14677759-14681700	CHR17FS014679159
chr17:20390204-20392704	CHR17FS020391004
chr17:21870177-21872677	CHR17FS021870677
chr17:24196072-24198572	CHR17FS024198272
chr17:24808214-24810714	CHR17FS024808314
chr17:25453350-25457002	CHR17FS025453850
chr17:27903006-27906685	CHR17FS027905406
chr17:29385612-29388112	CHR17FS029386425
chr17:30856123-30858623	CHR17FS030858223
chr17:32702259-32704759	CHR17FS032704359
chr17:33518054-33520554	CHR17FS033519756
chr17:33524682-33527182	CHR17FS033525382
chr17:33638011-33644012	CHR17FS033639711
chr17:33700885-33703385	CHR17FS033701285
chr17:34250938-34255701	CHR17FS034251138
chr17:34443138-34446959	CHR17FS034446438
chr17:35649013-35652755	CHR17FS035650413
chr17:36799614-36802114	CHR17FS036801725
chr17:36907973-36910473	CHR17FS036908573
chr17:37411199-37413699	CHR17FS037413599
chr17:37738743-37741243	CHR17FS037739843
chr17:43092854-43095354	CHR17FS043094154
chr17:45746094-45748594	CHR17FS045748094
chr17:46473184-46475684	CHR17FS046473484
chr17:55598363-55603118	CHR17FS055599163
chr17:55714739-55717239	CHR17FS055715639
chr17:55909912-55912412	CHR17FS055910612
chr17:56515587-56518087	CHR17FS056517687
chr17:64495939-64498439	CHR17FS064498339
chr17:68176771-68179271	CHR17FS068178971
chr17:74241968-74244468	CHR17FS074242568
chr17:86931921-86935727	CHR17FS086933721
chr17:87705820-87708320	CHR17FS087708020
chr18:24744082-24747504	CHR18FS024746382
chr18:34702987-34705487	CHR18FS034704587
chr18:36868689-36872522	CHR18FS036872293
chr18:37597519-37600019	CHR18FS037599019
chr18:37780378-37782878	CHR18FS037781878
chr18:37875752-37878252	CHR18FS037877952
chr18:37879746-37882246	CHR18FS037881690
chr18:37879746-37882246	CHR18FS037881790
chr18:37885852-37888352	CHR18FS037888052
chr18:38079600-38082909	CHR18FS038080300
chr18:52891461-52893961	CHR18FS052893861
chr18:53542876-53545376	CHR18FS053543776
chr18:63155287-63157787	CHR18FS063157287
chr18:70691556-70694056	CHR18FS070693056
chr18:73696156-73698656	CHR18FS073696756
chr19:10083272-10085772	CHR19FS010085273
chr19:11002204-11004704	CHR19FS011002204
chr19:12739225-12741725	CHR19FS012741625
chr19:13567363-13569863	CHR19FS013569187
chr19:13833362-13835862	CHR19FS013834062
chr19:14664502-14667002	CHR19FS014665802
chr19:25117686-25120186	CHR19FS025119686
chr19:30094599-30097099	CHR19FS030095499
chr19:31830530-31833030	CHR19FS031830530
chr19:31830530-31833030	CHR19FS031832630
chr19:32870542-32873042	CHR19FS032870742
chr19:37760997-37763497	CHR19FS037760997
chr19:38899722-38902222	CHR19FS038901522
chr19:40504209-40506709	CHR19FS040504609
chr19:4095350-4097850	CHR19FS004097250
chr19:41047346-41049846	CHR19FS041047346
chr19:42131944-42134444	CHR19FS042133946
chr19:42141745-42144245	CHR19FS042142845
chr19:44254598-44257098	CHR19FS044255698
chr19:44384636-44387136	CHR19FS044385634
chr19:45415061-45417561	CHR19FS045416300
chr19:47230130-47232630	CHR19FS047232130
chr19:4942550-4945050	CHR19FS004942750
chr19:5084977-5089052	CHR19FS005087677
chr19:53995617-53998117	CHR19FS053997417
chr19:5893607-5896107	CHR19FS005895007
chr19:6398561-6401061	CHR19FS006398561
chr19:6426015-6428515	CHR19FS006427315
chr19:6426015-6428515	CHR19FS006427415
chr19:6426015-6428515	CHR19FS006427715
chr19:7622502-7625002	CHR19FS007623302
chr19:9966014-9968514	CHR19FS009968214
chr1:108686726-108689226	CHR1FS108688626
chr1:109187860-109190360	CHR1FS109188060
chr1:133072224-133074724	CHR1FS133074524
chr1:136269965-136272465	CHR1FS136271467
chr1:137580543-137583043	CHR1FS137582543
chr1:146010753-146013253	CHR1FS146011953
chr1:158310420-158312920	CHR1FS158310820
chr1:159341486-159343986	CHR1FS159342205
chr1:161879063-161881563	CHR1FS161879563
chr1:164384520-164387020	CHR1FS164386620
chr1:166142399-166146159	CHR1FS166145245
chr1:166771685-166774185	CHR1FS166772385
chr1:171763613-171766113	CHR1FS171765413
chr1:172067545-172070045	CHR1FS172069045
chr1:172895573-172898073	CHR1FS172895873
chr1:173180373-173184301	CHR1FS173183976
chr1:173863443-173865943	CHR1FS173864345
chr1:174211230-174213730	CHR1FS174211230
chr1:180240555-180243055	CHR1FS180242857
chr1:183689364-183691864	CHR1FS183689564
chr1:194901710-194904210	CHR1FS194902310
chr1:196792472-196794972	CHR1FS196793872
chr1:20764163-20766663	CHR1FS020766263
chr1:33701809-33704309	CHR1FS033704209
chr1:34402303-34404803	CHR1FS034404504
chr1:39136744-39139244	CHR1FS039137244
chr1:51422444-51424944	CHR1FS051424680
chr1:59181265-59183765	CHR1FS059182665
chr1:6202742-6205242	CHR1FS006204842
chr1:74293314-74295814	CHR1FS074295153
chr1:74322805-74325305	CHR1FS074324305
chr1:82601941-82604441	CHR1FS082603541
chr1:93228689-93231189	CHR1FS093229389
chr2:102348888-102351388	CHR2FS102349688
chr2:105703523-105707339	CHR2FS105706924
chr2:110396137-110398637	CHR2FS110396337
chr2:111784435-111786935	CHR2FS111785835
chr2:113629465-113631965	CHR2FS113629665
chr2:113704560-113707060	CHR2FS113705460
chr2:122004634-122007134	CHR2FS122005434
chr2:126396803-126399303	CHR2FS126397103
chr2:129701789-129704289	CHR2FS129702389
chr2:130870953-130873453	CHR2FS130871767
chr2:144022303-144025521	CHR2FS144024007
chr2:151167092-151169592	CHR2FS151167958
chr2:164511890-164514390	CHR2FS164513392
chr2:167110925-167113425	CHR2FS167112047
chr2:172794011-172796511	CHR2FS172794411
chr2:17914200-17916700	CHR2FS017916202
chr2:181247191-181249691	CHR2FS181248200
chr2:21121477-21123977	CHR2FS021123077
chr2:22605630-22608130	CHR2FS022606430
chr2:24007167-24009667	CHR2FS024008776
chr2:25520082-25522582	CHR2FS025520282
chr2:26736429-26740340	CHR2FS026738329
chr2:26754077-26757937	CHR2FS026757077
chr2:28737930-28740430	CHR2FS028738030
chr2:28737930-28740430	CHR2FS028738595
chr2:28737930-28740430	CHR2FS028738795
chr2:29647397-29649897	CHR2FS029647797
chr2:31392825-31395325	CHR2FS031394825
chr2:32390866-32393366	CHR2FS032392266
chr2:32466603-32469103	CHR2FS032468111
chr2:3428336-3432086	CHR2FS003430536
chr2:34735485-34737985	CHR2FS034735785
chr2:38724794-38727294	CHR2FS038726915
chr2:54249772-54252272	CHR2FS054250072
chr2:75631030-75633530	CHR2FS075632430
chr2:79434378-79436878	CHR2FS079436378
chr2:85475512-85478012	CHR2FS085476812
chr2:85999089-86001589	CHR2FS085999889
chr2:86256608-86259108	CHR2FS086257108
chr2:86256608-86259108	CHR2FS086258408
chr2:86339252-86341752	CHR2FS086341252
chr2:86395165-86397665	CHR2FS086397566
chr2:86950998-86953498	CHR2FS086952398
chr2:87186545-87189045	CHR2FS087188947
chr2:87345881-87348381	CHR2FS087347081
chr2:87871719-87874219	CHR2FS087873419
chr2:88730652-88733152	CHR2FS088730652
chr2:89589689-89592189	CHR2FS089591889
chr2:93650115-93652615	CHR2FS093652115
chr2:9795129-9797629	CHR2FS009797538
chr3:104905103-104909611	CHR3FS104908003
chr3:106099857-106102357	CHR3FS106101257
chr3:106673882-106677817	CHR3FS106675082
chr3:108717472-108719972	CHR3FS108718472
chr3:122914421-122916921	CHR3FS122916555
chr3:127779940-127782440	CHR3FS127782340
chr3:141149242-141151742	CHR3FS141149642
chr3:142465727-142468227	CHR3FS142467340
chr3:145227857-145230357	CHR3FS145230157
chr3:154530491-154534376	CHR3FS154532993
chr3:32926611-32930324	CHR3FS032927911
chr3:34839603-34842103	CHR3FS034841522
chr3:51483938-51486438	CHR3FS051484238
chr3:53951201-53953701	CHR3FS053952801
chr3:5558701-5561201	CHR3FS005559601
chr3:57511387-57513887	CHR3FS057512887
chr3:64016814-64019314	CHR3FS064017714
chr3:65752196-65754696	CHR3FS065753696
chr3:69402846-69405346	CHR3FS069404346
chr3:73142369-73144869	CHR3FS073144269
chr3:7484534-7487034	CHR3FS007486234
chr3:76042258-76044758	CHR3FS076043458
chr3:82016542-82019042	CHR3FS082018142
chr3:84125564-84128064	CHR3FS084125864
chr3:88495743-88498243	CHR3FS088497943
chr3:88619974-88622474	CHR3FS088620774
chr3:89299133-89301832	CHR3FS089299533
chr3:89330364-89333824	CHR3FS089331870
chr3:90560127-90562627	CHR3FS090561227
chr3:90594870-90597370	CHR3FS090595170
chr3:92457317-92459817	CHR3FS092458117
chr3:92673897-92676397	CHR3FS092674397
chr3:95366347-95369480	CHR3FS095368162
chr3:95442077-95444577	CHR3FS095443805
chr3:95772763-95775263	CHR3FS095773463
chr3:96328985-96332655	CHR3FS096331585
chr3:96779873-96782373	CHR3FS096781673
chr4:102809777-102812277	CHR4FS102811188
chr4:106229846-106232346	CHR4FS106232046
chr4:106674623-106678252	CHR4FS106677434
chr4:107420966-107423466	CHR4FS107421566
chr4:107661427-107663927	CHR4FS107661927
chr4:108330609-108333516	CHR4FS108332109
chr4:108375001-108377501	CHR4FS108376501
chr4:111468964-111471464	CHR4FS111470213
chr4:11683361-11685861	CHR4FS011684461
chr4:117677378-117679878	CHR4FS117677378
chr4:12065463-12067963	CHR4FS012065563
chr4:123359981-123362481	CHR4FS123360381
chr4:126855885-126858385	CHR4FS126856285
chr4:128620562-128623062	CHR4FS128620962
chr4:133290392-133292892	CHR4FS133292700
chr4:133290392-133292892	CHR4FS133292800
chr4:134186492-134188992	CHR4FS134187392
chr4:136107511-136110011	CHR4FS136109811
chr4:140994995-140997495	CHR4FS140997404
chr4:14789365-14791865	CHR4FS014789365
chr4:150881133-150884368	CHR4FS150883241
chr4:150995507-150998007	CHR4FS150996707
chr4:153511033-153513533	CHR4FS153511233
chr4:20869003-20871503	CHR4FS020870203
chr4:24593791-24596291	CHR4FS024595191
chr4:33251618-33254118	CHR4FS033253928
chr4:49078561-49081061	CHR4FS049079265
chr4:52458348-52460848	CHR4FS052460448
chr4:56895813-56898313	CHR4FS056897513
chr4:59897703-59900203	CHR4FS059898905
chr4:6116251-6118751	CHR4FS006117751
chr4:63347145-63349645	CHR4FS063348645
chr4:83127609-83130109	CHR4FS083129483
chr4:97267916-97272066	CHR4FS097270116
chr4:98309055-98311555	CHR4FS098310555
chr5:103148751-103151251	CHR5FS103150951
chr5:103869205-103871705	CHR5FS103869805
chr5:104151031-104153531	CHR5FS104151731
chr5:105379346-105381846	CHR5FS105379646
chr5:108868303-108872041	CHR5FS108871104
chr5:110626898-110629398	CHR5FS110627298
chr5:114388675-114392698	CHR5FS114392375
chr5:115533393-115535893	CHR5FS115535693
chr5:115765750-115768250	CHR5FS115768152
chr5:124586706-124589206	CHR5FS124588306
chr5:134899150-134901650	CHR5FS134901550
chr5:135190860-135193360	CHR5FS135191960
chr5:135214999-135217499	CHR5FS135215999
chr5:137536455-137538955	CHR5FS137536555
chr5:137798592-137801092	CHR5FS137800192
chr5:138344828-138347328	CHR5FS138346963
chr5:139713655-139716155	CHR5FS139714655
chr5:140669778-140672278	CHR5FS140671478
chr5:145294516-145297016	CHR5FS145294616
chr5:147497044-147499544	CHR5FS147498867
chr5:149238467-149240967	CHR5FS149240585
chr5:150933456-150935956	CHR5FS150933956
chr5:20393350-20395850	CHR5FS020394650
chr5:20696112-20698612	CHR5FS020697912
chr5:22945243-22947743	CHR5FS022947443
chr5:29708479-29710979	CHR5FS029708779
chr5:30862750-30865250	CHR5FS030864150
chr5:31801601-31805266	CHR5FS031802717
chr5:33178577-33181133	CHR5FS033180487
chr5:34298330-34300830	CHR5FS034300730
chr5:35703977-35707337	CHR5FS035703977
chr5:3653423-3655923	CHR5FS003654850
chr5:38325483-38327983	CHR5FS038327883
chr5:38447216-38449716	CHR5FS038447916
chr5:44105155-44107655	CHR5FS044107055
chr5:48271040-48273540	CHR5FS048273440
chr5:5520379-5522879	CHR5FS005521079
chr5:73934669-73937169	CHR5FS073934869
chr5:93330978-93333478	CHR5FS093331378
chr5:94280732-94283232	CHR5FS094280832
chr6:106714314-106716814	CHR6FS106716014
chr6:112353300-112355800	CHR6FS112355700
chr6:113201669-113204169	CHR6FS113203769
chr6:116681877-116684377	CHR6FS116682777
chr6:121147285-121149785	CHR6FS121149085
chr6:122272628-122275128	CHR6FS122273128
chr6:128320913-128323413	CHR6FS128321413
chr6:129360989-129363489	CHR6FS129362789
chr6:133818863-133821363	CHR6FS133819863
chr6:136916718-136919218	CHR6FS136917518
chr6:137214660-137217160	CHR6FS137215960
chr6:146591210-146593710	CHR6FS146591710
chr6:146680177-146682677	CHR6FS146680177
chr6:21164109-21166609	CHR6FS021164309
chr6:30253855-30256355	CHR6FS030253855
chr6:30459216-30462813	CHR6FS030462223
chr6:33177307-33179807	CHR6FS033177607
chr6:41966000-41968500	CHR6FS041966900
chr6:42765489-42767989	CHR6FS042765689
chr6:42883106-42885606	CHR6FS042884406
chr6:50583479-50585979	CHR6FS050584079
chr6:51360252-51362752	CHR6FS051361952
chr6:5205733-5208233	CHR6FS005206333
chr6:52087400-52089900	CHR6FS052088000
chr6:56959941-56962441	CHR6FS056962041
chr6:57332041-57334541	CHR6FS057333341
chr6:57621148-57623648	CHR6FS057622867
chr6:66488786-66491286	CHR6FS066488986
chr6:8157228-8159728	CHR6FS008159628
chr6:85091252-85093752	CHR6FS085091352
chr6:85339792-85342292	CHR6FS085340592
chr6:8727595-8730095	CHR6FS008728095
chr6:88483941-88486441	CHR6FS088484041
chr6:90088165-90090665	CHR6FS090090265
chr6:99631734-99634234	CHR6FS099632934
chr7:102730592-102733092	CHR7FS102731092
chr7:102828941-102831441	CHR7FS102831141
chr7:103046956-103049456	CHR7FS103049056
chr7:103544350-103546850	CHR7FS103546350
chr7:104451468-104453968	CHR7FS104453787
chr7:104559837-104562337	CHR7FS104559937
chr7:104957538-104960038	CHR7FS104958138
chr7:108659829-108662329	CHR7FS108660629
chr7:108685082-108687582	CHR7FS108685582
chr7:109850932-109853432	CHR7FS109850932
chr7:119685440-119688552	CHR7FS119686440
chr7:119935939-119938439	CHR7FS119937339
chr7:119992637-119995612	CHR7FS119993037
chr7:121976823-121979323	CHR7FS121977223
chr7:122078444-122080944	CHR7FS122079044
chr7:126842625-126845125	CHR7FS126843725
chr7:127362551-127365051	CHR7FS127363751
chr7:131337920-131340420	CHR7FS131339522
chr7:132707921-132710421	CHR7FS132709621
chr7:140196807-140199307	CHR7FS140199207
chr7:140613151-140615651	CHR7FS140614951
chr7:142110984-142113484	CHR7FS142112785
chr7:142242366-142244866	CHR7FS142244566
chr7:143281178-143283678	CHR7FS143281278
chr7:144279631-144282131	CHR7FS144281531
chr7:144646097-144648597	CHR7FS144647997
chr7:145092817-145095317	CHR7FS145093517
chr7:17028288-17030788	CHR7FS017028288
chr7:17590063-17592563	CHR7FS017590863
chr7:18823038-18825538	CHR7FS018823038
chr7:23803842-23806342	CHR7FS023806142
chr7:25324108-25328752	CHR7FS025324708
chr7:26013951-26016451	CHR7FS026014751
chr7:27045952-27048452	CHR7FS027047652
chr7:28540749-28543389	CHR7FS028542292
chr7:30128006-30132563	CHR7FS030128206
chr7:30267906-30275339	CHR7FS030272413
chr7:30447616-30450280	CHR7FS030449621
chr7:30447616-30450280	CHR7FS030449921
chr7:30632441-30634941	CHR7FS030632441
chr7:44250862-44253362	CHR7FS044252662
chr7:44416358-44418858	CHR7FS044417860
chr7:44996277-44998777	CHR7FS044996577
chr7:44996277-44998777	CHR7FS044997077
chr7:47849818-47852318	CHR7FS047850918
chr7:49776789-49779289	CHR7FS049779089
chr7:63817307-63819807	CHR7FS063818307
chr7:65937518-65940018	CHR7FS065939518
chr7:66266791-66269291	CHR7FS066267591
chr7:68622216-68624716	CHR7FS068624016
chr7:6881818-6884318	CHR7FS006882718
chr7:80104400-80108129	CHR7FS080106200
chr7:92953110-92955610	CHR7FS092953310
chr7:98052885-98055385	CHR7FS098052985
chr7:98576554-98579054	CHR7FS098577654
chr7:99253631-99256131	CHR7FS099253731
chr8:107137165-107140584	CHR8FS107138365
chr8:107209365-107211865	CHR8FS107211765
chr8:108143782-108146282	CHR8FS108145582
chr8:108854668-108857168	CHR8FS108856272
chr8:112497302-112499802	CHR8FS112498202
chr8:127938284-127940798	CHR8FS127938484
chr8:13024022-13026522	CHR8FS013025722
chr8:13103719-13107382	CHR8FS013104219
chr8:19064287-19066787	CHR8FS019065187
chr8:20377085-20379585	CHR8FS020377685
chr8:22655028-22657528	CHR8FS022655228
chr8:23524264-23527619	CHR8FS023526164
chr8:23874964-23877464	CHR8FS023876164
chr8:24722057-24724557	CHR8FS024722857
chr8:24875062-24877562	CHR8FS024875362
chr8:35063559-35066059	CHR8FS035065059
chr8:42133103-42135603	CHR8FS042134503
chr8:42872944-42875444	CHR8FS042875045
chr8:56047027-56049527	CHR8FS056048227
chr8:73435228-73437728	CHR8FS073437328
chr8:73560582-73563082	CHR8FS073562082
chr8:73689410-73691910	CHR8FS073689410
chr8:80619920-80622420	CHR8FS080620320
chr8:87835095-87837595	CHR8FS087837395
chr8:87835095-87837595	CHR8FS087837495
chr8:90361901-90364401	CHR8FS090364201
chr8:91025989-91028489	CHR8FS091026089
chr8:96987440-96989940	CHR8FS096987740
chr9:104425887-104428387	CHR9FS104425987
chr9:106078698-106081198	CHR9FS106078798
chr9:107152789-107155289	CHR9FS107155149
chr9:107568076-107570576	CHR9FS107569876
chr9:107935404-107939051	CHR9FS107936104
chr9:110319840-110323510	CHR9FS110322640
chr9:111114744-111118378	CHR9FS111116844
chr9:119542558-119545058	CHR9FS119542558
chr9:120339338-120341838	CHR9FS120340038
chr9:121640582-121643082	CHR9FS121642982
chr9:122868023-122870523	CHR9FS122870225
chr9:14249079-14252879	CHR9FS014252388
chr9:15624353-15626853	CHR9FS015626253
chr9:20135060-20137560	CHR9FS020136060
chr9:20391719-20397169	CHR9FS020395728
chr9:20702767-20705267	CHR9FS020702767
chr9:21801912-21804412	CHR9FS021803412
chr9:21963762-21966262	CHR9FS021964562
chr9:35015551-35019451	CHR9FS035016551
chr9:37666314-37668814	CHR9FS037666814
chr9:39177140-39179640	CHR9FS039179340
chr9:39220795-39223295	CHR9FS039222395
chr9:44791551-44794051	CHR9FS044791851
chr9:52438697-52441197	CHR9FS052439444
chr9:57357126-57359626	CHR9FS057357226
chr9:59087577-59090077	CHR9FS059088077
chr9:59747585-59750085	CHR9FS059749185
chr9:60590553-60593053	CHR9FS060591853
chr9:69809713-69812273	CHR9FS069810713
chr9:70004513-70007013	CHR9FS070005413
chr9:86366770-86370545	CHR9FS086367670
chrX:101700507-101703007	CHRXFS101701507
chrX:129253045-129255545	CHRXFS129253645
chrX:131233265-131235765	CHRXFS131235165
chrX:131377730-131380230	CHRXFS131378530
chrX:139179087-139181587	CHRXFS139179987
chrX:146385948-146388448	CHRXFS146387248
chrX:165322522-165325022	CHRXFS165323422
chrX:19704776-19707276	CHRXFS019705876
chrX:33674436-33676936	CHRXFS033676536
chrX:33736470-33738970	CHRXFS033737676
chrX:52944203-52946703	CHRXFS052944803
chrX:57153370-57155870	CHRXFS057154570
chrX:7288897-7291397	CHRXFS007288897
chrX:7288897-7291397	CHRXFS007289997
chrX:74239009-74241509	CHRXFS074241109
chrX:77321429-77323934	CHRXFS077322965
chrX:92656179-92661013	CHRXFS092660179
chrX:93579391-93581891	CHRXFS093579391
chrY:1454778-1457278	CHRYFS001455378
