# Supplementary material for: Diversity and Complexity in Chromatin Recognition by TFII-I Transcription Factors in Pluripotent Embryonic Stem Cells and Embryonic Tissues
Source: PLoS One. 2012 Sep 10;7(9):e44443. doi: 10.1371/journal.pone.0044443 (PMC3438194; doi:10.1371/journal.pone.0044443)
Supplement: Table S7 — Enrichment for transcription factor binding motifs across the TFII-I and BEN bound promoter regions in ESCs. (XLS) [file pone.0044443.s011.xls]

## Sheet: Sheet1
Table S8. Enrichment of transcription factor binding motifs within BEN- and TFII-I-bound promoter regions in mouse ES cells.
BEN						TFII-I
Motif	Hits	% of peaks	Fold Change	pValue		Motif	Hits	% of peaks	Fold Change	pValue
AP2alpha	10194	98.05	3.6	0		M00716.ZF5	15263	83.96	1.97	0
M00468.AP-2rep	8785	84.5	1.79	1.12e-303		M00428.E2F-1	16748	92.13	1.78	1.58e-291
M00378.Pax-4	7152	68.79	2.13	6.07e-295		M00803.E2F	7331	40.33	2.22	8.32e-245
M00918.E2F	1844	17.74	4.94	2.09e-293		M00986.Churchill	17502	96.28	1.65	1.01e-243
M00470.AP-2gamma	4046	38.92	3.08	7.76e-291		AP2alpha	5958	32.77	1.75	5.76e-184
M00033.p300	8269	79.53	1.98	3.5e-285		M00333.ZF5	11056	60.82	1.74	9.04e-178
M00450.Zic3	6818	65.58	2.07	1.58e-284		M00431.E2F-1	6842	37.64	1.99	6.76e-151
M00448.Zic1	4711	45.31	2.18	7.47e-279		M00098.Pax-2	10700	58.86	1.53	1.11e-141
M00695.ETF	3015	29	3.44	1.59e-273		M00378.Pax-4	3808	20.95	1.54	1.03e-137
M00939.E2F-1	1753	16.86	4.88	1.73e-264		M00470.AP-2gamma	5612	30.87	1.72	2.05e-134
M00449.Zic2	6351	61.08	2.06	7.13e-261		M00448.Zic1	7504	41.28	1.53	1.12e-129
M00427.E2F	2847	27.38	3.28	1.14e-260		M00449.Zic2	3423	18.83	1.5	1.08e-110
M00717.Pax-8	8363	80.44	1.92	7.33e-260		M00695.ETF	4212	23.17	1.87	4.53e-94
M00446.Spz1	3846	36.99	2.73	1.37e-258		M00446.Spz1	6163	33.9	1.71	1.45e-89
M00008.Sp1	3306	31.8	2.89	1.63e-256		Elk-1	6417	35.3	1.64	4.11e-85
M00800.AP-2	897	8.63	6.61	3.14e-254		M00189.AP-2	1790	9.85	2.24	1.23e-74
SP1	3181	30.6	2.88	8.27e-244		M00008.Sp1	4601	25.31	1.61	2.67e-72
M00098.Pax-2	7253	69.76	2.06	1.76e-230		M00940.E2F-1	1984	10.91	2.4	1.8e-70
M00723.GAGA	4009	38.56	2.31	2.05e-229		M00427.E2F	2930	16.12	1.96	3.84e-65
M00497.STAT3	7313	70.34	1.96	3.09e-223		M00915.AP-2	1686	9.27	2.04	1.07e-62
Ahr-ARNT	2958	28.45	2.73	1.82e-214		M00932.Sp-1	1432	7.88	2.27	7.78e-62
Elk-1	5191	49.93	2.27	6.67e-214		M00939.E2F-1	1513	8.32	2.42	4.1e-58
M00075.GATA-1	8027	77.2	1.75	5.83e-192		M00918.E2F	1545	8.5	2.38	1.44e-57
M00961.VDR	6022	57.92	1.95	5.35e-191		M00196.Sp1	905	4.98	2.5	5.88e-57
M00328.Pax-8	6758	65	1.84	1.44e-190		M00931.Sp-1	1529	8.41	2.11	1.52e-54
M00736.E2F-1DP-1	1918	18.45	3.23	4.04e-190		M00025.Elk-1	3247	17.86	1.72	8.2e-52
M00976.AHRHIF	3111	29.92	2.47	1.81e-187		M00736.E2F-1DP-1	2065	11.36	2.02	4.46e-51
M00919.E2F	1245	11.97	4.7	2.84e-185		M00919.E2F	1159	6.38	2.52	6.22e-48
M00940.E2F-1	1685	16.21	4.14	6.83e-185		M00067.Hairy	1465	8.06	2.04	4.85e-47
M00090.Abd-B	7029	67.61	1.83	4.92e-177		SP1	3413	18.77	1.54	1.67e-45
M00920.E2F	1103	10.61	5.26	1.6e-171		M00373.Pax-4	1526	8.39	2.08	3.65e-44
M00792.SMAD	4819	46.35	1.69	1.78e-170		M00920.E2F	973	5.35	2.68	7.88e-44
MZF_1-4	5296	50.94	1.78	4.09e-169		M00426.E2F	1963	10.8	1.88	5.05e-43
M00189.AP-2	1338	12.87	4.29	2.45e-167		M00933.Sp-1	1665	9.16	2.02	1.71e-42
M00931.Sp-1	1340	12.89	3.69	2.45e-157		M00327.Pax-3	1944	10.69	1.69	1.98e-39
M00915.AP-2	1282	12.33	3.95	4.8e-151		Pax-4	2322	12.77	1.61	1.49e-38
M00111.CF1	2777	26.71	2.34	1.29e-148		M00380.Pax-4	2044	11.24	1.6	2.08e-37
M00076.GATA-2	7725	74.3	1.63	1.41e-147		Ahr-ARNT	1651	9.08	1.59	1.19e-36
M00932.Sp-1	1246	11.98	3.96	4.37e-147		M00976.AHRHIF	1078	5.93	1.5	3.51e-36
M00426.E2F	1880	18.08	3.1	1.27e-140		M00800.AP-2	784	4.31	2.2	3.41e-35
M00067.Hairy	1364	13.12	3.83	1.29e-140		M00322.c-MycMax	2278	12.53	1.64	6.05e-35
M00963.T3R	6762	65.04	1.62	1.04e-137		M00737.E2F-1DP-2	1041	5.73	2.09	9.88e-35
M00933.Sp-1	1420	13.66	3.47	2.47e-136		M00739.E2F-4DP-2	990	5.45	2.12	2.21e-32
M00492.STAT1	6818	65.58	1.77	7.5e-136		M00516.E2F	672	3.7	2.55	3.16e-29
M00373.Pax-4	1173	11.28	4.11	6.18e-131		M00055.N-Myc	1733	9.53	1.56	8.38e-26
M00196.Sp1	843	8.11	4.65	9.55e-129		n-MYC	1254	6.9	1.53	1.17e-25
M00025.Elk-1	2244	21.58	2.5	8.05e-126		M00938.E2F-1	401	2.21	2.79	6.91e-24
Pax-2	2026	19.49	1.77	9.73e-124		M00778.AhR	989	5.44	1.63	1.08e-19
M00322.c-MycMax	1692	16.27	3.13	2.24e-122		Bsap	687	3.78	1.82	6.23e-19
M00938.E2F-1	499	4.8	9.15	1.52e-113		M00740.RbE2F-1DP-1	470	2.59	2.25	2.76e-18
Bsap	638	6.14	4.45	7.9e-112		M00774.NF-kappaB	445	2.45	1.66	5.22e-16
M00778.AhR	1419	13.65	2.94	1.03e-110		M00256.NRSF	19	0.1	42.6	8.16e-16
M00055.N-Myc	1680	16.16	2.35	1.04e-109		M00016.E74A	499	2.74	1.91	1.06e-15
M00516.E2F	773	7.43	5.09	2.99e-108		M00965.LXR	448	2.46	1.68	1.65e-15
M00716.ZF5	2794	26.87	1.71	4.92e-105		M00444.VDR	628	3.45	1.56	1.86e-15
M00496.STAT1	6456	62.09	1.71	1.77e-103		M00929.MyoD	375	2.06	1.81	2.03e-15
M00794.TTF-1	3896	37.47	1.59	2.77e-101		M00227.v-Myb	748	4.11	1.53	2.06e-15
M00083.MZF1	2933	28.21	1.85	5.45e-101		M01028.NRSF	22	0.12	28	1.26e-14
M00649.MAZ	1169	11.24	2.73	4.29e-97		M00982.KROX	108	0.59	3.1	9.83e-14
M00737.E2F-1DP-2	895	8.61	3.71	1.75e-94		M00738.E2F-4DP-1	358	1.97	2.13	1.44e-13
M00796.USF	1745	16.78	2.21	3.51e-93		M00050.E2F	223	1.23	2.25	1.25e-12
MZF_5-13	2824	27.16	1.89	5.66e-92		E2F	286	1.57	2.14	3.07e-12
M00982.KROX	271	2.61	7.56	3.03e-91		M00797.HIF-1	433	2.38	1.87	4.48e-12
M00484.Ncx	5686	54.69	1.63	2.36e-90		M00649.MAZ	251	1.38	1.57	9.78e-12
M00803.E2F	1702	16.37	1.87	5.3e-89		Dorsal_1	598	3.29	1.56	1.61e-11
M00913.MYB	5502	52.92	1.6	1.26e-86		NRF-2	307	1.69	1.92	2.18e-11
M00739.E2F-4DP-2	876	8.43	3.87	1.6e-86		M00113.CREB	481	2.65	1.54	4.11e-11
M01033.HNF4	3702	35.61	1.67	3.42e-85		Max	235	1.29	1.57	4.13e-11
M00327.Pax-3	1649	15.86	2.47	1.24e-84		M00236.Arnt	568	3.12	1.57	2.4e-10
M00761.p53	1905	18.32	1.61	5.74e-84		SAP-1	388	2.13	1.77	1.13e-09
M00428.E2F-1	1511	14.53	1.71	1.86e-82		M00121.USF	346	1.9	1.61	1.3e-09
M00801.CREB	1928	18.54	2.08	1.16e-80		M00615.c-MycMax	536	2.95	1.56	3.2e-09
M00084.MZF1	2230	21.45	2.06	5.08e-79		M00017.ATF	552	3.04	1.57	4.01e-09
M00028.HSF	4492	43.2	1.66	1.23e-74		M00280.RFX1	195	1.07	1.54	7.34e-09
M00193.NF-1	2313	22.25	1.82	3.82e-73		M00181.E2	396	2.18	1.72	1.64e-08
n-MYC	1412	13.58	2.06	3.13e-71		M00810.SRF	58	0.32	2.21	2.57e-08
M00183.c-Myb	1836	17.66	1.56	6.97e-71		M00041.CRE-BP1c-Jun	306	1.68	1.54	5.06e-08
M00187.USF	1761	16.94	1.83	1.22e-66		CREB	242	1.33	1.56	5.1e-08
M00171.Adf-1	188	1.81	9.46	1.25e-62		M00270.GCM	166	0.91	1.77	5.6e-08
E74A	2056	19.77	2.03	1.7e-61		M00178.CREB	534	2.94	1.57	5.68e-08
M00773.MYB	1656	15.93	1.54	2.64e-61		M00466.HIF-1	249	1.37	1.62	1.35e-07
M00806.NF-1	3325	31.98	1.6	1.58e-57		M01045.AP-2alphaA	255	1.4	1.78	1.66e-07
GATA-1	1646	15.83	1.52	2.1e-57		M00177.CREB	378	2.08	1.57	1.7e-07
M00916.CREB	690	6.64	2.19	4.29e-56		M00119.Max	395	2.17	1.6	1.73e-07
M00087.Ik-2	2423	23.3	1.56	5.26e-54		M00118.c-MycMax	85	0.47	2.17	7.25e-07
M00333.ZF5	1009	9.7	1.69	5.9e-54		M00235.AhRArnt	261	1.44	1.7	1.07e-06
M00971.Ets	1407	13.53	1.55	6.25e-54		M00453.IRF-7	124	0.68	1.56	1.26e-06
M00444.VDR	954	9.18	2.26	9.52e-54		M01036.COUPTF	187	1.03	1.64	1.7e-06
M00947.CP2LBP-1cLSF	653	6.28	2.83	1.82e-53		p53	2	0.01	80.7	2.14e-06
M00740.RbE2F-1DP-1	469	4.51	4.62	5.77e-53		Myc-Max	73	0.4	1.75	3.64e-06
M00431.E2F-1	1302	12.52	1.79	4.55e-51		M00107.E2	90	0.5	1.65	3.81e-06
M00380.Pax-4	1948	18.74	1.98	9.77e-48		PPARgamma	7	0.04	7.3	7.42e-06
M01045.AP-2alphaA	280	2.69	3.81	1.62e-47		M01037.GLI	76	0.42	1.69	9.35e-06
M00032.c-Ets-1(p54)	1484	14.27	2.01	9.25e-45
ARNT	1473	14.17	1.73	1.31e-43
M00178.CREB	364	3.5	2.84	1.52e-43
M00771.ETS	1870	17.99	1.76	5.01e-43
M00738.E2F-4DP-1	378	3.64	4.64	5.6e-43
M00113.CREB	716	6.89	2.21	7.34e-42
Pax-4	1781	17.13	2.11	9.65e-41
M00981.CREBATF	960	9.23	1.85	1.52e-40
M00050.E2F	278	2.67	5.82	1.14e-39
M00929.MyoD	512	4.92	2.96	1.31e-39
M00797.HIF-1	315	3.03	3.59	2.49e-38
E2F	276	2.65	5.46	3.06e-37
M00959.ER	1425	13.71	1.68	4.93e-37
M01034.Ebox	1353	13.01	1.65	6.24e-37
M01036.COUPTF	312	3	3.58	7.22e-37
M00177.CREB	334	3.21	2.65	1.01e-36
M00917.CREB	651	6.26	1.91	2.25e-36
USF	933	8.97	1.86	1.05e-35
M00017.ATF	436	4.19	2.41	1.1e-34
M00235.AhRArnt	300	2.89	3.91	8.06e-34
M00466.HIF-1	320	3.08	3.02	1.92e-33
M00191.ER	690	6.64	2.05	1.09e-30
NRF-2	344	3.31	3.32	1.94e-30
M01020.TBX5	1696	16.31	1.62	5.53e-30
CREB	358	3.44	2.47	1.6e-29
M00277.Lmo2	728	7	1.97	5.29e-29
M00804.E2A	480	4.62	2	1.53e-27
M00965.LXR	607	5.84	2.17	4.18e-27
M00104.CDP	824	7.93	1.67	5.44e-26
Snail	1218	11.71	1.56	6.42e-26
M00018.Ubx	633	6.09	1.55	6.06e-25
M00134.HNF-4	838	8.06	1.93	3.83e-24
M00774.NF-kappaB	502	4.83	2.23	2.38e-23
M00039.CREB	233	2.24	2.28	2.45e-23
M00341.GABP	138	1.33	5.03	3.81e-23
M00141.Lyf-1	516	4.96	1.55	8.42e-21
SAP-1	245	2.36	2.95	1.23e-20
M00217.USF	397	3.82	1.65	1.43e-20
M00270.GCM	123	1.18	3.08	4.08e-20
CFI-USP	125	1.2	3.13	5.93e-20
M00461.Ovo	505	4.86	1.53	1.6e-19
M00236.Arnt	371	3.57	1.98	1.75e-19
M00287.NF-Y	311	2.99	2.3	1.35e-18
c-MYB_1	1089	10.47	1.6	3.32e-18
M00775.NF-Y	415	3.99	1.78	4.05e-18
M00107.E2	154	1.48	2.77	1.36e-17
M00016.E74A	290	2.79	2.93	3.18e-17
Hen-1	87	0.84	3.42	4.3e-16
NF-Y	274	2.64	2.27	5.25e-16
M00121.USF	279	2.68	2.07	7.48e-16
M00181.E2	225	2.16	2.59	1.08e-15
M00615.c-MycMax	258	2.48	2.01	2.81e-15
Dorsal_1	601	5.78	2.04	3.04e-15
M00112.CF1	134	1.29	2.53	3.29e-15
M00227.v-Myb	901	8.67	1.76	4.35e-15
M00002.E47	142	1.37	3.54	5.01e-15
M00693.E12	305	2.93	1.89	6.73e-14
M00650.MTF-1	38	0.37	8	8.61e-13
M00085.ZID	126	1.21	2.85	1.32e-12
M00799.Myc	229	2.2	1.64	2.06e-12
Max	121	1.16	1.97	6.94e-12
M00539.Arnt	69	0.66	3.13	3.74e-11
M00280.RFX1	354	3.4	1.97	5.78e-11
M01047.AP-2alphaA	18	0.17	6.6	1.16e-10
M00985.Stra13	68	0.65	3.15	1.18e-10
M00068.HEN1	12	0.12	11.16	1.49e-10
M00338.ATF	55	0.53	2.47	1.27e-09
M00928.E2	28	0.27	3.78	1.79e-09
M00339.c-Ets-1	162	1.56	1.91	4.76e-09
Spz1	149	1.43	1.66	4.79e-09
M00040.CRE-BP1	123	1.18	2.21	1.11e-08
Androgen	47	0.45	3.24	2.3e-08
M00453.IRF-7	68	0.65	2.04	4.01e-08
M00251.XBP-1	189	1.82	1.89	8.08e-08
M00035.v-Maf	48	0.46	2.31	9.83e-08
M00114.TaxCREB	28	0.27	4.94	1.05e-07
M00262.Staf	16	0.15	8.22	1.06e-07
M01031.HNF4	313	3.01	1.51	2.08e-07
M00086.Ik-1	165	1.59	1.51	2.44e-07
M00491.MAZR	41	0.39	3.35	3.48e-07
M00481.AR	43	0.41	2.3	4.29e-07
M01037.GLI	44	0.42	2.25	5.97e-07
M00776.SREBP	269	2.59	1.69	8.81e-07
M00414.AREB6	55	0.53	1.98	1.58e-06
M00237.AhRArnt	4	0.04	20.12	2.12e-06
M00069.YY1	20	0.19	3.21	2.5e-06
M00984.PEBP	89	0.86	1.66	3.52e-06
M00769.AML	94	0.9	1.61	7.13e-06
M00119.Max	56	0.54	1.86	8.02e-06
M00966.VDR	17	0.16	3.26	9.36e-06
M00460.STAT5A	19	0.18	3.04	9.42e-06
