# Supplementary material for: Diversity and Complexity in Chromatin Recognition by TFII-I Transcription Factors in Pluripotent Embryonic Stem Cells and Embryonic Tissues
Source: PLoS One. 2012 Sep 10;7(9):e44443. doi: 10.1371/journal.pone.0044443 (PMC3438194; doi:10.1371/journal.pone.0044443)
Supplement: Table S8 — Enrichment for transcription factor binding motifs in the TFII-I and BEN bound promoter regions in embryonic craniofacial tissues. (XLS) [file pone.0044443.s012.xls]

## Sheet: Sheet1
Table S9. Enrichment of transcription factor binding motifs within BEN- and TFII-I-bound promoter regions in mouse craniofacial tissues.
BEN						TF2I
Motif	Hits	% of peaks	Fold Change	pValue		Motif	Hits	% of peaks	Fold Change	pValue
AP2alpha	3618	115	2.36	0		M00803.E2F	1672	25.67	1.6	3.51e-72
M00940.E2F-1	862	27.4	5.13	1.30E-314		M00764.HNF-4	416	6.39	2.08	3.6e-22
M00494.STAT6	3911	124.32	1.96	2.60E-314		M00918.E2F	272	4.18	1.75	1.05e-17
M00076.GATA-2	4644	147.62	1.83	2.9e-308		M01028.NRSF	21	0.32	30.7	7.82e-17
M00486.Pax-2	4950	157.34	1.78	2.06e-301		M00940.E2F-1	323	4.96	1.63	1.1e-16
M00470.AP-2gamma	2239	71.17	2.45	2.04e-299		M00939.E2F-1	252	3.87	1.69	6.57e-15
M00468.AP-2rep	4666	148.32	1.78	1.93e-281		M00256.NRSF	15	0.23	38.64	7.27e-13
M00695.ETF	1421	45.17	3.07	3.7e-280		Dorsal_1	377	5.79	1.58	1.2e-10
M00456.FAC1	4019	127.75	1.86	1.88e-277		M00919.E2F	178	2.73	1.62	1.03e-09
M00918.E2F	707	22.47	5.35	6.62e-269		M00920.E2F	292	4.48	1.68	2.43e-08
M00395.HOXA3	3067	97.49	2.01	6.15e-264		M00516.E2F	105	1.61	1.67	4.77e-07
M00939.E2F-1	679	21.58	5.35	1.35e-258		M00043.dl	40	0.61	2.33	7.58e-07
M00426.E2F	875	27.81	4.13	1.86e-254		M00070.Tal-1betaITF-2	115	1.77	2.1	3.01e-06
M00008.Sp1	1933	61.44	2.42	6.51e-253		M00411.HNF-4alpha1	30	0.46	2.42	6.19e-06
M00380.Pax-4	1129	35.89	3.33	4.12e-250
M00025.Elk-1	1215	38.62	3.15	2.04e-248
M00736.E2F-1DP-1	848	26.95	4.07	2.39e-242
M00493.STAT5A	4081	129.72	1.76	1.22e-240
M00147.HSF2	3962	125.94	1.72	9.31e-218
M00792.SMAD	5066	161.03	1.6	2.07e-212
GATA-1	4170	132.55	1.68	1.53e-211
M00394.Msx-1	3408	108.33	1.79	4.67e-211
M00976.AHRHIF	1625	51.65	2.4	7.55e-210
M00723.GAGA	2015	64.05	2.16	1.53e-207
M00919.E2F	522	16.59	5.58	4.33e-207
M00146.HSF1	3802	120.85	1.71	1.26e-203
Pax-4	945	30.04	3.25	1.17e-202
SPI-1	5453	173.33	1.55	5.9e-200
M00074.c-Ets-1(p54)	3172	100.83	1.78	1.52e-193
M00067.Hairy	623	19.8	4.23	6.72e-187
M00770.CEBP	4521	143.71	1.59	2.71e-186
Ahr-ARNT	1212	38.53	2.6	1.13e-182
M00373.Pax-4	616	19.58	4.1	1.31e-178
SP1	1394	44.31	2.36	1.37e-173
M00920.E2F	422	13.41	5.7	2.97e-171
M01033.HNF4	2783	88.46	1.78	5.58e-171
M00794.TTF-1	4306	136.87	1.58	8.04e-170
M00806.NF-1	2139	67.99	1.93	2.25e-165
M00018.Ubx	1864	59.25	2.03	3.1e-165
E74A	1293	41.1	2.38	1.35e-164
M00322.c-MycMax	848	26.95	2.98	1.78e-160
M00327.Pax-3	748	23.78	3.22	5.14e-159
GATA-2	3928	124.86	1.57	1.17e-153
M00189.AP-2	604	19.2	3.67	1.32e-153
M00737.E2F-1DP-2	464	14.75	4.6	5.87e-153
M00739.E2F-4DP-2	449	14.27	4.74	5.96e-153
Gklf	4376	139.1	1.53	9.53e-151
Pax-2	4030	128.1	1.54	9.64e-147
c-ETS	3837	121.96	1.55	1.05e-143
M00003.v-Myb	1986	63.13	1.87	4.6e-141
M00087.Ik-2	2875	91.39	1.66	3.2e-140
M00116.CEBPalpha	3902	124.03	1.53	6.04e-138
M00190.CEBP	3515	111.73	1.54	4.98e-128
M00933.Sp-1	563	17.9	3.36	2.09e-127
M00932.Sp-1	486	15.45	3.74	4.82e-127
M00931.Sp-1	522	16.59	3.5	6.7e-125
M00516.E2F	305	9.69	5.7	1.63e-124
M00055.N-Myc	794	25.24	2.58	2.27e-118
M00801.CREB	1093	34.74	2.19	5.12e-117
M00778.AhR	542	17.23	3.2	4.17e-115
M00915.AP-2	541	17.2	3.16	1.14e-112
M00193.NF-1	1327	42.18	1.95	2.75e-107
MZF_5-13	1813	57.63	1.73	1.01e-101
M00104.CDP	1126	35.79	2.02	1.2e-99
ARNT	955	30.36	2.09	1.07e-92
M00740.RbE2F-1DP-1	232	7.37	5.47	5.49e-92
n-MYC	811	25.78	2.21	8.01e-89
M00111.CF1	1191	37.86	1.87	9.05e-86
M00196.Sp1	298	9.47	3.97	1.08e-84
M00938.E2F-1	186	5.91	6.32	4.72e-84
M00461.Ovo	1323	42.05	1.79	3.26e-83
M00084.MZF1	1100	34.97	1.9	9.76e-83
M00738.E2F-4DP-1	195	6.2	5.73	4.73e-81
M00083.MZF1	1791	56.93	1.61	1.61e-77
M00796.USF	852	27.08	2	1.59e-74
M00032.c-Ets-1(p54)	806	25.62	2.04	6.98e-74
M00117.CEBPbeta	1708	54.29	1.59	1.78e-71
M00134.HNF-4	543	17.26	2.35	1.37e-68
Dorsal_1	321	10.2	3.16	6.98e-68
M00800.AP-2	265	8.42	3.59	7.5e-67
c-MYB_1	938	29.82	1.86	1.12e-66
M00777.STAT	1478	46.98	1.61	1.01e-64
M00227.v-Myb	510	16.21	2.33	2.29e-63
Bsap	261	8.3	3.37	9.44e-61
M00050.E2F	142	4.51	5.55	4.09e-58
c-REL	805	25.59	1.85	1.24e-56
E2F	143	4.55	5.29	4.52e-56
M00771.ETS	973	30.93	1.72	1.53e-54
M00187.USF	907	28.83	1.75	2.26e-54
M01020.TBX5	1184	37.64	1.61	4.11e-52
M00016.E74A	196	6.23	3.7	5.32e-52
M00981.CREBATF	715	22.73	1.85	5.04e-51
M00113.CREB	349	11.09	2.48	7.58e-50
M00453.IRF-7	231	7.34	3.1	3.57e-48
USF	536	17.04	1.99	1.22e-46
M00916.CREB	388	12.33	2.27	2.27e-46
M00917.CREB	512	16.27	2.01	3.85e-46
M00965.LXR	296	9.41	2.46	5.06e-42
M00141.Lyf-1	1111	35.31	1.54	2.69e-41
M00106.CDP	794	25.24	1.67	3.63e-41
M00252.TATA	1202	38.21	1.51	4.99e-41
M00799.Myc	582	18.5	1.82	8.64e-40
M00774.NF-kappaB	291	9.25	2.4	1.28e-39
M00444.VDR	381	12.11	2.1	1.22e-38
M00053.c-Rel	640	20.34	1.75	1.51e-38
TBP	1126	35.79	1.5	5.74e-38
SAP-1	151	4.8	3.4	1.4e-36
M00235.AhRArnt	144	4.58	3.51	1.61e-36
NRF-2	151	4.8	3.38	2.7e-36
M00120.dl	416	13.22	1.95	7.11e-35
M00797.HIF-1	152	4.83	3.23	1.87e-34
M00947.CP2LBP-1cLSF	279	8.87	2.25	1.63e-33
M00929.MyoD	228	7.25	2.45	1.29e-32
M00191.ER	360	11.44	2	1.92e-32
CREB	202	6.42	2.57	8.36e-32
AML-1	783	24.89	1.56	1.53e-31
M00181.E2	145	4.61	3.1	3.64e-31
M00017.ATF	231	7.34	2.37	5.28e-31
M00466.HIF-1	163	5.18	2.86	7.72e-31
M00127.GATA-1	609	19.36	1.65	1.84e-30
HLF	625	19.87	1.64	1.94e-30
M00217.USF	837	26.61	1.52	4.59e-30
M00775.NF-Y	468	14.88	1.77	5.4e-30
M00250.Gfi-1	310	9.85	2.04	6.62e-30
M00270.GCM	132	4.2	3.13	5.38e-29
M00283.Zeste	667	21.2	1.59	6.16e-29
M00982.KROX	75	2.38	4.78	6.62e-28
M00649.MAZ	301	9.57	2	9.91e-28
M00236.Arnt	226	7.18	2.24	2.63e-27
M01036.COUPTF	139	4.42	2.89	3.97e-27
Max	283	9	2.01	1.81e-26
M00178.CREB	173	5.5	2.49	4.18e-26
M00280.RFX1	235	7.47	2.15	4.9e-26
M00086.Ik-1	424	13.48	1.73	1.07e-25
M00123.c-MycMax	573	18.21	1.59	4.04e-25
M01045.AP-2alphaA	118	3.75	2.96	3.71e-24
M00615.c-MycMax	208	6.61	2.17	8.95e-24
M00177.CREB	165	5.24	2.42	1e-23
M00107.E2	118	3.75	2.85	8.07e-23
M00121.USF	206	6.55	2.14	1.06e-22
M00222.Hand1E47	526	16.72	1.57	2.42e-22
M00039.CREB	229	7.28	2	1.28e-21
M00287.NF-Y	208	6.61	2.06	3.76e-21
NF-Y	191	6.07	2.12	5.96e-21
M00460.STAT5A	60	1.91	4.27	1.86e-20
M00249.CHOPCEBPalpha	239	7.6	1.89	2.15e-19
M01019.TBX5	500	15.89	1.52	1.16e-18
M01031.HNF4	350	11.13	1.63	8.99e-18
M00281.RFX1	185	5.88	1.97	4.34e-17
M00171.Adf-1	46	1.46	4.23	4.82e-16
M00251.XBP-1	146	4.64	2.07	1.34e-15
M00341.GABP	53	1.68	3.6	2.8e-15
M00772.IRF	230	7.31	1.71	2.17e-14
M00259.STAT	34	1.08	4.92	2.8e-14
Chop-cEBP	351	11.16	1.5	2.79e-13
M01037.GLI	96	3.05	2.26	4.89e-13
M00223.STATx	339	10.78	1.51	5.7e-13
M00769.AML	223	7.09	1.67	6.95e-13
M00928.E2	53	1.68	3.1	8.4e-13
M00437.CHX10	191	6.07	1.7	6.48e-12
M00041.CRE-BP1c-Jun	138	4.39	1.87	7.73e-12
Hen-1	54	1.72	2.85	1.33e-11
M00999.AIRE	169	5.37	1.67	2.71e-10
M00069.YY1	42	1.34	2.95	6.03e-10
Myc-Max	77	2.45	2.15	7.03e-10
M00119.Max	124	3.94	1.8	7.72e-10
M00985.Stra13	56	1.78	2.48	8.98e-10
M00114.TaxCREB	25	0.79	4.23	9.76e-10
M00984.PEBP	185	5.88	1.59	2.1e-09
M00457.STAT5A	125	3.97	1.74	4.47e-09
M01047.AP-2alphaA	24	0.76	3.85	1.22e-08
M00954.PR	38	1.21	2.78	1.72e-08
M00040.CRE-BP1	98	3.12	1.81	2.86e-08
M00776.SREBP	172	5.47	1.54	3.98e-08
M00002.E47	50	1.59	2.33	4.09e-08
M00097.Pax-6	49	1.56	2.33	5.76e-08
Pax6	86	2.73	1.83	1.13e-07
M00338.ATF	91	2.89	1.79	1.25e-07
M00538.HTF	43	1.37	2.36	2.2e-07
M00955.GR	59	1.88	1.99	5.93e-07
M00339.c-Ets-1	136	4.32	1.55	6.64e-07
M00922.SRF	83	2.64	1.73	1.44e-06
M00539.Arnt	51	1.62	2.04	1.54e-06
Androgen	35	1.11	2.34	2.71e-06
M00220.SREBP-1	90	2.86	1.66	3.22e-06
M00194.NF-kappaB	71	2.26	1.76	4.45e-06
M00052.NF-kappaB	93	2.96	1.62	6.36e-06
p65	83	2.64	1.66	7.32e-06
M00071.E47	122	3.88	1.5	9.96e-06
